# Supplementary material for: Large-Scale Analysis of Drug Side Effects via Complex Regulatory Modules Composed of microRNAs, Transcription Factors and Gene Sets
Source: Sci Rep. 2017 Jul 20;7:5962. doi: 10.1038/s41598-017-06083-5 (PMC5519677; doi:10.1038/s41598-017-06083-5)
Supplement: Supplementary file 2 — Supplementary Data [file 41598_2017_6083_MOESM2_ESM.xls]

## Sheet: Data1
Pairs of the drug-gene set
Drug	Gene Sets
aciclovir	EXTRACELLULAR_REGION
aciclovir	MEMBRANE
aciclovir	CONDENSED_NUCLEAR_CHROMOSOME
aciclovir	MICROTUBULE
aciclovir	MACROMOLECULAR_COMPLEX
aciclovir	CONDENSED_CHROMOSOME
aciclovir	PROTEIN_COMPLEX
aciclovir	BIOPOLYMER_CATABOLIC_PROCESS
aciclovir	NEGATIVE_REGULATION_OF_NUCLEOBASENUCLEOSIDENUCLEOTIDE_AND_NUCLEIC_ACID_METABOLIC_PROCESS
aciclovir	NEGATIVE_REGULATION_OF_CELLULAR_METABOLIC_PROCESS
aciclovir	NEGATIVE_REGULATION_OF_TRANSCRIPTION_DNA_DEPENDENT
aciclovir	CARBOXYLIC_ACID_METABOLIC_PROCESS
aciclovir	DEFENSE_RESPONSE
aciclovir	EPITHELIAL_TO_MESENCHYMAL_TRANSITION
aciclovir	MEIOTIC_CELL_CYCLE
aciclovir	CELLULAR_CATABOLIC_PROCESS
aciclovir	LIPID_METABOLIC_PROCESS
aciclovir	ORGANIC_ACID_METABOLIC_PROCESS
aciclovir	MULTICELLULAR_ORGANISMAL_DEVELOPMENT
aciclovir	CELL_CELL_SIGNALING
aciclovir	AMINO_ACID_AND_DERIVATIVE_METABOLIC_PROCESS
aciclovir	G_PROTEIN_SIGNALING_ADENYLATE_CYCLASE_ACTIVATING_PATHWAY
aciclovir	MACROMOLECULE_CATABOLIC_PROCESS
aciclovir	NEGATIVE_REGULATION_OF_TRANSCRIPTION
aciclovir	NEGATIVE_REGULATION_OF_TRANSCRIPTION_FROM_RNA_POLYMERASE_II_PROMOTER
aciclovir	CELLULAR_MACROMOLECULE_CATABOLIC_PROCESS
aciclovir	REGULATION_OF_GENE_EXPRESSION_EPIGENETIC
aciclovir	NEGATIVE_REGULATION_OF_RNA_METABOLIC_PROCESS
aciclovir	MITOTIC_SPINDLE_ORGANIZATION_AND_BIOGENESIS
aciclovir	NEGATIVE_REGULATION_OF_METABOLIC_PROCESS
aciclovir	CHROMOSOME_ORGANIZATION_AND_BIOGENESIS
aciclovir	CHROMATIN_MODIFICATION
aciclovir	ESTABLISHMENT_AND_OR_MAINTENANCE_OF_CHROMATIN_ARCHITECTURE
aciclovir	CATABOLIC_PROCESS
aciclovir	ADENYLATE_CYCLASE_ACTIVATION
aciclovir	REGULATION_OF_MULTICELLULAR_ORGANISMAL_PROCESS
aciclovir	REGULATION_OF_CELL_CYCLE
aciclovir	SPECIFIC_TRANSCRIPTIONAL_REPRESSOR_ACTIVITY
aciclovir	PROTEIN_DEACETYLASE_ACTIVITY
aciclovir	PROTEIN_C_TERMINUS_BINDING
aciclovir	HYDROLASE_ACTIVITY_ACTING_ON_CARBON_NITROGEN_NOT_PEPTIDEBONDSIN_LINEAR_AMIDES
aminophylline	EXTRACELLULAR_REGION
aminophylline	MEMBRANE_PART
aminophylline	CYTOPLASM
aminophylline	NON_MEMBRANE_BOUND_ORGANELLE
aminophylline	HISTONE_DEACETYLASE_COMPLEX
aminophylline	APICAL_PART_OF_CELL
aminophylline	TRANSPORT_VESICLE
aminophylline	INTRACELLULAR_NON_MEMBRANE_BOUND_ORGANELLE
aminophylline	APICAL_PLASMA_MEMBRANE
aminophylline	MUSCLE_DEVELOPMENT
aminophylline	CHROMATIN_REMODELING
aminophylline	INSULIN_RECEPTOR_SIGNALING_PATHWAY
aminophylline	REGULATION_OF_MOLECULAR_FUNCTION
aminophylline	REPRODUCTIVE_PROCESS
aminophylline	HEMOPOIESIS
aminophylline	IMMUNE_SYSTEM_DEVELOPMENT
aminophylline	REGULATION_OF_MAPKKK_CASCADE
aminophylline	JNK_CASCADE
aminophylline	HEMOPOIETIC_OR_LYMPHOID_ORGAN_DEVELOPMENT
aminophylline	SYNAPTIC_TRANSMISSION
aminophylline	G_PROTEIN_SIGNALING_COUPLED_TO_CAMP_NUCLEOTIDE_SECOND_MESSENGER
aminophylline	NEUROLOGICAL_SYSTEM_PROCESS
aminophylline	REGULATION_OF_CATALYTIC_ACTIVITY
aminophylline	NEGATIVE_REGULATION_OF_MAP_KINASE_ACTIVITY
aminophylline	G_PROTEIN_SIGNALING_COUPLED_TO_CYCLIC_NUCLEOTIDE_SECOND_MESSENGER
aminophylline	HEART_DEVELOPMENT
aminophylline	MAPKKK_CASCADE
aminophylline	CHROMATIN_MODIFICATION
aminophylline	TRANSMEMBRANE_RECEPTOR_PROTEIN_SERINE_THREONINE_KINASE_SIGNALING_PATHWAY
aminophylline	ADENYLATE_CYCLASE_ACTIVATION
aminophylline	CYCLIC_NUCLEOTIDE_MEDIATED_SIGNALING
aminophylline	INTRACELLULAR_SIGNALING_CASCADE
aminophylline	STRESS_ACTIVATED_PROTEIN_KINASE_SIGNALING_PATHWAY
aminophylline	SMALL_GTPASE_MEDIATED_SIGNAL_TRANSDUCTION
aminophylline	SYSTEM_PROCESS
aminophylline	REPRODUCTION
aminophylline	CAMP_MEDIATED_SIGNALING
aminophylline	CATION_BINDING
aminophylline	CALCIUM_ION_BINDING
aminophylline	HYDROLASE_ACTIVITY_ACTING_ON_ESTER_BONDS
aminophylline	SUBSTRATE_SPECIFIC_CHANNEL_ACTIVITY
aminophylline	OXIDOREDUCTASE_ACTIVITY
aminophylline	ION_BINDING
aminophylline	PROTEIN_DEACETYLASE_ACTIVITY
aminophylline	ION_CHANNEL_ACTIVITY
aminophylline	TRANSITION_METAL_ION_BINDING
aminophylline	PHOSPHOLIPID_TRANSPORTER_ACTIVITY
amiodarone	MITOCHONDRIAL_OUTER_MEMBRANE
amiodarone	CELL_SURFACE
amiodarone	INTERCALATED_DISC
amiodarone	HETEROGENEOUS_NUCLEAR_RIBONUCLEOPROTEIN_COMPLEX
amiodarone	MICROTUBULE
amiodarone	NUCLEOPLASM_PART
amiodarone	EXTRACELLULAR_SPACE
amiodarone	RNA_METABOLIC_PROCESS
amiodarone	REGULATION_OF_KINASE_ACTIVITY
amiodarone	REGULATION_OF_PROTEIN_KINASE_ACTIVITY
amiodarone	TRANSCRIPTION_DNA_DEPENDENT
amiodarone	REGULATION_OF_CELL_MIGRATION
amiodarone	REGULATION_OF_TRANSFERASE_ACTIVITY
amiodarone	REGULATION_OF_MAPKKK_CASCADE
amiodarone	RNA_BIOSYNTHETIC_PROCESS
amiodarone	RAS_PROTEIN_SIGNAL_TRANSDUCTION
amiodarone	MULTICELLULAR_ORGANISMAL_DEVELOPMENT
amiodarone	REGULATION_OF_HOMEOSTATIC_PROCESS
amiodarone	PROTEIN_CATABOLIC_PROCESS
amiodarone	PYRIMIDINE_NUCLEOTIDE_METABOLIC_PROCESS
amiodarone	UNFOLDED_PROTEIN_RESPONSE
amiodarone	G_PROTEIN_SIGNALING_COUPLED_TO_CAMP_NUCLEOTIDE_SECOND_MESSENGER
amiodarone	NEGATIVE_REGULATION_OF_CELL_DIFFERENTIATION
amiodarone	REGULATION_OF_TRANSCRIPTIONDNA_DEPENDENT
amiodarone	TRANSCRIPTION
amiodarone	POSITIVE_REGULATION_OF_BIOLOGICAL_PROCESS
amiodarone	ER_NUCLEAR_SIGNALING_PATHWAY
amiodarone	NEGATIVE_REGULATION_OF_TRANSFERASE_ACTIVITY
amiodarone	TRANSCRIPTION_FROM_RNA_POLYMERASE_III_PROMOTER
amiodarone	NEGATIVE_REGULATION_OF_CATALYTIC_ACTIVITY
amiodarone	POSITIVE_REGULATION_OF_CELLULAR_PROCESS
amiodarone	TRANSCRIPTION_FROM_RNA_POLYMERASE_II_PROMOTER
amiodarone	NEGATIVE_REGULATION_OF_CELL_MIGRATION
amiodarone	CAMP_MEDIATED_SIGNALING
amiodarone	DNA_HELICASE_ACTIVITY
amiodarone	ATP_DEPENDENT_HELICASE_ACTIVITY
amiodarone	NEUROPEPTIDE_RECEPTOR_ACTIVITY
amiodarone	HELICASE_ACTIVITY
amiodarone	NEUROTRANSMITTER_BINDING
amiodarone	NEUROTRANSMITTER_RECEPTOR_ACTIVITY
amiodarone	ATP_DEPENDENT_RNA_HELICASE_ACTIVITY
amiodarone	RNA_DEPENDENT_ATPASE_ACTIVITY
amiodarone	ATP_DEPENDENT_DNA_HELICASE_ACTIVITY
amiodarone	DNA_DEPENDENT_ATPASE_ACTIVITY
amiodarone	GALACTOSYLTRANSFERASE_ACTIVITY
apomorphine	NUCLEOPLASM
apomorphine	EXTRACELLULAR_REGION
apomorphine	INTRINSIC_TO_MEMBRANE
apomorphine	MEMBRANE_PART
apomorphine	MEMBRANE
apomorphine	INTEGRATOR_COMPLEX
apomorphine	INTEGRAL_TO_MEMBRANE
apomorphine	DNA_DIRECTED_RNA_POLYMERASEII_HOLOENZYME
apomorphine	NUCLEOPLASM_PART
apomorphine	NEGATIVE_REGULATION_OF_NUCLEOBASENUCLEOSIDENUCLEOTIDE_AND_NUCLEIC_ACID_METABOLIC_PROCESS
apomorphine	NEGATIVE_REGULATION_OF_CELLULAR_METABOLIC_PROCESS
apomorphine	AMINO_ACID_TRANSPORT
apomorphine	ORGANIC_ACID_TRANSPORT
apomorphine	PEROXISOME_ORGANIZATION_AND_BIOGENESIS
apomorphine	SIGNAL_TRANSDUCTION
apomorphine	NUCLEOBASENUCLEOSIDENUCLEOTIDE_AND_NUCLEIC_ACID_METABOLIC_PROCESS
apomorphine	CELL_SURFACE_RECEPTOR_LINKED_SIGNAL_TRANSDUCTION
apomorphine	HEMOPOIESIS
apomorphine	MICROTUBULE_BASED_PROCESS
apomorphine	IMMUNE_SYSTEM_DEVELOPMENT
apomorphine	ORGANELLE_ORGANIZATION_AND_BIOGENESIS
apomorphine	NEGATIVE_REGULATION_OF_CELL_CYCLE
apomorphine	NEGATIVE_REGULATION_OF_TRANSCRIPTION_DNA_DEPENDENT
apomorphine	MICROTUBULE_CYTOSKELETON_ORGANIZATION_AND_BIOGENESIS
apomorphine	DEFENSE_RESPONSE
apomorphine	ACTIN_FILAMENT_BASED_PROCESS
apomorphine	BEHAVIOR
apomorphine	REGULATION_OF_CELL_ADHESION
apomorphine	MYELOID_CELL_DIFFERENTIATION
apomorphine	CELL_CELL_SIGNALING
apomorphine	REGULATION_OF_TRANSCRIPTION_FROM_RNA_POLYMERASE_II_PROMOTER
apomorphine	REGULATION_OF_MYELOID_CELL_DIFFERENTIATION
apomorphine	MYELOID_LEUKOCYTE_DIFFERENTIATION
apomorphine	INFLAMMATORY_RESPONSE
apomorphine	REGULATION_OF_CELLULAR_METABOLIC_PROCESS
apomorphine	REGULATION_OF_GENE_EXPRESSION
apomorphine	NEGATIVE_REGULATION_OF_DNA_BINDING
apomorphine	REGULATION_OF_ORGANELLE_ORGANIZATION_AND_BIOGENESIS
apomorphine	IMMUNE_RESPONSE
apomorphine	HEMOPOIETIC_OR_LYMPHOID_ORGAN_DEVELOPMENT
apomorphine	CARBOXYLIC_ACID_TRANSPORT
apomorphine	NEGATIVE_REGULATION_OF_CELL_ADHESION
apomorphine	ACTIN_CYTOSKELETON_ORGANIZATION_AND_BIOGENESIS
apomorphine	MACROMOLECULE_BIOSYNTHETIC_PROCESS
apomorphine	NEUROLOGICAL_SYSTEM_PROCESS
apomorphine	NEGATIVE_REGULATION_OF_TRANSCRIPTION
apomorphine	NEGATIVE_REGULATION_OF_TRANSCRIPTION_FROM_RNA_POLYMERASE_II_PROMOTER
apomorphine	NEGATIVE_REGULATION_OF_RNA_METABOLIC_PROCESS
apomorphine	TRANSCRIPTION
apomorphine	RESPONSE_TO_EXTERNAL_STIMULUS
apomorphine	NEGATIVE_REGULATION_OF_BINDING
apomorphine	NEGATIVE_REGULATION_OF_METABOLIC_PROCESS
apomorphine	REGULATION_OF_CYTOSKELETON_ORGANIZATION_AND_BIOGENESIS
apomorphine	REGULATION_OF_METABOLIC_PROCESS
apomorphine	CELL_CYCLE
apomorphine	REGULATION_OF_NUCLEOBASENUCLEOSIDENUCLEOTIDE_AND_NUCLEIC_ACID_METABOLIC_PROCESS
apomorphine	NEGATIVE_REGULATION_OF_TRANSCRIPTION_FACTOR_ACTIVITY
apomorphine	CYTOSKELETON_ORGANIZATION_AND_BIOGENESIS
apomorphine	NEGATIVE_REGULATION_OF_TRANSFERASE_ACTIVITY
apomorphine	RESPONSE_TO_WOUNDING
apomorphine	TRANSCRIPTION_FROM_RNA_POLYMERASE_II_PROMOTER
apomorphine	REGULATION_OF_MULTICELLULAR_ORGANISMAL_PROCESS
apomorphine	REGULATION_OF_TRANSCRIPTION
apomorphine	SYSTEM_PROCESS
apomorphine	MICROTUBULE_POLYMERIZATION_OR_DEPOLYMERIZATION
apomorphine	G1_S_TRANSITION_OF_MITOTIC_CELL_CYCLE
apomorphine	PROTEIN_HOMODIMERIZATION_ACTIVITY
apomorphine	AMINO_ACID_TRANSMEMBRANE_TRANSPORTER_ACTIVITY
apomorphine	N_ACETYLTRANSFERASE_ACTIVITY
apomorphine	KINASE_REGULATOR_ACTIVITY
apomorphine	PROTEIN_KINASE_INHIBITOR_ACTIVITY
apomorphine	KINASE_INHIBITOR_ACTIVITY
apomorphine	RECEPTOR_BINDING
apomorphine	PROTEIN_KINASE_REGULATOR_ACTIVITY
apomorphine	TRANSCRIPTION_FACTOR_BINDING
apomorphine	ORGANIC_ACID_TRANSMEMBRANE_TRANSPORTER_ACTIVITY
apomorphine	CARBOXYLIC_ACID_TRANSMEMBRANE_TRANSPORTER_ACTIVITY
atovaquone	NUCLEOPLASM
atovaquone	CHROMATIN
atovaquone	NUCLEAR_PART
atovaquone	ORGANELLE_LUMEN
atovaquone	NUCLEAR_LUMEN
atovaquone	ACTIN_FILAMENT
atovaquone	MEMBRANE_ENCLOSED_LUMEN
atovaquone	BASOLATERAL_PLASMA_MEMBRANE
atovaquone	CORTICAL_CYTOSKELETON
atovaquone	CHROMOSOME
atovaquone	MULTI_ORGANISM_PROCESS
atovaquone	FOCAL_ADHESION_FORMATION
atovaquone	REPRODUCTIVE_PROCESS
atovaquone	DNA_INTEGRITY_CHECKPOINT
atovaquone	LIPID_TRANSPORT
atovaquone	CELLULAR_RESPONSE_TO_STRESS
atovaquone	INTERPHASE
atovaquone	CELL_CYCLE_PROCESS
atovaquone	DNA_REPLICATION_INITIATION
atovaquone	CELL_SUBSTRATE_ADHESION
atovaquone	LIPID_HOMEOSTASIS
atovaquone	G1_PHASE_OF_MITOTIC_CELL_CYCLE
atovaquone	REGULATION_OF_MITOTIC_CELL_CYCLE
atovaquone	REGULATION_OF_CYCLIN_DEPENDENT_PROTEIN_KINASE_ACTIVITY
atovaquone	ENDOSOME_TRANSPORT
atovaquone	CELL_MATRIX_ADHESION
atovaquone	G1_PHASE
atovaquone	PROTEIN_HOMOOLIGOMERIZATION
atovaquone	NEGATIVE_REGULATION_OF_TRANSFERASE_ACTIVITY
atovaquone	REGULATION_OF_CELL_CYCLE
atovaquone	REGULATION_OF_BINDING
atovaquone	REGULATION_OF_ENDOTHELIAL_CELL_PROLIFERATION
atovaquone	SYMPORTER_ACTIVITY
atovaquone	MONOSACCHARIDE_TRANSMEMBRANE_TRANSPORTER_ACTIVITY
atovaquone	TRANSCRIPTION_COACTIVATOR_ACTIVITY
atovaquone	SIALYLTRANSFERASE_ACTIVITY
atovaquone	LIPID_TRANSPORTER_ACTIVITY
atovaquone	TRANSITION_METAL_ION_TRANSMEMBRANE_TRANSPORTER_ACTIVITY
azathioprine	INTRINSIC_TO_PLASMA_MEMBRANE
azathioprine	INTRINSIC_TO_MEMBRANE
azathioprine	CYTOPLASMIC_PART
azathioprine	MEMBRANE_PART
azathioprine	MEMBRANE
azathioprine	KINESIN_COMPLEX
azathioprine	INTEGRAL_TO_MEMBRANE
azathioprine	INTEGRAL_TO_PLASMA_MEMBRANE
azathioprine	PLASMA_MEMBRANE_PART
azathioprine	PLASMA_MEMBRANE
azathioprine	POSITIVE_REGULATION_OF_CELL_DIFFERENTIATION
azathioprine	TUBE_MORPHOGENESIS
azathioprine	PROGRAMMED_CELL_DEATH
azathioprine	DEFENSE_RESPONSE
azathioprine	TUBE_DEVELOPMENT
azathioprine	REGULATION_OF_DEVELOPMENTAL_PROCESS
azathioprine	RAS_PROTEIN_SIGNAL_TRANSDUCTION
azathioprine	ANATOMICAL_STRUCTURE_FORMATION
azathioprine	ORGAN_MORPHOGENESIS
azathioprine	REGULATION_OF_CELL_DIFFERENTIATION
azathioprine	POSITIVE_REGULATION_OF_DEVELOPMENTAL_PROCESS
azathioprine	ANGIOGENESIS
azathioprine	REGULATION_OF_ANGIOGENESIS
azathioprine	REGULATION_OF_ACTION_POTENTIAL
azathioprine	VASCULATURE_DEVELOPMENT
azathioprine	POSITIVE_REGULATION_OF_ANGIOGENESIS
azathioprine	ENDOTHELIAL_CELL_MIGRATION
azathioprine	REGULATION_OF_CELL_CYCLE
azathioprine	SYSTEM_PROCESS
azathioprine	APOPTOSIS_GO
azathioprine	RESPONSE_TO_HYPOXIA
azathioprine	REGULATION_OF_ENDOTHELIAL_CELL_PROLIFERATION
azathioprine	RAS_GUANYL_NUCLEOTIDE_EXCHANGE_FACTOR_ACTIVITY
azathioprine	HYDROLASE_ACTIVITY_ACTING_ON_ESTER_BONDS
azathioprine	MOLECULAR_ADAPTOR_ACTIVITY
azathioprine	CHAPERONE_BINDING
azathioprine	RHODOPSIN_LIKE_RECEPTOR_ACTIVITY
azathioprine	G_PROTEIN_COUPLED_RECEPTOR_ACTIVITY
azathioprine	RECEPTOR_ACTIVITY
azathioprine	TRANSMEMBRANE_RECEPTOR_ACTIVITY
azathioprine	DOUBLE_STRANDED_DNA_BINDING
azathioprine	STRUCTURE_SPECIFIC_DNA_BINDING
azathioprine	GALACTOSYLTRANSFERASE_ACTIVITY
baclofen	PROTEINACEOUS_EXTRACELLULAR_MATRIX
baclofen	INTRINSIC_TO_PLASMA_MEMBRANE
baclofen	CYTOPLASMIC_PART
baclofen	CHROMATIN_REMODELING_COMPLEX
baclofen	CYTOPLASM
baclofen	ENDOPLASMIC_RETICULUM_MEMBRANE
baclofen	NON_MEMBRANE_BOUND_ORGANELLE
baclofen	NUCLEAR_ENVELOPE_ENDOPLASMIC_RETICULUM_NETWORK
baclofen	EXTRACELLULAR_REGION_PART
baclofen	INTEGRAL_TO_PLASMA_MEMBRANE
baclofen	INTRACELLULAR_NON_MEMBRANE_BOUND_ORGANELLE
baclofen	EXTRACELLULAR_MATRIX
baclofen	ENDOPLASMIC_RETICULUM_LUMEN
baclofen	ENDOPLASMIC_RETICULUM_PART
baclofen	PLASMA_MEMBRANE_PART
baclofen	PLASMA_MEMBRANE
baclofen	DNA_METABOLIC_PROCESS
baclofen	SYSTEM_DEVELOPMENT
baclofen	GLYCOLIPID_METABOLIC_PROCESS
baclofen	MULTI_ORGANISM_PROCESS
baclofen	NEGATIVE_REGULATION_OF_APOPTOSIS
baclofen	SIGNAL_TRANSDUCTION
baclofen	CELL_SURFACE_RECEPTOR_LINKED_SIGNAL_TRANSDUCTION
baclofen	NEGATIVE_REGULATION_OF_CELL_CYCLE
baclofen	DEFENSE_RESPONSE
baclofen	FATTY_ACID_OXIDATION
baclofen	EPITHELIAL_TO_MESENCHYMAL_TRANSITION
baclofen	MULTICELLULAR_ORGANISMAL_DEVELOPMENT
baclofen	SENSORY_PERCEPTION
baclofen	NEUROLOGICAL_SYSTEM_PROCESS
baclofen	ANTI_APOPTOSIS
baclofen	REGULATION_OF_GENE_EXPRESSION_EPIGENETIC
baclofen	ANATOMICAL_STRUCTURE_DEVELOPMENT
baclofen	RNA_SPLICINGVIA_TRANSESTERIFICATION_REACTIONS
baclofen	MAPKKK_CASCADE
baclofen	ADENYLATE_CYCLASE_ACTIVATION
baclofen	NEGATIVE_REGULATION_OF_PROGRAMMED_CELL_DEATH
baclofen	SYSTEM_PROCESS
baclofen	LIGAND_DEPENDENT_NUCLEAR_RECEPTOR_ACTIVITY
baclofen	SUBSTRATE_SPECIFIC_TRANSMEMBRANE_TRANSPORTER_ACTIVITY
baclofen	SUBSTRATE_SPECIFIC_TRANSPORTER_ACTIVITY
baclofen	PROTEIN_N_TERMINUS_BINDING
baclofen	G_PROTEIN_COUPLED_RECEPTOR_ACTIVITY
baclofen	LIGASE_ACTIVITY_FORMING_CARBON_OXYGEN_BONDS
baclofen	TRANSMEMBRANE_RECEPTOR_ACTIVITY
baclofen	TRANSMEMBRANE_TRANSPORTER_ACTIVITY
baclofen	ION_TRANSMEMBRANE_TRANSPORTER_ACTIVITY
beclometasone	ORGANELLE_PART
beclometasone	INTRINSIC_TO_MEMBRANE
beclometasone	CYTOPLASMIC_PART
beclometasone	MEMBRANE_PART
beclometasone	MEMBRANE
beclometasone	CYTOPLASM
beclometasone	ORGANELLE_LUMEN
beclometasone	ENDOPLASMIC_RETICULUM
beclometasone	INTEGRAL_TO_MEMBRANE
beclometasone	MEMBRANE_ENCLOSED_LUMEN
beclometasone	EXTRACELLULAR_SPACE
beclometasone	INTRACELLULAR_ORGANELLE_PART
beclometasone	MACROMOLECULAR_COMPLEX
beclometasone	MITOCHONDRION
beclometasone	MICROBODY
beclometasone	PEROXISOME
beclometasone	NUCLEAR_IMPORT
beclometasone	ESTABLISHMENT_OF_PROTEIN_LOCALIZATION
beclometasone	REPRODUCTIVE_PROCESS
beclometasone	BIOSYNTHETIC_PROCESS
beclometasone	INTRACELLULAR_PROTEIN_TRANSPORT
beclometasone	NUCLEAR_TRANSPORT
beclometasone	PROTEIN_TARGETING
beclometasone	PROTEIN_IMPORT
beclometasone	MESODERM_DEVELOPMENT
beclometasone	CELLULAR_BIOSYNTHETIC_PROCESS
beclometasone	PROTEIN_IMPORT_INTO_NUCLEUS
beclometasone	PROTEOLYSIS
beclometasone	CELLULAR_PROTEIN_METABOLIC_PROCESS
beclometasone	MACROMOLECULE_BIOSYNTHETIC_PROCESS
beclometasone	REGULATION_OF_MAP_KINASE_ACTIVITY
beclometasone	NEGATIVE_REGULATION_OF_MAP_KINASE_ACTIVITY
beclometasone	PROTEIN_METABOLIC_PROCESS
beclometasone	NUCLEOTIDE_EXCISION_REPAIR
beclometasone	HISTONE_MODIFICATION
beclometasone	CELLULAR_MACROMOLECULE_METABOLIC_PROCESS
beclometasone	REGULATION_OF_CELLULAR_PROTEIN_METABOLIC_PROCESS
beclometasone	NUCLEOCYTOPLASMIC_TRANSPORT
beclometasone	SYMPORTER_ACTIVITY
beclometasone	OXYGEN_BINDING
beclometasone	SEQUENCE_SPECIFIC_DNA_BINDING
beclometasone	CASPASE_REGULATOR_ACTIVITY
beclometasone	INOSITOL_OR_PHOSPHATIDYLINOSITOL_KINASE_ACTIVITY
budesonide	INTRINSIC_TO_PLASMA_MEMBRANE
budesonide	EXTRACELLULAR_REGION
budesonide	INTRINSIC_TO_MEMBRANE
budesonide	CYTOPLASMIC_PART
budesonide	MEMBRANE_PART
budesonide	MEMBRANE
budesonide	CYTOPLASM
budesonide	EXTRACELLULAR_REGION_PART
budesonide	INTEGRAL_TO_MEMBRANE
budesonide	HETEROGENEOUS_NUCLEAR_RIBONUCLEOPROTEIN_COMPLEX
budesonide	NUCLEOPLASM_PART
budesonide	CONDENSED_CHROMOSOME
budesonide	TRANSCRIPTION_FACTOR_COMPLEX
budesonide	PLASMA_MEMBRANE_PART
budesonide	PLASMA_MEMBRANE
budesonide	SYSTEM_DEVELOPMENT
budesonide	POSITIVE_REGULATION_OF_SIGNAL_TRANSDUCTION
budesonide	POSITIVE_REGULATION_OF_TRANSCRIPTIONDNA_DEPENDENT
budesonide	ESTABLISHMENT_OF_LOCALIZATION
budesonide	NEGATIVE_REGULATION_OF_TRANSPORT
budesonide	TRANSCRIPTION_DNA_DEPENDENT
budesonide	ESTABLISHMENT_OF_CELLULAR_LOCALIZATION
budesonide	SKELETAL_DEVELOPMENT
budesonide	POSITIVE_REGULATION_OF_RNA_METABOLIC_PROCESS
budesonide	TRANSCRIPTION_INITIATION
budesonide	PROTEIN_DNA_COMPLEX_ASSEMBLY
budesonide	EPITHELIAL_TO_MESENCHYMAL_TRANSITION
budesonide	RNA_BIOSYNTHETIC_PROCESS
budesonide	POSITIVE_REGULATION_OF_I_KAPPAB_KINASE_NF_KAPPAB_CASCADE
budesonide	MULTICELLULAR_ORGANISMAL_DEVELOPMENT
budesonide	CELLULAR_CARBOHYDRATE_METABOLIC_PROCESS
budesonide	CIRCADIAN_RHYTHM
budesonide	PROTEIN_MODIFICATION_BY_SMALL_PROTEIN_CONJUGATION
budesonide	PROTEIN_UBIQUITINATION
budesonide	CELLULAR_PROTEIN_METABOLIC_PROCESS
budesonide	REGULATION_OF_TRANSCRIPTIONDNA_DEPENDENT
budesonide	TRANSPORT
budesonide	POSITIVE_REGULATION_OF_CELLULAR_COMPONENT_ORGANIZATION_AND_BIOGENESIS
budesonide	NEGATIVE_REGULATION_OF_CELL_PROLIFERATION
budesonide	PROTEIN_METABOLIC_PROCESS
budesonide	ANATOMICAL_STRUCTURE_DEVELOPMENT
budesonide	TRANSCRIPTION
budesonide	TRANSCRIPTION_INITIATION_FROM_RNA_POLYMERASE_II_PROMOTER
budesonide	CARBOHYDRATE_METABOLIC_PROCESS
budesonide	RESPONSE_TO_IONIZING_RADIATION
budesonide	CELLULAR_LOCALIZATION
budesonide	REGULATION_OF_RNA_METABOLIC_PROCESS
budesonide	CELLULAR_MACROMOLECULE_METABOLIC_PROCESS
budesonide	UBIQUITIN_CYCLE
budesonide	REPRODUCTION
budesonide	REGULATION_OF_CELL_PROLIFERATION
budesonide	REGULATION_OF_I_KAPPAB_KINASE_NF_KAPPAB_CASCADE
budesonide	INORGANIC_ANION_TRANSMEMBRANE_TRANSPORTER_ACTIVITY
budesonide	SYMPORTER_ACTIVITY
budesonide	RAS_GTPASE_ACTIVATOR_ACTIVITY
budesonide	RAS_GUANYL_NUCLEOTIDE_EXCHANGE_FACTOR_ACTIVITY
budesonide	ANION_CATION_SYMPORTER_ACTIVITY
budesonide	IDENTICAL_PROTEIN_BINDING
budesonide	SMALL_GTPASE_REGULATOR_ACTIVITY
budesonide	TRANSCRIPTION_COACTIVATOR_ACTIVITY
budesonide	TRANSCRIPTION_ACTIVATOR_ACTIVITY
budesonide	RECEPTOR_BINDING
budesonide	TRANSCRIPTION_FACTOR_ACTIVITY
budesonide	TRANSCRIPTION_FACTOR_BINDING
budesonide	PROTEIN_DIMERIZATION_ACTIVITY
budesonide	GTPASE_BINDING
budesonide	GENERAL_RNA_POLYMERASE_II_TRANSCRIPTION_FACTOR_ACTIVITY
budesonide	DNA_BINDING
budesonide	GUANYL_NUCLEOTIDE_EXCHANGE_FACTOR_ACTIVITY
budesonide	TRANSCRIPTION_COFACTOR_ACTIVITY
bupropion	PROTEINACEOUS_EXTRACELLULAR_MATRIX
bupropion	INTRINSIC_TO_PLASMA_MEMBRANE
bupropion	EXTRACELLULAR_REGION
bupropion	INTRINSIC_TO_MEMBRANE
bupropion	CYTOPLASMIC_PART
bupropion	MEMBRANE_PART
bupropion	MEMBRANE
bupropion	CYTOPLASM
bupropion	NON_MEMBRANE_BOUND_ORGANELLE
bupropion	EXTRACELLULAR_REGION_PART
bupropion	INTEGRAL_TO_MEMBRANE
bupropion	INTEGRAL_TO_PLASMA_MEMBRANE
bupropion	INTRACELLULAR_NON_MEMBRANE_BOUND_ORGANELLE
bupropion	MITOCHONDRION
bupropion	EXTRACELLULAR_MATRIX
bupropion	PLASMA_MEMBRANE_PART
bupropion	PLASMA_MEMBRANE
bupropion	NUCLEOLUS
bupropion	SYSTEM_DEVELOPMENT
bupropion	MULTI_ORGANISM_PROCESS
bupropion	REPRODUCTIVE_PROCESS
bupropion	NUCLEOBASENUCLEOSIDENUCLEOTIDE_AND_NUCLEIC_ACID_TRANSPORT
bupropion	TISSUE_DEVELOPMENT
bupropion	MULTICELLULAR_ORGANISMAL_DEVELOPMENT
bupropion	CELL_CELL_SIGNALING
bupropion	REGULATION_OF_MYELOID_CELL_DIFFERENTIATION
bupropion	RESPONSE_TO_CHEMICAL_STIMULUS
bupropion	REGULATION_OF_CELL_DIFFERENTIATION
bupropion	RESPONSE_TO_BIOTIC_STIMULUS
bupropion	NEGATIVE_REGULATION_OF_CELL_DIFFERENTIATION
bupropion	NEUROLOGICAL_SYSTEM_PROCESS
bupropion	ANATOMICAL_STRUCTURE_DEVELOPMENT
bupropion	RNA_SPLICINGVIA_TRANSESTERIFICATION_REACTIONS
bupropion	SYSTEM_PROCESS
bupropion	SENSORY_ORGAN_DEVELOPMENT
bupropion	REPRODUCTION
bupropion	TRANSMEMBRANE_RECEPTOR_PROTEIN_KINASE_ACTIVITY
bupropion	RAS_GTPASE_ACTIVATOR_ACTIVITY
bupropion	PHOSPHOTRANSFERASE_ACTIVITY_ALCOHOL_GROUP_AS_ACCEPTOR
bupropion	SPECIFIC_RNA_POLYMERASE_II_TRANSCRIPTION_FACTOR_ACTIVITY
bupropion	RECEPTOR_SIGNALING_PROTEIN_SERINE_THREONINE_KINASE_ACTIVITY
bupropion	PROTEIN_KINASE_ACTIVITY
bupropion	HELICASE_ACTIVITY
bupropion	KINASE_ACTIVITY
bupropion	PROTEIN_SERINE_THREONINE_KINASE_ACTIVITY
bupropion	RNA_DEPENDENT_ATPASE_ACTIVITY
bupropion	STRUCTURAL_MOLECULE_ACTIVITY
bupropion	RECEPTOR_BINDING
bupropion	RECEPTOR_SIGNALING_PROTEIN_ACTIVITY
bupropion	PHOSPHOLIPASE_C_ACTIVITY
buspirone	INTRINSIC_TO_PLASMA_MEMBRANE
buspirone	LATE_ENDOSOME
buspirone	INTRINSIC_TO_MEMBRANE
buspirone	MEMBRANE_PART
buspirone	MEMBRANE
buspirone	INTEGRAL_TO_MEMBRANE
buspirone	LYSOSOMAL_MEMBRANE
buspirone	INTEGRAL_TO_PLASMA_MEMBRANE
buspirone	PLASMA_MEMBRANE_PART
buspirone	PLASMA_MEMBRANE
buspirone	BIOPOLYMER_CATABOLIC_PROCESS
buspirone	ESTABLISHMENT_OF_PROTEIN_LOCALIZATION
buspirone	COFACTOR_METABOLIC_PROCESS
buspirone	CELL_SURFACE_RECEPTOR_LINKED_SIGNAL_TRANSDUCTION
buspirone	INTRACELLULAR_TRANSPORT
buspirone	INTRACELLULAR_PROTEIN_TRANSPORT
buspirone	GAMETE_GENERATION
buspirone	NEGATIVE_REGULATION_OF_CELL_CYCLE
buspirone	ESTABLISHMENT_OF_CELLULAR_LOCALIZATION
buspirone	PROTEIN_TARGETING
buspirone	PROTEIN_IMPORT
buspirone	SEXUAL_REPRODUCTION
buspirone	LIPID_METABOLIC_PROCESS
buspirone	PURINE_RIBONUCLEOTIDE_METABOLIC_PROCESS
buspirone	COFACTOR_CATABOLIC_PROCESS
buspirone	CELL_CELL_SIGNALING
buspirone	RESPONSE_TO_BIOTIC_STIMULUS
buspirone	MACROMOLECULE_LOCALIZATION
buspirone	MACROMOLECULE_CATABOLIC_PROCESS
buspirone	CELLULAR_MACROMOLECULE_CATABOLIC_PROCESS
buspirone	ENDOSOME_TRANSPORT
buspirone	PROTEIN_AMINO_ACID_ADP_RIBOSYLATION
buspirone	CELLULAR_LOCALIZATION
buspirone	CELL_CYCLE_ARREST
buspirone	G_PROTEIN_COUPLED_RECEPTOR_PROTEIN_SIGNALING_PATHWAY
buspirone	PROTEIN_TRANSPORT
buspirone	PROTEIN_LOCALIZATION
buspirone	SYSTEM_PROCESS
buspirone	REPRODUCTION
buspirone	ZINC_ION_BINDING
buspirone	PROTEIN_TRANSPORTER_ACTIVITY
buspirone	ENZYME_ACTIVATOR_ACTIVITY
buspirone	TRANSCRIPTION_REPRESSOR_ACTIVITY
buspirone	SMALL_GTPASE_BINDING
buspirone	GTPASE_ACTIVATOR_ACTIVITY
buspirone	TRANSFERASE_ACTIVITY_TRANSFERRING_PENTOSYL_GROUPS
buspirone	GTPASE_BINDING
buspirone	TRANSITION_METAL_ION_BINDING
carbamazepine	INTRINSIC_TO_PLASMA_MEMBRANE
carbamazepine	EXTRACELLULAR_REGION
carbamazepine	INTRINSIC_TO_MEMBRANE
carbamazepine	MEMBRANE_PART
carbamazepine	MEMBRANE
carbamazepine	CHROMOSOMEPERICENTRIC_REGION
carbamazepine	EXTRACELLULAR_REGION_PART
carbamazepine	INTEGRAL_TO_MEMBRANE
carbamazepine	INTEGRAL_TO_PLASMA_MEMBRANE
carbamazepine	ACTIN_FILAMENT
carbamazepine	RUFFLE
carbamazepine	DNA_DIRECTED_RNA_POLYMERASEII_HOLOENZYME
carbamazepine	TRANSCRIPTION_FACTOR_TFIID_COMPLEX
carbamazepine	TRANSCRIPTION_FACTOR_COMPLEX
carbamazepine	PLASMA_MEMBRANE_PART
carbamazepine	PLASMA_MEMBRANE
carbamazepine	SYSTEM_DEVELOPMENT
carbamazepine	NEGATIVE_REGULATION_OF_DNA_METABOLIC_PROCESS
carbamazepine	MULTI_ORGANISM_PROCESS
carbamazepine	POSITIVE_REGULATION_OF_CELL_PROLIFERATION
carbamazepine	NEGATIVE_REGULATION_OF_TRANSPORT
carbamazepine	REGULATION_OF_DNA_REPLICATION
carbamazepine	CELL_SURFACE_RECEPTOR_LINKED_SIGNAL_TRANSDUCTION
carbamazepine	BIOSYNTHETIC_PROCESS
carbamazepine	NUCLEAR_TRANSPORT
carbamazepine	DEFENSE_RESPONSE
carbamazepine	MULTICELLULAR_ORGANISMAL_DEVELOPMENT
carbamazepine	CELL_CELL_SIGNALING
carbamazepine	NUCLEAR_EXPORT
carbamazepine	SYNAPTIC_TRANSMISSION
carbamazepine	RNA_EXPORT_FROM_NUCLEUS
carbamazepine	NEUROLOGICAL_SYSTEM_PROCESS
carbamazepine	NEGATIVE_REGULATION_OF_DNA_REPLICATION
carbamazepine	ANATOMICAL_STRUCTURE_DEVELOPMENT
carbamazepine	REGULATION_OF_TRANSPORT
carbamazepine	G_PROTEIN_COUPLED_RECEPTOR_PROTEIN_SIGNALING_PATHWAY
carbamazepine	RESPONSE_TO_DNA_DAMAGE_STIMULUS
carbamazepine	ORGAN_DEVELOPMENT
carbamazepine	SYSTEM_PROCESS
carbamazepine	NUCLEOCYTOPLASMIC_TRANSPORT
carbamazepine	PHOSPHOTRANSFERASE_ACTIVITY_PHOSPHATE_GROUP_AS_ACCEPTOR
carbamazepine	SUBSTRATE_SPECIFIC_CHANNEL_ACTIVITY
carbamazepine	SUBSTRATE_SPECIFIC_TRANSPORTER_ACTIVITY
carbamazepine	RECEPTOR_BINDING
carbamazepine	RECEPTOR_ACTIVITY
carbamazepine	NUCLEOTIDE_KINASE_ACTIVITY
carbamazepine	NUCLEOBASENUCLEOSIDENUCLEOTIDE_KINASE_ACTIVITY
carbamazepine	ION_CHANNEL_ACTIVITY
carbamazepine	TRANSMEMBRANE_TRANSPORTER_ACTIVITY
carbamazepine	ION_TRANSMEMBRANE_TRANSPORTER_ACTIVITY
carbamazepine	CYTOKINE_ACTIVITY
carbamazepine	TRANSCRIPTION_COFACTOR_ACTIVITY
carmustine	INTRINSIC_TO_PLASMA_MEMBRANE
carmustine	MITOCHONDRIAL_PART
carmustine	INTRINSIC_TO_MEMBRANE
carmustine	MEMBRANE_PART
carmustine	MEMBRANE
carmustine	INTEGRAL_TO_MEMBRANE
carmustine	INTEGRAL_TO_PLASMA_MEMBRANE
carmustine	INTRACELLULAR_ORGANELLE_PART
carmustine	PLASMA_MEMBRANE_PART
carmustine	PLASMA_MEMBRANE
carmustine	PROTEIN_FOLDING
carmustine	ESTABLISHMENT_OF_LOCALIZATION
carmustine	MEIOSIS_I
carmustine	RESPONSE_TO_ENDOGENOUS_STIMULUS
carmustine	CELL_SURFACE_RECEPTOR_LINKED_SIGNAL_TRANSDUCTION
carmustine	SKELETAL_DEVELOPMENT
carmustine	CARBOXYLIC_ACID_METABOLIC_PROCESS
carmustine	INTERPHASE
carmustine	I_KAPPAB_KINASE_NF_KAPPAB_CASCADE
carmustine	CELL_CYCLE_PROCESS
carmustine	BEHAVIOR
carmustine	LIPID_METABOLIC_PROCESS
carmustine	ORGANIC_ACID_METABOLIC_PROCESS
carmustine	CELL_CYCLE_PHASE
carmustine	MONOCARBOXYLIC_ACID_METABOLIC_PROCESS
carmustine	CELLULAR_PROTEIN_METABOLIC_PROCESS
carmustine	G1_PHASE_OF_MITOTIC_CELL_CYCLE
carmustine	TRANSPORT
carmustine	PROTEIN_METABOLIC_PROCESS
carmustine	G1_PHASE
carmustine	MAPKKK_CASCADE
carmustine	CELL_CYCLE
carmustine	CATION_TRANSPORT
carmustine	FATTY_ACID_METABOLIC_PROCESS
carmustine	CELLULAR_MACROMOLECULE_METABOLIC_PROCESS
carmustine	G_PROTEIN_COUPLED_RECEPTOR_PROTEIN_SIGNALING_PATHWAY
carmustine	INTERPHASE_OF_MITOTIC_CELL_CYCLE
carmustine	PROTEIN_TRANSPORT
carmustine	REGULATION_OF_I_KAPPAB_KINASE_NF_KAPPAB_CASCADE
carmustine	NUCLEOTIDE_BINDING
carmustine	ALDO_KETO_REDUCTASE_ACTIVITY
carmustine	OXIDOREDUCTASE_ACTIVITY
carmustine	PURINE_NUCLEOTIDE_BINDING
carmustine	PROTEIN_KINASE_ACTIVITY
carmustine	HELICASE_ACTIVITY
carmustine	SUBSTRATE_SPECIFIC_TRANSPORTER_ACTIVITY
carmustine	TRANSCRIPTION_COACTIVATOR_ACTIVITY
carmustine	G_PROTEIN_COUPLED_RECEPTOR_ACTIVITY
carmustine	OXIDOREDUCTASE_ACTIVITY_ACTING_ON_CH_OH_GROUP_OF_DONORS
carmustine	PURINE_RIBONUCLEOTIDE_BINDING
carmustine	TRANSMEMBRANE_TRANSPORTER_ACTIVITY
celecoxib	GOLGI_MEMBRANE
celecoxib	GOLGI_APPARATUS
celecoxib	MEMBRANE
celecoxib	NON_MEMBRANE_BOUND_ORGANELLE
celecoxib	LYSOSOMAL_MEMBRANE
celecoxib	INTRACELLULAR_NON_MEMBRANE_BOUND_ORGANELLE
celecoxib	PROTEIN_COMPLEX
celecoxib	PLASMA_MEMBRANE
celecoxib	REGULATION_OF_BIOLOGICAL_QUALITY
celecoxib	PROTEIN_AUTOPROCESSING
celecoxib	PEROXISOME_ORGANIZATION_AND_BIOGENESIS
celecoxib	PROTEIN_AMINO_ACID_AUTOPHOSPHORYLATION
celecoxib	T_CELL_DIFFERENTIATION
celecoxib	LEUKOCYTE_DIFFERENTIATION
celecoxib	PYRIMIDINE_NUCLEOTIDE_METABOLIC_PROCESS
celecoxib	CELLULAR_PROTEIN_METABOLIC_PROCESS
celecoxib	EPIDERMIS_DEVELOPMENT
celecoxib	PROTEIN_METABOLIC_PROCESS
celecoxib	CHEMICAL_HOMEOSTASIS
celecoxib	CELLULAR_MACROMOLECULE_METABOLIC_PROCESS
celecoxib	G_PROTEIN_COUPLED_RECEPTOR_PROTEIN_SIGNALING_PATHWAY
celecoxib	SYSTEM_PROCESS
celecoxib	ECTODERM_DEVELOPMENT
celecoxib	OXIDOREDUCTASE_ACTIVITY
celecoxib	OXYGEN_BINDING
celecoxib	STRUCTURAL_MOLECULE_ACTIVITY
celecoxib	PROTEIN_PHOSPHATASE_BINDING
ciclosporin	ORGANELLE_PART
ciclosporin	GOLGI_MEMBRANE
ciclosporin	INTRINSIC_TO_ENDOPLASMIC_RETICULUM_MEMBRANE
ciclosporin	OLIGOSACCHARYL_TRANSFERASE_COMPLEX
ciclosporin	VESICULAR_FRACTION
ciclosporin	EXTRACELLULAR_REGION
ciclosporin	CYTOPLASMIC_PART
ciclosporin	GOLGI_APPARATUS
ciclosporin	INTEGRAL_TO_ENDOPLASMIC_RETICULUM_MEMBRANE
ciclosporin	CYTOPLASM
ciclosporin	ENDOPLASMIC_RETICULUM_MEMBRANE
ciclosporin	ENDOPLASMIC_RETICULUM
ciclosporin	GOLGI_APPARATUS_PART
ciclosporin	ORGANELLE_MEMBRANE
ciclosporin	NUCLEAR_ENVELOPE_ENDOPLASMIC_RETICULUM_NETWORK
ciclosporin	CHROMOSOMEPERICENTRIC_REGION
ciclosporin	MICROSOME
ciclosporin	OUTER_MEMBRANE
ciclosporin	EXTRACELLULAR_REGION_PART
ciclosporin	ENDOMEMBRANE_SYSTEM
ciclosporin	ORGANELLE_OUTER_MEMBRANE
ciclosporin	NUCLEAR_UBIQUITIN_LIGASE_COMPLEX
ciclosporin	ENDOSOME
ciclosporin	KINETOCHORE
ciclosporin	SECRETORY_GRANULE
ciclosporin	ER_GOLGI_INTERMEDIATE_COMPARTMENT
ciclosporin	INTRACELLULAR_ORGANELLE_PART
ciclosporin	MITOCHONDRION
ciclosporin	ENDOPLASMIC_RETICULUM_LUMEN
ciclosporin	ENDOPLASMIC_RETICULUM_PART
ciclosporin	PROTEIN_FOLDING
ciclosporin	SYSTEM_DEVELOPMENT
ciclosporin	ESTABLISHMENT_OF_PROTEIN_LOCALIZATION
ciclosporin	MULTI_ORGANISM_PROCESS
ciclosporin	ESTABLISHMENT_OF_LOCALIZATION
ciclosporin	ISOPRENOID_METABOLIC_PROCESS
ciclosporin	REGULATION_OF_DNA_REPLICATION
ciclosporin	SIGNAL_TRANSDUCTION
ciclosporin	INTRACELLULAR_TRANSPORT
ciclosporin	INTRACELLULAR_PROTEIN_TRANSPORT
ciclosporin	DNA_INTEGRITY_CHECKPOINT
ciclosporin	ESTABLISHMENT_OF_CELLULAR_LOCALIZATION
ciclosporin	CELLULAR_RESPONSE_TO_STRESS
ciclosporin	PROTEIN_TARGETING
ciclosporin	RESPONSE_TO_STEROID_HORMONE_STIMULUS
ciclosporin	MULTICELLULAR_ORGANISMAL_DEVELOPMENT
ciclosporin	CELL_CELL_SIGNALING
ciclosporin	CELL_CYCLE_CHECKPOINT
ciclosporin	DNA_REPLICATION_INITIATION
ciclosporin	CHROMOSOME_SEGREGATION
ciclosporin	NEGATIVE_REGULATION_OF_INTRACELLULAR_TRANSPORT
ciclosporin	PROTEIN_EXPORT_FROM_NUCLEUS
ciclosporin	RESPONSE_TO_STRESS
ciclosporin	SENSORY_PERCEPTION
ciclosporin	ESTABLISHMENT_OF_ORGANELLE_LOCALIZATION
ciclosporin	PROTEIN_TARGETING_TO_MEMBRANE
ciclosporin	NEUTRAL_AMINO_ACID_TRANSPORT
ciclosporin	ESTABLISHMENT_OF_VESICLE_LOCALIZATION
ciclosporin	UNFOLDED_PROTEIN_RESPONSE
ciclosporin	MACROMOLECULE_LOCALIZATION
ciclosporin	NEUROLOGICAL_SYSTEM_PROCESS
ciclosporin	REGULATION_OF_MITOTIC_CELL_CYCLE
ciclosporin	VESICLE_LOCALIZATION
ciclosporin	GOLGI_VESICLE_TRANSPORT
ciclosporin	VESICLE_MEDIATED_TRANSPORT
ciclosporin	DOUBLE_STRAND_BREAK_REPAIR
ciclosporin	ANATOMICAL_STRUCTURE_DEVELOPMENT
ciclosporin	CELLULAR_LOCALIZATION
ciclosporin	CELL_CYCLE_ARREST
ciclosporin	DNA_MODIFICATION
ciclosporin	ORGANELLE_LOCALIZATION
ciclosporin	DNA_DEPENDENT_DNA_REPLICATION
ciclosporin	PROTEIN_TRANSPORT
ciclosporin	PROTEIN_LOCALIZATION
ciclosporin	RESPONSE_TO_DNA_DAMAGE_STIMULUS
ciclosporin	ORGAN_DEVELOPMENT
ciclosporin	SYSTEM_PROCESS
ciclosporin	INTRAMOLECULAR_OXIDOREDUCTASE_ACTIVITY
ciclosporin	SIGNAL_SEQUENCE_BINDING
ciclosporin	ISOMERASE_ACTIVITY
citalopram	NUCLEOPLASM
citalopram	ORGANELLE_PART
citalopram	INTRINSIC_TO_PLASMA_MEMBRANE
citalopram	MEMBRANE_PART
citalopram	MEMBRANE
citalopram	CYTOPLASM
citalopram	ORGANELLE_LUMEN
citalopram	NUCLEUS
citalopram	MEMBRANE_ENCLOSED_LUMEN
citalopram	INTRACELLULAR_ORGANELLE_PART
citalopram	PLASMA_MEMBRANE_PART
citalopram	PLASMA_MEMBRANE
citalopram	SOLUBLE_FRACTION
citalopram	MEIOSIS_I
citalopram	RESPONSE_TO_ENDOGENOUS_STIMULUS
citalopram	BIOSYNTHETIC_PROCESS
citalopram	REGULATION_OF_CELL_MIGRATION
citalopram	INDUCTION_OF_APOPTOSIS_BY_EXTRACELLULAR_SIGNALS
citalopram	EPITHELIAL_TO_MESENCHYMAL_TRANSITION
citalopram	CELLULAR_BIOSYNTHETIC_PROCESS
citalopram	REGULATION_OF_TRANSCRIPTION_FROM_RNA_POLYMERASE_II_PROMOTER
citalopram	ANGIOGENESIS
citalopram	REGULATION_OF_ANGIOGENESIS
citalopram	LIPID_HOMEOSTASIS
citalopram	MACROMOLECULE_BIOSYNTHETIC_PROCESS
citalopram	STEROID_HORMONE_RECEPTOR_SIGNALING_PATHWAY
citalopram	INTRACELLULAR_RECEPTOR_MEDIATED_SIGNALING_PATHWAY
citalopram	LEARNING_AND_OR_MEMORY
citalopram	HEART_DEVELOPMENT
citalopram	CELLULAR_MACROMOLECULE_METABOLIC_PROCESS
citalopram	NEGATIVE_REGULATION_OF_CELL_MIGRATION
citalopram	RECEPTOR_SIGNALING_PROTEIN_SERINE_THREONINE_KINASE_ACTIVITY
citalopram	HYDROLASE_ACTIVITY_ACTING_ON_ESTER_BONDS
citalopram	ANION_CHANNEL_ACTIVITY
citalopram	RECEPTOR_SIGNALING_PROTEIN_ACTIVITY
citalopram	CHLORIDE_CHANNEL_ACTIVITY
citalopram	OXIDOREDUCTASE_ACTIVITY_ACTING_ON_THE_ALDEHYDE_OR_OXO_GROUP_OF_DONORSNAD_OR_NADP_AS_ACCEPTOR
clindamycin	EXTRACELLULAR_REGION
clindamycin	SMALL_NUCLEAR_RIBONUCLEOPROTEIN_COMPLEX
clindamycin	CYTOPLASM
clindamycin	MEDIATOR_COMPLEX
clindamycin	EXTRACELLULAR_REGION_PART
clindamycin	SPLICEOSOME
clindamycin	CLATHRIN_COATED_VESICLE
clindamycin	BASOLATERAL_PLASMA_MEMBRANE
clindamycin	MITOCHONDRION
clindamycin	NUCLEAR_CHROMOSOME_PART
clindamycin	SYSTEM_DEVELOPMENT
clindamycin	POSITIVE_REGULATION_OF_TRANSCRIPTIONDNA_DEPENDENT
clindamycin	NEGATIVE_REGULATION_OF_DNA_METABOLIC_PROCESS
clindamycin	POSITIVE_REGULATION_OF_TRANSCRIPTION_FROM_RNA_POLYMERASE_II_PROMOTER
clindamycin	NUCLEOBASENUCLEOSIDENUCLEOTIDE_AND_NUCLEIC_ACID_METABOLIC_PROCESS
clindamycin	POSITIVE_REGULATION_OF_NUCLEOBASENUCLEOSIDENUCLEOTIDE_AND_NUCLEIC_ACID_METABOLIC_PROCESS
clindamycin	POSITIVE_REGULATION_OF_RNA_METABOLIC_PROCESS
clindamycin	DEFENSE_RESPONSE
clindamycin	MULTICELLULAR_ORGANISMAL_DEVELOPMENT
clindamycin	REGULATION_OF_TRANSCRIPTION_FROM_RNA_POLYMERASE_II_PROMOTER
clindamycin	REGULATION_OF_CELLULAR_METABOLIC_PROCESS
clindamycin	REGULATION_OF_GENE_EXPRESSION
clindamycin	POSITIVE_REGULATION_OF_METABOLIC_PROCESS
clindamycin	REGULATION_OF_TRANSCRIPTIONDNA_DEPENDENT
clindamycin	STEROID_HORMONE_RECEPTOR_SIGNALING_PATHWAY
clindamycin	SODIUM_ION_TRANSPORT
clindamycin	INTRACELLULAR_RECEPTOR_MEDIATED_SIGNALING_PATHWAY
clindamycin	REGULATION_OF_GENE_EXPRESSION_EPIGENETIC
clindamycin	ANATOMICAL_STRUCTURE_DEVELOPMENT
clindamycin	POSITIVE_REGULATION_OF_CELLULAR_METABOLIC_PROCESS
clindamycin	POSITIVE_REGULATION_OF_BIOLOGICAL_PROCESS
clindamycin	RESPONSE_TO_EXTERNAL_STIMULUS
clindamycin	REGULATION_OF_METABOLIC_PROCESS
clindamycin	PROTEIN_HOMOOLIGOMERIZATION
clindamycin	ANDROGEN_RECEPTOR_SIGNALING_PATHWAY
clindamycin	PIGMENT_BIOSYNTHETIC_PROCESS
clindamycin	PIGMENT_METABOLIC_PROCESS
clindamycin	REGULATION_OF_NUCLEOBASENUCLEOSIDENUCLEOTIDE_AND_NUCLEIC_ACID_METABOLIC_PROCESS
clindamycin	REGULATION_OF_RNA_METABOLIC_PROCESS
clindamycin	POSITIVE_REGULATION_OF_CELLULAR_PROCESS
clindamycin	ORGAN_DEVELOPMENT
clindamycin	SYSTEM_PROCESS
clindamycin	POSITIVE_REGULATION_OF_TRANSCRIPTION
clindamycin	RHO_PROTEIN_SIGNAL_TRANSDUCTION
clindamycin	RNA_BINDING
clindamycin	METHYLTRANSFERASE_ACTIVITY
clindamycin	ATP_DEPENDENT_RNA_HELICASE_ACTIVITY
clindamycin	PHOSPHOINOSITIDE_BINDING
clindamycin	NUCLEAR_HORMONE_RECEPTOR_BINDING
clindamycin	RNA_DEPENDENT_ATPASE_ACTIVITY
clindamycin	TRANSFERASE_ACTIVITY_TRANSFERRING_ONE_CARBON_GROUPS
clindamycin	METAL_ION_TRANSMEMBRANE_TRANSPORTER_ACTIVITY
clindamycin	ION_CHANNEL_ACTIVITY
clindamycin	THYROID_HORMONE_RECEPTOR_BINDING
clindamycin	ION_TRANSMEMBRANE_TRANSPORTER_ACTIVITY
clindamycin	HORMONE_RECEPTOR_BINDING
clomipramine	PEROXISOMAL_MEMBRANE
clomipramine	EXTRACELLULAR_REGION
clomipramine	SMALL_NUCLEAR_RIBONUCLEOPROTEIN_COMPLEX
clomipramine	MEMBRANE_PART
clomipramine	MEMBRANE
clomipramine	NUCLEAR_PART
clomipramine	UBIQUITIN_LIGASE_COMPLEX
clomipramine	NUCLEUS
clomipramine	SPINDLE
clomipramine	PEROXISOMAL_PART
clomipramine	EXTRACELLULAR_REGION_PART
clomipramine	MICROBODY_MEMBRANE
clomipramine	SPINDLE_MICROTUBULE
clomipramine	NUCLEAR_UBIQUITIN_LIGASE_COMPLEX
clomipramine	MICROBODY_PART
clomipramine	INTEGRAL_TO_ORGANELLE_MEMBRANE
clomipramine	INTRINSIC_TO_ORGANELLE_MEMBRANE
clomipramine	PLASMA_MEMBRANE_PART
clomipramine	PLASMA_MEMBRANE
clomipramine	RNA_METABOLIC_PROCESS
clomipramine	MITOTIC_CELL_CYCLE_CHECKPOINT
clomipramine	SYSTEM_DEVELOPMENT
clomipramine	POSITIVE_REGULATION_OF_SIGNAL_TRANSDUCTION
clomipramine	ENZYME_LINKED_RECEPTOR_PROTEIN_SIGNALING_PATHWAY
clomipramine	NEGATIVE_REGULATION_OF_DNA_METABOLIC_PROCESS
clomipramine	BIOPOLYMER_METABOLIC_PROCESS
clomipramine	PEROXISOME_ORGANIZATION_AND_BIOGENESIS
clomipramine	REGULATION_OF_DNA_REPLICATION
clomipramine	SIGNAL_TRANSDUCTION
clomipramine	NUCLEOBASENUCLEOSIDENUCLEOTIDE_AND_NUCLEIC_ACID_METABOLIC_PROCESS
clomipramine	SECRETION_BY_CELL
clomipramine	CELL_SURFACE_RECEPTOR_LINKED_SIGNAL_TRANSDUCTION
clomipramine	TRANSCRIPTION_DNA_DEPENDENT
clomipramine	LIPID_TRANSPORT
clomipramine	ANATOMICAL_STRUCTURE_MORPHOGENESIS
clomipramine	MICROTUBULE_CYTOSKELETON_ORGANIZATION_AND_BIOGENESIS
clomipramine	REGULATION_OF_SIGNAL_TRANSDUCTION
clomipramine	RNA_BIOSYNTHETIC_PROCESS
clomipramine	MULTICELLULAR_ORGANISMAL_DEVELOPMENT
clomipramine	REGULATION_OF_TRANSCRIPTION_FROM_RNA_POLYMERASE_II_PROMOTER
clomipramine	DNA_REPLICATION_INITIATION
clomipramine	RNA_PROCESSING
clomipramine	PROTEIN_KINASE_CASCADE
clomipramine	REGULATION_OF_TRANSCRIPTIONDNA_DEPENDENT
clomipramine	MRNA_PROCESSING
clomipramine	SECRETION
clomipramine	DNA_DAMAGE_RESPONSESIGNAL_TRANSDUCTION
clomipramine	PROTEIN_AMINO_ACID_O_LINKED_GLYCOSYLATION
clomipramine	NEGATIVE_REGULATION_OF_DNA_REPLICATION
clomipramine	ANATOMICAL_STRUCTURE_DEVELOPMENT
clomipramine	RESPONSE_TO_IONIZING_RADIATION
clomipramine	MRNA_METABOLIC_PROCESS
clomipramine	RNA_SPLICING
clomipramine	DNA_DEPENDENT_DNA_REPLICATION
clomipramine	TRANSCRIPTION_FROM_RNA_POLYMERASE_II_PROMOTER
clomipramine	RESPONSE_TO_DNA_DAMAGE_STIMULUS
clomipramine	GENE_SILENCING
clomipramine	SYSTEM_PROCESS
clomipramine	RNA_CATABOLIC_PROCESS
clomipramine	SPECIFIC_RNA_POLYMERASE_II_TRANSCRIPTION_FACTOR_ACTIVITY
clomipramine	PROTEIN_HOMODIMERIZATION_ACTIVITY
clomipramine	RNA_POLYMERASE_II_TRANSCRIPTION_FACTOR_ACTIVITY
clomipramine	FUCOSYLTRANSFERASE_ACTIVITY
clomipramine	PROTEIN_DEACETYLASE_ACTIVITY
clomipramine	DEACETYLASE_ACTIVITY
clomipramine	TRANSCRIPTION_FACTOR_BINDING
clomipramine	CYTOKINE_ACTIVITY
clomipramine	TRANSCRIPTION_COFACTOR_ACTIVITY
clomipramine	INOSITOL_OR_PHOSPHATIDYLINOSITOL_KINASE_ACTIVITY
clozapine	INTRINSIC_TO_PLASMA_MEMBRANE
clozapine	EXTRACELLULAR_REGION
clozapine	INTRINSIC_TO_MEMBRANE
clozapine	MEMBRANE_PART
clozapine	MEMBRANE
clozapine	MEDIATOR_COMPLEX
clozapine	EXTRACELLULAR_REGION_PART
clozapine	INTEGRAL_TO_MEMBRANE
clozapine	CONDENSED_NUCLEAR_CHROMOSOME
clozapine	INTEGRAL_TO_PLASMA_MEMBRANE
clozapine	EXTRACELLULAR_SPACE
clozapine	CONDENSED_CHROMOSOME
clozapine	PLASMA_MEMBRANE_PART
clozapine	PLASMA_MEMBRANE
clozapine	SYSTEM_DEVELOPMENT
clozapine	GLYCOLIPID_METABOLIC_PROCESS
clozapine	NERVOUS_SYSTEM_DEVELOPMENT
clozapine	MEIOSIS_I
clozapine	REGULATION_OF_MOLECULAR_FUNCTION
clozapine	REPRODUCTIVE_PROCESS
clozapine	CELL_SURFACE_RECEPTOR_LINKED_SIGNAL_TRANSDUCTION
clozapine	M_PHASE
clozapine	PROGRAMMED_CELL_DEATH
clozapine	CELL_CYCLE_PROCESS
clozapine	REGULATION_OF_DEVELOPMENTAL_PROCESS
clozapine	MEIOTIC_CELL_CYCLE
clozapine	CELLULAR_BIOSYNTHETIC_PROCESS
clozapine	CELL_CYCLE_PHASE
clozapine	MULTICELLULAR_ORGANISMAL_DEVELOPMENT
clozapine	POSITIVE_REGULATION_OF_DEVELOPMENTAL_PROCESS
clozapine	CELLULAR_PROTEIN_METABOLIC_PROCESS
clozapine	RRNA_PROCESSING
clozapine	APOPTOTIC_MITOCHONDRIAL_CHANGES
clozapine	DOUBLE_STRAND_BREAK_REPAIR
clozapine	PROTEIN_METABOLIC_PROCESS
clozapine	PROTEIN_AMINO_ACID_O_LINKED_GLYCOSYLATION
clozapine	ANATOMICAL_STRUCTURE_DEVELOPMENT
clozapine	DNA_RECOMBINATION
clozapine	MEIOTIC_RECOMBINATION
clozapine	PROTEIN_HOMOOLIGOMERIZATION
clozapine	CELL_CYCLE
clozapine	RIBOSOME_BIOGENESIS_AND_ASSEMBLY
clozapine	CELLULAR_MACROMOLECULE_METABOLIC_PROCESS
clozapine	TRANSMEMBRANE_RECEPTOR_PROTEIN_SERINE_THREONINE_KINASE_SIGNALING_PATHWAY
clozapine	G_PROTEIN_COUPLED_RECEPTOR_PROTEIN_SIGNALING_PATHWAY
clozapine	REGULATION_OF_MULTICELLULAR_ORGANISMAL_PROCESS
clozapine	REGULATION_OF_APOPTOSIS
clozapine	REGULATION_OF_PROGRAMMED_CELL_DEATH
clozapine	RRNA_METABOLIC_PROCESS
clozapine	APOPTOSIS_GO
clozapine	REGULATION_OF_MEMBRANE_POTENTIAL
clozapine	MRNA_BINDING
clozapine	SEROTONIN_RECEPTOR_ACTIVITY
clozapine	OXIDOREDUCTASE_ACTIVITY
clozapine	ACETYLGALACTOSAMINYLTRANSFERASE_ACTIVITY
cyclobenzaprine	EXTRACELLULAR_REGION
cyclobenzaprine	MEMBRANE_PART
cyclobenzaprine	MEMBRANE
cyclobenzaprine	EXTRACELLULAR_REGION_PART
cyclobenzaprine	NUCLEAR_BODY
cyclobenzaprine	EXTRACELLULAR_SPACE
cyclobenzaprine	ENDOPLASMIC_RETICULUM_LUMEN
cyclobenzaprine	PLASMA_MEMBRANE_PART
cyclobenzaprine	NUCLEAR_IMPORT
cyclobenzaprine	ESTABLISHMENT_OF_PROTEIN_LOCALIZATION
cyclobenzaprine	MYOBLAST_DIFFERENTIATION
cyclobenzaprine	INTRACELLULAR_TRANSPORT
cyclobenzaprine	INTRACELLULAR_PROTEIN_TRANSPORT
cyclobenzaprine	ESTABLISHMENT_OF_CELLULAR_LOCALIZATION
cyclobenzaprine	NUCLEAR_TRANSPORT
cyclobenzaprine	PROTEIN_IMPORT
cyclobenzaprine	POST_GOLGI_VESICLE_MEDIATED_TRANSPORT
cyclobenzaprine	DNA_REPLICATION_INITIATION
cyclobenzaprine	PROTEIN_IMPORT_INTO_NUCLEUS
cyclobenzaprine	NEGATIVE_REGULATION_OF_CELLULAR_COMPONENT_ORGANIZATION_AND_BIOGENESIS
cyclobenzaprine	REGULATION_OF_ACTION_POTENTIAL
cyclobenzaprine	MACROMOLECULE_LOCALIZATION
cyclobenzaprine	CELLULAR_RESPONSE_TO_STIMULUS
cyclobenzaprine	ENDOSOME_TRANSPORT
cyclobenzaprine	LEARNING_AND_OR_MEMORY
cyclobenzaprine	CELLULAR_LOCALIZATION
cyclobenzaprine	REGULATION_OF_GTPASE_ACTIVITY
cyclobenzaprine	DNA_DEPENDENT_DNA_REPLICATION
cyclobenzaprine	PROTEIN_TRANSPORT
cyclobenzaprine	PROTEIN_LOCALIZATION
cyclobenzaprine	NEURON_APOPTOSIS
cyclobenzaprine	REGULATION_OF_PROTEIN_IMPORT_INTO_NUCLEUS
cyclobenzaprine	NUCLEOCYTOPLASMIC_TRANSPORT
cyclobenzaprine	PROTEIN_TRANSPORTER_ACTIVITY
cyclobenzaprine	GTPASE_REGULATOR_ACTIVITY
cyclobenzaprine	MOLECULAR_ADAPTOR_ACTIVITY
cyclobenzaprine	SUBSTRATE_SPECIFIC_CHANNEL_ACTIVITY
cyclobenzaprine	RHODOPSIN_LIKE_RECEPTOR_ACTIVITY
cyclobenzaprine	G_PROTEIN_COUPLED_RECEPTOR_ACTIVITY
cyclobenzaprine	HEMATOPOIETIN_INTERFERON_CLASSD200_DOMAIN_CYTOKINE_RECEPTOR_ACTIVITY
cyclobenzaprine	METAL_ION_TRANSMEMBRANE_TRANSPORTER_ACTIVITY
cyclobenzaprine	GTPASE_ACTIVATOR_ACTIVITY
cyclobenzaprine	ION_CHANNEL_ACTIVITY
cyclobenzaprine	SH3_SH2_ADAPTOR_ACTIVITY
cyclobenzaprine	ION_TRANSMEMBRANE_TRANSPORTER_ACTIVITY
daunorubicin	INTRINSIC_TO_PLASMA_MEMBRANE
daunorubicin	PEROXISOMAL_MEMBRANE
daunorubicin	MEMBRANE_BOUND_VESICLE
daunorubicin	INTRINSIC_TO_MEMBRANE
daunorubicin	CYTOPLASMIC_PART
daunorubicin	INTEGRAL_TO_GOLGI_MEMBRANE
daunorubicin	MEMBRANE_PART
daunorubicin	MEMBRANE
daunorubicin	CYTOPLASM
daunorubicin	VESICLE
daunorubicin	SPINDLE
daunorubicin	PEROXISOMAL_PART
daunorubicin	CYTOPLASMIC_VESICLE
daunorubicin	CHROMOSOMEPERICENTRIC_REGION
daunorubicin	MICROBODY_MEMBRANE
daunorubicin	INTEGRAL_TO_MEMBRANE
daunorubicin	INTEGRAL_TO_PLASMA_MEMBRANE
daunorubicin	RUFFLE
daunorubicin	CYTOPLASMIC_MEMBRANE_BOUND_VESICLE
daunorubicin	MICROBODY_PART
daunorubicin	INTEGRAL_TO_ORGANELLE_MEMBRANE
daunorubicin	MACROMOLECULAR_COMPLEX
daunorubicin	MITOCHONDRION
daunorubicin	LEADING_EDGE
daunorubicin	PROTEIN_COMPLEX
daunorubicin	INTRINSIC_TO_ORGANELLE_MEMBRANE
daunorubicin	PLASMA_MEMBRANE_PART
daunorubicin	PLASMA_MEMBRANE
daunorubicin	SOLUBLE_FRACTION
daunorubicin	SYSTEM_DEVELOPMENT
daunorubicin	REGULATION_OF_DNA_BINDING
daunorubicin	PEROXISOME_ORGANIZATION_AND_BIOGENESIS
daunorubicin	SIGNAL_TRANSDUCTION
daunorubicin	REPRODUCTIVE_PROCESS
daunorubicin	CELL_SURFACE_RECEPTOR_LINKED_SIGNAL_TRANSDUCTION
daunorubicin	POSITIVE_REGULATION_OF_CATALYTIC_ACTIVITY
daunorubicin	MICROTUBULE_CYTOSKELETON_ORGANIZATION_AND_BIOGENESIS
daunorubicin	CELL_CYCLE_PROCESS
daunorubicin	NEGATIVE_REGULATION_OF_CYTOSKELETON_ORGANIZATION_AND_BIOGENESIS
daunorubicin	MEMBRANE_LIPID_BIOSYNTHETIC_PROCESS
daunorubicin	MITOTIC_CELL_CYCLE
daunorubicin	MULTICELLULAR_ORGANISMAL_DEVELOPMENT
daunorubicin	REGULATION_OF_TRANSCRIPTION_FROM_RNA_POLYMERASE_II_PROMOTER
daunorubicin	REGULATION_OF_TRANSCRIPTION_FACTOR_ACTIVITY
daunorubicin	REGULATION_OF_CELLULAR_METABOLIC_PROCESS
daunorubicin	REGULATION_OF_GENE_EXPRESSION
daunorubicin	SENSORY_PERCEPTION
daunorubicin	NEGATIVE_REGULATION_OF_DNA_BINDING
daunorubicin	REGULATION_OF_ORGANELLE_ORGANIZATION_AND_BIOGENESIS
daunorubicin	SYNAPTIC_TRANSMISSION
daunorubicin	REGULATION_OF_TRANSCRIPTIONDNA_DEPENDENT
daunorubicin	NEUROLOGICAL_SYSTEM_PROCESS
daunorubicin	POSITIVE_REGULATION_OF_CYTOSKELETON_ORGANIZATION_AND_BIOGENESIS
daunorubicin	ANATOMICAL_STRUCTURE_DEVELOPMENT
daunorubicin	TRANSCRIPTION
daunorubicin	MITOTIC_SPINDLE_ORGANIZATION_AND_BIOGENESIS
daunorubicin	NEGATIVE_REGULATION_OF_BINDING
daunorubicin	REGULATION_OF_CYTOSKELETON_ORGANIZATION_AND_BIOGENESIS
daunorubicin	REGULATION_OF_METABOLIC_PROCESS
daunorubicin	REGULATION_OF_NUCLEOBASENUCLEOSIDENUCLEOTIDE_AND_NUCLEIC_ACID_METABOLIC_PROCESS
daunorubicin	NEGATIVE_REGULATION_OF_TRANSCRIPTION_FACTOR_ACTIVITY
daunorubicin	REGULATION_OF_RNA_METABOLIC_PROCESS
daunorubicin	RESPONSE_TO_WOUNDING
daunorubicin	SPHINGOLIPID_BIOSYNTHETIC_PROCESS
daunorubicin	G_PROTEIN_COUPLED_RECEPTOR_PROTEIN_SIGNALING_PATHWAY
daunorubicin	SPINDLE_ORGANIZATION_AND_BIOGENESIS
daunorubicin	ORGAN_DEVELOPMENT
daunorubicin	TRANSMISSION_OF_NERVE_IMPULSE
daunorubicin	REGULATION_OF_TRANSCRIPTION
daunorubicin	SYSTEM_PROCESS
daunorubicin	REGULATION_OF_BINDING
daunorubicin	MICROTUBULE_POLYMERIZATION_OR_DEPOLYMERIZATION
daunorubicin	N_ACETYLTRANSFERASE_ACTIVITY
daunorubicin	SUBSTRATE_SPECIFIC_TRANSMEMBRANE_TRANSPORTER_ACTIVITY
daunorubicin	INSULIN_LIKE_GROWTH_FACTOR_RECEPTOR_BINDING
daunorubicin	RHODOPSIN_LIKE_RECEPTOR_ACTIVITY
daunorubicin	G_PROTEIN_COUPLED_RECEPTOR_ACTIVITY
daunorubicin	TRANSCRIPTION_REPRESSOR_ACTIVITY
daunorubicin	RECEPTOR_ACTIVITY
daunorubicin	TRANSMEMBRANE_RECEPTOR_ACTIVITY
daunorubicin	TRANSFERASE_ACTIVITY_TRANSFERRING_PENTOSYL_GROUPS
daunorubicin	TRANSMEMBRANE_TRANSPORTER_ACTIVITY
daunorubicin	ION_TRANSMEMBRANE_TRANSPORTER_ACTIVITY
diclofenac	EXTRACELLULAR_REGION
diclofenac	CYTOPLASMIC_PART
diclofenac	CYTOPLASM
diclofenac	SOLUBLE_FRACTION
diclofenac	BIOPOLYMER_CATABOLIC_PROCESS
diclofenac	POSITIVE_REGULATION_OF_TRANSCRIPTIONDNA_DEPENDENT
diclofenac	POSITIVE_REGULATION_OF_CELL_PROLIFERATION
diclofenac	REGULATION_OF_KINASE_ACTIVITY
diclofenac	REGULATION_OF_PROTEIN_KINASE_ACTIVITY
diclofenac	AMINO_ACID_TRANSPORT
diclofenac	ORGANIC_ACID_TRANSPORT
diclofenac	REPRODUCTIVE_PROCESS
diclofenac	REGULATION_OF_TRANSFERASE_ACTIVITY
diclofenac	REGULATION_OF_GROWTH
diclofenac	POSITIVE_REGULATION_OF_RNA_METABOLIC_PROCESS
diclofenac	DEFENSE_RESPONSE
diclofenac	BEHAVIOR
diclofenac	REGULATION_OF_SIGNAL_TRANSDUCTION
diclofenac	NEGATIVE_REGULATION_OF_GROWTH
diclofenac	CELLULAR_CATABOLIC_PROCESS
diclofenac	REGULATION_OF_PHOSPHORYLATION
diclofenac	RESPONSE_TO_CHEMICAL_STIMULUS
diclofenac	NEGATIVE_REGULATION_OF_PHOSPHORYLATION
diclofenac	CARBOXYLIC_ACID_TRANSPORT
diclofenac	PROTEOLYSIS
diclofenac	MACROMOLECULE_CATABOLIC_PROCESS
diclofenac	REGULATION_OF_MAP_KINASE_ACTIVITY
diclofenac	NEGATIVE_REGULATION_OF_MAP_KINASE_ACTIVITY
diclofenac	CELLULAR_MACROMOLECULE_CATABOLIC_PROCESS
diclofenac	REGULATION_OF_GENE_EXPRESSION_EPIGENETIC
diclofenac	PROTEIN_HOMOOLIGOMERIZATION
diclofenac	PIGMENT_BIOSYNTHETIC_PROCESS
diclofenac	PIGMENT_METABOLIC_PROCESS
diclofenac	AMINE_TRANSPORT
diclofenac	CATABOLIC_PROCESS
diclofenac	NEGATIVE_REGULATION_OF_PHOSPHATE_METABOLIC_PROCESS
diclofenac	REGULATION_OF_CELL_GROWTH
diclofenac	G1_S_TRANSITION_OF_MITOTIC_CELL_CYCLE
diclofenac	PROTEIN_DOMAIN_SPECIFIC_BINDING
diclofenac	OXIDOREDUCTASE_ACTIVITY
diclofenac	SH3_DOMAIN_BINDING
diclofenac	LIPOPROTEIN_BINDING
diclofenac	AMINO_ACID_TRANSMEMBRANE_TRANSPORTER_ACTIVITY
diclofenac	NEUTRAL_AMINO_ACID_TRANSMEMBRANE_TRANSPORTER_ACTIVITY
diclofenac	AMINE_TRANSMEMBRANE_TRANSPORTER_ACTIVITY
diclofenac	INTRAMOLECULAR_OXIDOREDUCTASE_ACTIVITY
diclofenac	TRANSCRIPTION_REPRESSOR_ACTIVITY
diclofenac	L_AMINO_ACID_TRANSMEMBRANE_TRANSPORTER_ACTIVITY
diclofenac	ORGANIC_ACID_TRANSMEMBRANE_TRANSPORTER_ACTIVITY
diclofenac	CARBOXYLIC_ACID_TRANSMEMBRANE_TRANSPORTER_ACTIVITY
doxepin	INTRINSIC_TO_PLASMA_MEMBRANE
doxepin	EXTRACELLULAR_REGION
doxepin	INTRINSIC_TO_MEMBRANE
doxepin	CYTOPLASMIC_PART
doxepin	MEMBRANE_PART
doxepin	MEMBRANE
doxepin	CYTOPLASM
doxepin	MEDIATOR_COMPLEX
doxepin	INTEGRAL_TO_MEMBRANE
doxepin	INTEGRAL_TO_PLASMA_MEMBRANE
doxepin	PLASMA_MEMBRANE_PART
doxepin	PLASMA_MEMBRANE
doxepin	CHROMOSOME
doxepin	NEGATIVE_REGULATION_OF_APOPTOSIS
doxepin	SIGNAL_TRANSDUCTION
doxepin	REPRODUCTIVE_PROCESS
doxepin	CELL_SURFACE_RECEPTOR_LINKED_SIGNAL_TRANSDUCTION
doxepin	BIOSYNTHETIC_PROCESS
doxepin	DEFENSE_RESPONSE
doxepin	CELLULAR_BIOSYNTHETIC_PROCESS
doxepin	CELL_CELL_SIGNALING
doxepin	PROTEOGLYCAN_METABOLIC_PROCESS
doxepin	SENSORY_PERCEPTION
doxepin	SYNAPTIC_TRANSMISSION
doxepin	MACROMOLECULE_BIOSYNTHETIC_PROCESS
doxepin	NEUROLOGICAL_SYSTEM_PROCESS
doxepin	STEROID_HORMONE_RECEPTOR_SIGNALING_PATHWAY
doxepin	REGULATION_OF_MITOTIC_CELL_CYCLE
doxepin	REGULATION_OF_MAP_KINASE_ACTIVITY
doxepin	ANTI_APOPTOSIS
doxepin	INTRACELLULAR_RECEPTOR_MEDIATED_SIGNALING_PATHWAY
doxepin	NEGATIVE_REGULATION_OF_MAP_KINASE_ACTIVITY
doxepin	SECOND_MESSENGER_MEDIATED_SIGNALING
doxepin	NUCLEOTIDE_EXCISION_REPAIR
doxepin	RESPONSE_TO_EXTERNAL_STIMULUS
doxepin	RESPONSE_TO_IONIZING_RADIATION
doxepin	REGULATION_OF_CYTOSKELETON_ORGANIZATION_AND_BIOGENESIS
doxepin	CHEMICAL_HOMEOSTASIS
doxepin	REGULATION_OF_JNK_ACTIVITY
doxepin	NEGATIVE_REGULATION_OF_TRANSFERASE_ACTIVITY
doxepin	CELLULAR_MACROMOLECULE_METABOLIC_PROCESS
doxepin	NEGATIVE_REGULATION_OF_DEVELOPMENTAL_PROCESS
doxepin	G_PROTEIN_COUPLED_RECEPTOR_PROTEIN_SIGNALING_PATHWAY
doxepin	TRANSLATION
doxepin	REGULATION_OF_MULTICELLULAR_ORGANISMAL_PROCESS
doxepin	NEGATIVE_REGULATION_OF_PROGRAMMED_CELL_DEATH
doxepin	TRANSMISSION_OF_NERVE_IMPULSE
doxepin	SYSTEM_PROCESS
doxepin	RHODOPSIN_LIKE_RECEPTOR_ACTIVITY
doxepin	TRANSCRIPTION_COREPRESSOR_ACTIVITY
doxepin	G_PROTEIN_COUPLED_RECEPTOR_ACTIVITY
doxepin	RECEPTOR_BINDING
doxepin	PEPTIDASE_ACTIVITY
doxorubicin	INTRINSIC_TO_PLASMA_MEMBRANE
doxorubicin	INTRINSIC_TO_MEMBRANE
doxorubicin	CYTOPLASMIC_PART
doxorubicin	MEMBRANE_PART
doxorubicin	MEMBRANE
doxorubicin	NUCLEUS
doxorubicin	INTEGRAL_TO_MEMBRANE
doxorubicin	INTEGRAL_TO_PLASMA_MEMBRANE
doxorubicin	NUCLEAR_ENVELOPE
doxorubicin	NUCLEAR_MEMBRANE
doxorubicin	PLASMA_MEMBRANE_PART
doxorubicin	PLASMA_MEMBRANE
doxorubicin	ESTABLISHMENT_OF_LOCALIZATION
doxorubicin	SIGNAL_TRANSDUCTION
doxorubicin	CELL_SURFACE_RECEPTOR_LINKED_SIGNAL_TRANSDUCTION
doxorubicin	INTRACELLULAR_TRANSPORT
doxorubicin	ESTABLISHMENT_OF_CELLULAR_LOCALIZATION
doxorubicin	REGULATION_OF_PROTEIN_POLYMERIZATION
doxorubicin	TISSUE_DEVELOPMENT
doxorubicin	TRANSCRIPTION_INITIATION
doxorubicin	NEGATIVE_REGULATION_OF_CELLULAR_PROCESS
doxorubicin	PROTEIN_DNA_COMPLEX_ASSEMBLY
doxorubicin	RAS_PROTEIN_SIGNAL_TRANSDUCTION
doxorubicin	POSITIVE_REGULATION_OF_I_KAPPAB_KINASE_NF_KAPPAB_CASCADE
doxorubicin	NITROGEN_COMPOUND_METABOLIC_PROCESS
doxorubicin	REGULATION_OF_ACTIN_FILAMENT_LENGTH
doxorubicin	PROTEIN_POLYMERIZATION
doxorubicin	MAINTENANCE_OF_LOCALIZATION
doxorubicin	SYNAPTIC_TRANSMISSION
doxorubicin	ACTIN_FILAMENT_POLYMERIZATION
doxorubicin	RESPONSE_TO_OXIDATIVE_STRESS
doxorubicin	REGULATION_OF_ACTIN_POLYMERIZATION_AND_OR_DEPOLYMERIZATION
doxorubicin	MACROMOLECULE_BIOSYNTHETIC_PROCESS
doxorubicin	NEUROLOGICAL_SYSTEM_PROCESS
doxorubicin	STEROID_HORMONE_RECEPTOR_SIGNALING_PATHWAY
doxorubicin	TRANSPORT
doxorubicin	CELL_CELL_ADHESION
doxorubicin	INTRACELLULAR_RECEPTOR_MEDIATED_SIGNALING_PATHWAY
doxorubicin	REGULATION_OF_GENE_EXPRESSION_EPIGENETIC
doxorubicin	REGULATION_OF_CELLULAR_COMPONENT_SIZE
doxorubicin	POSITIVE_REGULATION_OF_CYTOSKELETON_ORGANIZATION_AND_BIOGENESIS
doxorubicin	POSITIVE_REGULATION_OF_CELLULAR_METABOLIC_PROCESS
doxorubicin	RESPONSE_TO_EXTERNAL_STIMULUS
doxorubicin	AMINE_METABOLIC_PROCESS
doxorubicin	TRANSCRIPTION_INITIATION_FROM_RNA_POLYMERASE_II_PROMOTER
doxorubicin	PROTEIN_HOMOOLIGOMERIZATION
doxorubicin	CELLULAR_LOCALIZATION
doxorubicin	NEGATIVE_REGULATION_OF_BIOLOGICAL_PROCESS
doxorubicin	TRANSMISSION_OF_NERVE_IMPULSE
doxorubicin	RHO_PROTEIN_SIGNAL_TRANSDUCTION
doxorubicin	REGULATION_OF_I_KAPPAB_KINASE_NF_KAPPAB_CASCADE
doxorubicin	SUBSTRATE_SPECIFIC_CHANNEL_ACTIVITY
doxorubicin	SMALL_GTPASE_REGULATOR_ACTIVITY
doxorubicin	CYTOCHROME_C_OXIDASE_ACTIVITY
doxorubicin	TRANSCRIPTION_COREPRESSOR_ACTIVITY
doxorubicin	TRANSCRIPTION_REPRESSOR_ACTIVITY
doxorubicin	NUCLEAR_HORMONE_RECEPTOR_BINDING
doxorubicin	TRANSCRIPTION_FACTOR_ACTIVITY
doxorubicin	TRANSCRIPTION_FACTOR_BINDING
doxorubicin	METAL_ION_TRANSMEMBRANE_TRANSPORTER_ACTIVITY
doxorubicin	HYDROGEN_ION_TRANSMEMBRANE_TRANSPORTER_ACTIVITY
doxorubicin	GTPASE_ACTIVITY
doxorubicin	PEPTIDASE_ACTIVITY
doxorubicin	ION_CHANNEL_ACTIVITY
doxorubicin	MONOVALENT_INORGANIC_CATION_TRANSMEMBRANE_TRANSPORTER_ACTIVITY
doxorubicin	HORMONE_RECEPTOR_BINDING
doxorubicin	TRANSCRIPTION_COFACTOR_ACTIVITY
doxycycline	EXTRACELLULAR_REGION
doxycycline	INTEGRAL_TO_GOLGI_MEMBRANE
doxycycline	MEMBRANE
doxycycline	EXTRACELLULAR_REGION_PART
doxycycline	LYSOSOMAL_MEMBRANE
doxycycline	TRANSPORT_VESICLE
doxycycline	EXTRACELLULAR_SPACE
doxycycline	MITOCHONDRION
doxycycline	TRANS_GOLGI_NETWORK_TRANSPORT_VESICLE
doxycycline	PLASMA_MEMBRANE
doxycycline	JAK_STAT_CASCADE
doxycycline	POSITIVE_REGULATION_OF_TRANSCRIPTION_FROM_RNA_POLYMERASE_II_PROMOTER
doxycycline	REGULATION_OF_TYROSINE_PHOSPHORYLATION_OF_STAT_PROTEIN
doxycycline	REGULATION_OF_PROTEIN_AMINO_ACID_PHOSPHORYLATION
doxycycline	HEMOPOIESIS
doxycycline	POSITIVE_REGULATION_OF_NUCLEOBASENUCLEOSIDENUCLEOTIDE_AND_NUCLEIC_ACID_METABOLIC_PROCESS
doxycycline	BEHAVIOR
doxycycline	NEGATIVE_REGULATION_OF_GROWTH
doxycycline	EPITHELIAL_TO_MESENCHYMAL_TRANSITION
doxycycline	CELLULAR_CATABOLIC_PROCESS
doxycycline	REGULATION_OF_PHOSPHORYLATION
doxycycline	MYELOID_CELL_DIFFERENTIATION
doxycycline	LEUKOCYTE_DIFFERENTIATION
doxycycline	MYELOID_LEUKOCYTE_DIFFERENTIATION
doxycycline	CIRCADIAN_RHYTHM
doxycycline	POSITIVE_REGULATION_OF_METABOLIC_PROCESS
doxycycline	INTERACTION_WITH_HOST
doxycycline	REGULATION_OF_CATALYTIC_ACTIVITY
doxycycline	PEPTIDYL_TYROSINE_PHOSPHORYLATION
doxycycline	PEPTIDYL_TYROSINE_MODIFICATION
doxycycline	POSITIVE_REGULATION_OF_CELLULAR_METABOLIC_PROCESS
doxycycline	POSITIVE_REGULATION_OF_PROTEIN_AMINO_ACID_PHOSPHORYLATION
doxycycline	TYROSINE_PHOSPHORYLATION_OF_STAT_PROTEIN
doxycycline	POSITIVE_REGULATION_OF_TRANSCRIPTION
doxycycline	ACTIVE_TRANSMEMBRANE_TRANSPORTER_ACTIVITY
doxycycline	ANTIPORTER_ACTIVITY
doxycycline	SECONDARY_ACTIVE_TRANSMEMBRANE_TRANSPORTER_ACTIVITY
doxycycline	OXIDOREDUCTASE_ACTIVITY
doxycycline	RNA_BINDING
doxycycline	TELOMERIC_DNA_BINDING
doxycycline	PROTEIN_TYROSINE_KINASE_ACTIVITY
doxycycline	RECEPTOR_ACTIVITY
doxycycline	TRANSMEMBRANE_RECEPTOR_ACTIVITY
doxycycline	PROTEIN_SERINE_THREONINE_TYROSINE_KINASE_ACTIVITY
estradiol	INTRINSIC_TO_PLASMA_MEMBRANE
estradiol	INTRINSIC_TO_MEMBRANE
estradiol	MEMBRANE_PART
estradiol	MEMBRANE
estradiol	INTEGRAL_TO_MEMBRANE
estradiol	INTEGRAL_TO_PLASMA_MEMBRANE
estradiol	EXTRACELLULAR_SPACE
estradiol	MACROMOLECULAR_COMPLEX
estradiol	PROTEIN_COMPLEX
estradiol	PLASMA_MEMBRANE_PART
estradiol	PLASMA_MEMBRANE
estradiol	POSITIVE_REGULATION_OF_RESPONSE_TO_STIMULUS
estradiol	POSITIVE_REGULATION_OF_TRANSCRIPTIONDNA_DEPENDENT
estradiol	NERVOUS_SYSTEM_DEVELOPMENT
estradiol	ESTABLISHMENT_OF_LOCALIZATION
estradiol	POSITIVE_REGULATION_OF_TRANSCRIPTION_FROM_RNA_POLYMERASE_II_PROMOTER
estradiol	POSITIVE_REGULATION_OF_IMMUNE_SYSTEM_PROCESS
estradiol	SIGNAL_TRANSDUCTION
estradiol	CELL_SURFACE_RECEPTOR_LINKED_SIGNAL_TRANSDUCTION
estradiol	SULFUR_METABOLIC_PROCESS
estradiol	M_PHASE
estradiol	SULFUR_COMPOUND_BIOSYNTHETIC_PROCESS
estradiol	POSITIVE_REGULATION_OF_NUCLEOBASENUCLEOSIDENUCLEOTIDE_AND_NUCLEIC_ACID_METABOLIC_PROCESS
estradiol	POSITIVE_REGULATION_OF_RNA_METABOLIC_PROCESS
estradiol	REGULATION_OF_PROTEIN_MODIFICATION_PROCESS
estradiol	POSITIVE_REGULATION_OF_IMMUNE_RESPONSE
estradiol	PROTEOGLYCAN_BIOSYNTHETIC_PROCESS
estradiol	EPITHELIAL_TO_MESENCHYMAL_TRANSITION
estradiol	POSITIVE_REGULATION_OF_MULTICELLULAR_ORGANISMAL_PROCESS
estradiol	REGULATION_OF_ACTIN_FILAMENT_LENGTH
estradiol	REGULATION_OF_TRANSCRIPTION_FROM_RNA_POLYMERASE_II_PROMOTER
estradiol	PROTEOGLYCAN_METABOLIC_PROCESS
estradiol	METAL_ION_TRANSPORT
estradiol	POSITIVE_REGULATION_OF_DEVELOPMENTAL_PROCESS
estradiol	POSITIVE_REGULATION_OF_METABOLIC_PROCESS
estradiol	TRANSPORT
estradiol	REGULATION_OF_RESPONSE_TO_STIMULUS
estradiol	REGULATION_OF_CELLULAR_COMPONENT_SIZE
estradiol	POSITIVE_REGULATION_OF_CELLULAR_METABOLIC_PROCESS
estradiol	RESPONSE_TO_IONIZING_RADIATION
estradiol	REGULATION_OF_CYTOSKELETON_ORGANIZATION_AND_BIOGENESIS
estradiol	MITOSIS
estradiol	CATION_TRANSPORT
estradiol	G_PROTEIN_COUPLED_RECEPTOR_PROTEIN_SIGNALING_PATHWAY
estradiol	POSITIVE_REGULATION_OF_PROTEIN_AMINO_ACID_PHOSPHORYLATION
estradiol	REGULATION_OF_IMMUNE_SYSTEM_PROCESS
estradiol	ION_TRANSPORT
estradiol	REGULATION_OF_CELL_CYCLE
estradiol	REGULATION_OF_IMMUNE_RESPONSE
estradiol	SYSTEM_PROCESS
estradiol	POSITIVE_REGULATION_OF_TRANSCRIPTION
estradiol	M_PHASE_OF_MITOTIC_CELL_CYCLE
estradiol	MRNA_BINDING
estradiol	CATION_CHANNEL_ACTIVITY
estradiol	GATED_CHANNEL_ACTIVITY
estradiol	SUBSTRATE_SPECIFIC_TRANSMEMBRANE_TRANSPORTER_ACTIVITY
estradiol	SUBSTRATE_SPECIFIC_CHANNEL_ACTIVITY
estradiol	SUBSTRATE_SPECIFIC_TRANSPORTER_ACTIVITY
estradiol	METAL_ION_TRANSMEMBRANE_TRANSPORTER_ACTIVITY
estradiol	ION_CHANNEL_ACTIVITY
estradiol	TRANSMEMBRANE_TRANSPORTER_ACTIVITY
estradiol	ION_TRANSMEMBRANE_TRANSPORTER_ACTIVITY
etoposide	ORGANELLE_PART
etoposide	INTRINSIC_TO_PLASMA_MEMBRANE
etoposide	MICROTUBULE_ASSOCIATED_COMPLEX
etoposide	MICROTUBULE_CYTOSKELETON
etoposide	EXTRACELLULAR_REGION
etoposide	SPINDLE_POLE
etoposide	INTRINSIC_TO_MEMBRANE
etoposide	MEMBRANE_PART
etoposide	MICROTUBULE_ORGANIZING_CENTER_PART
etoposide	MEMBRANE
etoposide	NUCLEAR_PART
etoposide	KINESIN_COMPLEX
etoposide	NON_MEMBRANE_BOUND_ORGANELLE
etoposide	CYTOSKELETAL_PART
etoposide	NUCLEUS
etoposide	SPINDLE
etoposide	CYTOSKELETON
etoposide	CHROMOSOMEPERICENTRIC_REGION
etoposide	INTEGRAL_TO_MEMBRANE
etoposide	SPINDLE_MICROTUBULE
etoposide	HETEROGENEOUS_NUCLEAR_RIBONUCLEOPROTEIN_COMPLEX
etoposide	LYSOSOMAL_MEMBRANE
etoposide	MICROTUBULE
etoposide	ORGANELLE_OUTER_MEMBRANE
etoposide	INTEGRAL_TO_PLASMA_MEMBRANE
etoposide	MICROTUBULE_ORGANIZING_CENTER
etoposide	KINETOCHORE
etoposide	INTRACELLULAR_NON_MEMBRANE_BOUND_ORGANELLE
etoposide	CENTROSOME
etoposide	INTRACELLULAR_ORGANELLE_PART
etoposide	CHROMOSOMAL_PART
etoposide	CONDENSED_CHROMOSOME
etoposide	PLASMA_MEMBRANE_PART
etoposide	PLASMA_MEMBRANE
etoposide	NUCLEOLUS
etoposide	CHROMOSOME
etoposide	BIOPOLYMER_CATABOLIC_PROCESS
etoposide	MITOTIC_CELL_CYCLE_CHECKPOINT
etoposide	CYTOKINESIS
etoposide	SYSTEM_DEVELOPMENT
etoposide	MULTI_ORGANISM_PROCESS
etoposide	CELL_DEVELOPMENT
etoposide	CELL_SURFACE_RECEPTOR_LINKED_SIGNAL_TRANSDUCTION
etoposide	BIOSYNTHETIC_PROCESS
etoposide	STRIATED_MUSCLE_DEVELOPMENT
etoposide	M_PHASE
etoposide	PROGRAMMED_CELL_DEATH
etoposide	MICROTUBULE_BASED_PROCESS
etoposide	RESPONSE_TO_TOXIN
etoposide	ORGANELLE_ORGANIZATION_AND_BIOGENESIS
etoposide	NEGATIVE_REGULATION_OF_CELL_CYCLE
etoposide	REGULATION_OF_GROWTH
etoposide	REGULATION_OF_MITOSIS
etoposide	MICROTUBULE_CYTOSKELETON_ORGANIZATION_AND_BIOGENESIS
etoposide	INTERPHASE
etoposide	TISSUE_DEVELOPMENT
etoposide	DEFENSE_RESPONSE
etoposide	NUCLEOSOME_ASSEMBLY
etoposide	CELL_CYCLE_PROCESS
etoposide	MITOTIC_SISTER_CHROMATID_SEGREGATION
etoposide	REGULATION_OF_DEVELOPMENTAL_PROCESS
etoposide	NEGATIVE_REGULATION_OF_GROWTH
etoposide	MITOTIC_CELL_CYCLE
etoposide	CELLULAR_BIOSYNTHETIC_PROCESS
etoposide	CELL_CYCLE_PHASE
etoposide	MULTICELLULAR_ORGANISMAL_DEVELOPMENT
etoposide	CELL_CELL_SIGNALING
etoposide	CELL_CYCLE_CHECKPOINT
etoposide	CHROMOSOME_SEGREGATION
etoposide	POSITIVE_REGULATION_OF_DEVELOPMENTAL_PROCESS
etoposide	ESTABLISHMENT_OF_ORGANELLE_LOCALIZATION
etoposide	SYNAPTIC_TRANSMISSION
etoposide	CELL_DIVISION
etoposide	MACROMOLECULE_BIOSYNTHETIC_PROCESS
etoposide	LYSOSOMAL_TRANSPORT
etoposide	NEUROLOGICAL_SYSTEM_PROCESS
etoposide	REGULATION_OF_MITOTIC_CELL_CYCLE
etoposide	DNA_DAMAGE_RESPONSESIGNAL_TRANSDUCTION
etoposide	REGULATION_OF_CYCLIN_DEPENDENT_PROTEIN_KINASE_ACTIVITY
etoposide	CELLULAR_MACROMOLECULE_CATABOLIC_PROCESS
etoposide	ENDOSOME_TRANSPORT
etoposide	CELL_PROLIFERATION
etoposide	NUCLEOTIDE_EXCISION_REPAIR
etoposide	ANATOMICAL_STRUCTURE_DEVELOPMENT
etoposide	MITOTIC_SPINDLE_ORGANIZATION_AND_BIOGENESIS
etoposide	CELL_CYCLE_ARREST
etoposide	MITOSIS
etoposide	CELL_CYCLE
etoposide	POSITIVE_REGULATION_OF_ANGIOGENESIS
etoposide	SISTER_CHROMATID_SEGREGATION
etoposide	ORGANELLE_LOCALIZATION
etoposide	MRNA_METABOLIC_PROCESS
etoposide	CHROMOSOME_ORGANIZATION_AND_BIOGENESIS
etoposide	G_PROTEIN_COUPLED_RECEPTOR_PROTEIN_SIGNALING_PATHWAY
etoposide	INTERPHASE_OF_MITOTIC_CELL_CYCLE
etoposide	TRANSLATION
etoposide	DNA_PACKAGING
etoposide	REGULATION_OF_APOPTOSIS
etoposide	SPINDLE_ORGANIZATION_AND_BIOGENESIS
etoposide	REGULATION_OF_PROGRAMMED_CELL_DEATH
etoposide	RESPONSE_TO_DNA_DAMAGE_STIMULUS
etoposide	TRANSMISSION_OF_NERVE_IMPULSE
etoposide	REGULATION_OF_CELL_CYCLE
etoposide	SYSTEM_PROCESS
etoposide	RNA_CATABOLIC_PROCESS
etoposide	APOPTOSIS_GO
etoposide	M_PHASE_OF_MITOTIC_CELL_CYCLE
etoposide	CHROMOSOME_CONDENSATION
etoposide	REGULATION_OF_CELL_GROWTH
etoposide	G1_S_TRANSITION_OF_MITOTIC_CELL_CYCLE
etoposide	INDUCTION_OF_APOPTOSIS_BY_INTRACELLULAR_SIGNALS
etoposide	ACID_AMINO_ACID_LIGASE_ACTIVITY
etoposide	GTP_BINDING
etoposide	RNA_HELICASE_ACTIVITY
etoposide	PHOSPHOTRANSFERASE_ACTIVITY_ALCOHOL_GROUP_AS_ACCEPTOR
etoposide	MICROTUBULE_MOTOR_ACTIVITY
etoposide	PROTEIN_KINASE_ACTIVITY
etoposide	SUBSTRATE_SPECIFIC_CHANNEL_ACTIVITY
etoposide	HELICASE_ACTIVITY
etoposide	KINASE_ACTIVITY
etoposide	PROTEIN_SERINE_THREONINE_KINASE_ACTIVITY
etoposide	PROTEIN_KINASE_INHIBITOR_ACTIVITY
etoposide	ATP_DEPENDENT_RNA_HELICASE_ACTIVITY
etoposide	G_PROTEIN_COUPLED_RECEPTOR_ACTIVITY
etoposide	GUANYL_NUCLEOTIDE_BINDING
etoposide	RNA_DEPENDENT_ATPASE_ACTIVITY
etoposide	RECEPTOR_BINDING
etoposide	RECEPTOR_ACTIVITY
etoposide	OXIDOREDUCTASE_ACTIVITY_ACTING_ON_THE_CH_CH_GROUP_OF_DONORS
etoposide	DNA_DEPENDENT_ATPASE_ACTIVITY
etoposide	MOTOR_ACTIVITY
etoposide	TRANSFERASE_ACTIVITY_TRANSFERRING_PHOSPHORUS_CONTAINING_GROUPS
etoposide	SMALL_PROTEIN_CONJUGATING_ENZYME_ACTIVITY
etoposide	PROTEIN_PHOSPHATASE_BINDING
etoposide	CHROMATIN_BINDING
etoposide	SMALL_CONJUGATING_PROTEIN_LIGASE_ACTIVITY
etoposide	UBIQUITIN_PROTEIN_LIGASE_ACTIVITY
etoposide	CYTOKINE_ACTIVITY
exemestane	CHROMATIN_REMODELING_COMPLEX
exemestane	EXTRACELLULAR_REGION_PART
exemestane	EXTRACELLULAR_SPACE
exemestane	MACROMOLECULAR_COMPLEX
exemestane	PROTEIN_COMPLEX
exemestane	CHROMATIN_ASSEMBLY
exemestane	ACTIVATION_OF_JNK_ACTIVITY
exemestane	NUCLEOSOME_ASSEMBLY
exemestane	PROTEIN_DNA_COMPLEX_ASSEMBLY
exemestane	JNK_CASCADE
exemestane	IMMUNE_RESPONSE
exemestane	SYNAPTIC_TRANSMISSION
exemestane	NEUROLOGICAL_SYSTEM_PROCESS
exemestane	CELL_PROLIFERATION
exemestane	IMMUNE_SYSTEM_PROCESS
exemestane	POSITIVE_REGULATION_OF_JNK_ACTIVITY
exemestane	MAPKKK_CASCADE
exemestane	REGULATION_OF_JNK_ACTIVITY
exemestane	TRANSMISSION_OF_NERVE_IMPULSE
exemestane	STRESS_ACTIVATED_PROTEIN_KINASE_SIGNALING_PATHWAY
exemestane	SYSTEM_PROCESS
exemestane	LIGAND_DEPENDENT_NUCLEAR_RECEPTOR_ACTIVITY
exemestane	IDENTICAL_PROTEIN_BINDING
exemestane	AUXILIARY_TRANSPORT_PROTEIN_ACTIVITY
exemestane	PEPTIDASE_ACTIVITY
fluoxetine	NUCLEOPLASM
fluoxetine	INTRINSIC_TO_PLASMA_MEMBRANE
fluoxetine	MICROTUBULE_ASSOCIATED_COMPLEX
fluoxetine	EXTRACELLULAR_REGION
fluoxetine	MEMBRANE_PART
fluoxetine	MEMBRANE
fluoxetine	NUCLEAR_LUMEN
fluoxetine	NUCLEUS
fluoxetine	EXTRACELLULAR_REGION_PART
fluoxetine	INTEGRAL_TO_PLASMA_MEMBRANE
fluoxetine	NUCLEOPLASM_PART
fluoxetine	EXTRACELLULAR_SPACE
fluoxetine	MACROMOLECULAR_COMPLEX
fluoxetine	PROTEIN_COMPLEX
fluoxetine	ENDOPLASMIC_RETICULUM_LUMEN
fluoxetine	PLASMA_MEMBRANE_PART
fluoxetine	PLASMA_MEMBRANE
fluoxetine	BIOPOLYMER_METABOLIC_PROCESS
fluoxetine	DI___TRI_VALENT_INORGANIC_CATION_TRANSPORT
fluoxetine	SIGNAL_TRANSDUCTION
fluoxetine	NUCLEOBASENUCLEOSIDENUCLEOTIDE_AND_NUCLEIC_ACID_METABOLIC_PROCESS
fluoxetine	CELL_SURFACE_RECEPTOR_LINKED_SIGNAL_TRANSDUCTION
fluoxetine	STEROID_METABOLIC_PROCESS
fluoxetine	INTERLEUKIN_8_BIOSYNTHETIC_PROCESS
fluoxetine	BEHAVIOR
fluoxetine	LIPID_METABOLIC_PROCESS
fluoxetine	CELLULAR_BIOSYNTHETIC_PROCESS
fluoxetine	CELL_CELL_SIGNALING
fluoxetine	MITOCHONDRIAL_MEMBRANE_ORGANIZATION_AND_BIOGENESIS
fluoxetine	ALCOHOL_METABOLIC_PROCESS
fluoxetine	REGULATION_OF_CELLULAR_METABOLIC_PROCESS
fluoxetine	REGULATION_OF_GENE_EXPRESSION
fluoxetine	CELLULAR_PROTEIN_METABOLIC_PROCESS
fluoxetine	SECRETION
fluoxetine	CELLULAR_LIPID_METABOLIC_PROCESS
fluoxetine	PROTEIN_METABOLIC_PROCESS
fluoxetine	POSITIVE_REGULATION_OF_BIOLOGICAL_PROCESS
fluoxetine	RESPONSE_TO_EXTERNAL_STIMULUS
fluoxetine	REGULATION_OF_METABOLIC_PROCESS
fluoxetine	REGULATION_OF_RNA_METABOLIC_PROCESS
fluoxetine	CELLULAR_MACROMOLECULE_METABOLIC_PROCESS
fluoxetine	G_PROTEIN_COUPLED_RECEPTOR_PROTEIN_SIGNALING_PATHWAY
fluoxetine	REGULATION_OF_MULTICELLULAR_ORGANISMAL_PROCESS
fluoxetine	MITOCHONDRIAL_TRANSPORT
fluoxetine	SYSTEM_PROCESS
fluoxetine	REGULATION_OF_BINDING
fluoxetine	REGULATION_OF_MEMBRANE_POTENTIAL
fluoxetine	RHODOPSIN_LIKE_RECEPTOR_ACTIVITY
fluoxetine	RECEPTOR_ACTIVITY
fluoxetine	CYTOSKELETAL_PROTEIN_BINDING
fluoxetine	GROWTH_FACTOR_ACTIVITY
flutamide	MEDIATOR_COMPLEX
flutamide	PLASMA_MEMBRANE
flutamide	NUCLEOLUS
flutamide	SYSTEM_DEVELOPMENT
flutamide	CHROMATIN_ASSEMBLY
flutamide	ACTIN_FILAMENT_BASED_PROCESS
flutamide	BEHAVIOR
flutamide	REGULATION_OF_PROTEIN_METABOLIC_PROCESS
flutamide	TRANSCRIPTION_INITIATION
flutamide	PROTEIN_DNA_COMPLEX_ASSEMBLY
flutamide	MAINTENANCE_OF_LOCALIZATION
flutamide	ACTIN_CYTOSKELETON_ORGANIZATION_AND_BIOGENESIS
flutamide	STEROID_HORMONE_RECEPTOR_SIGNALING_PATHWAY
flutamide	INTRACELLULAR_RECEPTOR_MEDIATED_SIGNALING_PATHWAY
flutamide	EMBRYONIC_DEVELOPMENT
flutamide	PROTEIN_AMINO_ACID_O_LINKED_GLYCOSYLATION
flutamide	ANATOMICAL_STRUCTURE_DEVELOPMENT
flutamide	TRANSCRIPTION
flutamide	ANDROGEN_RECEPTOR_SIGNALING_PATHWAY
flutamide	REGULATION_OF_CELLULAR_PROTEIN_METABOLIC_PROCESS
flutamide	SYSTEM_PROCESS
flutamide	HYDROLASE_ACTIVITY_ACTING_ON_ESTER_BONDS
flutamide	N_ACETYLTRANSFERASE_ACTIVITY
flutamide	MOLECULAR_ADAPTOR_ACTIVITY
flutamide	ENDOPEPTIDASE_ACTIVITY
flutamide	STRUCTURAL_MOLECULE_ACTIVITY
flutamide	PROTEIN_BINDING_BRIDGING
flutamide	TRANSMEMBRANE_RECEPTOR_ACTIVITY
flutamide	METAL_ION_TRANSMEMBRANE_TRANSPORTER_ACTIVITY
flutamide	SH3_SH2_ADAPTOR_ACTIVITY
flutamide	THYROID_HORMONE_RECEPTOR_BINDING
fluvoxamine	EXTRACELLULAR_REGION
fluvoxamine	EXTRACELLULAR_REGION_PART
fluvoxamine	INTEGRAL_TO_MEMBRANE
fluvoxamine	EXTRACELLULAR_SPACE
fluvoxamine	SPLICEOSOME_ASSEMBLY
fluvoxamine	REGULATION_OF_CELLULAR_PH
fluvoxamine	MACROMOLECULAR_COMPLEX_ASSEMBLY
fluvoxamine	REPRODUCTIVE_PROCESS
fluvoxamine	ACTIVATION_OF_JNK_ACTIVITY
fluvoxamine	MONOVALENT_INORGANIC_CATION_HOMEOSTASIS
fluvoxamine	DEFENSE_RESPONSE
fluvoxamine	NEGATIVE_REGULATION_OF_CYTOSKELETON_ORGANIZATION_AND_BIOGENESIS
fluvoxamine	BEHAVIOR
fluvoxamine	JNK_CASCADE
fluvoxamine	MITOCHONDRIAL_MEMBRANE_ORGANIZATION_AND_BIOGENESIS
fluvoxamine	REGULATION_OF_PH
fluvoxamine	MITOCHONDRION_ORGANIZATION_AND_BIOGENESIS
fluvoxamine	CELLULAR_MONOVALENT_INORGANIC_CATION_HOMEOSTASIS
fluvoxamine	CELLULAR_COMPONENT_ASSEMBLY
fluvoxamine	NEGATIVE_REGULATION_OF_CELLULAR_COMPONENT_ORGANIZATION_AND_BIOGENESIS
fluvoxamine	MEMBRANE_ORGANIZATION_AND_BIOGENESIS
fluvoxamine	COVALENT_CHROMATIN_MODIFICATION
fluvoxamine	HEME_BIOSYNTHETIC_PROCESS
fluvoxamine	REGULATION_OF_CYCLIN_DEPENDENT_PROTEIN_KINASE_ACTIVITY
fluvoxamine	PROTEIN_COMPLEX_ASSEMBLY
fluvoxamine	MRNA_SPLICE_SITE_SELECTION
fluvoxamine	POSITIVE_REGULATION_OF_JNK_ACTIVITY
fluvoxamine	MAPKKK_CASCADE
fluvoxamine	REGULATION_OF_JNK_ACTIVITY
fluvoxamine	RECEPTOR_MEDIATED_ENDOCYTOSIS
fluvoxamine	NEGATIVE_REGULATION_OF_CATALYTIC_ACTIVITY
fluvoxamine	TRANSMEMBRANE_RECEPTOR_PROTEIN_TYROSINE_KINASE_SIGNALING_PATHWAY
fluvoxamine	GENE_SILENCING
fluvoxamine	STRESS_ACTIVATED_PROTEIN_KINASE_SIGNALING_PATHWAY
fluvoxamine	REPRODUCTION
fluvoxamine	TRANSMEMBRANE_RECEPTOR_PROTEIN_KINASE_ACTIVITY
fluvoxamine	TRANSFERASE_ACTIVITY_TRANSFERRING_ACYL_GROUPS
fluvoxamine	KINASE_BINDING
fluvoxamine	OXIDOREDUCTASE_ACTIVITY
fluvoxamine	RECEPTOR_SIGNALING_PROTEIN_SERINE_THREONINE_KINASE_ACTIVITY
fluvoxamine	N_ACETYLTRANSFERASE_ACTIVITY
fluvoxamine	KINASE_REGULATOR_ACTIVITY
fluvoxamine	HISTONE_ACETYLTRANSFERASE_ACTIVITY
fluvoxamine	ACETYLTRANSFERASE_ACTIVITY
fluvoxamine	TRANSCRIPTION_REPRESSOR_ACTIVITY
fluvoxamine	OXIDOREDUCTASE_ACTIVITY_ACTING_ON_THE_CH_CH_GROUP_OF_DONORS
fluvoxamine	PROTEIN_KINASE_BINDING
fluvoxamine	SMALL_PROTEIN_CONJUGATING_ENZYME_ACTIVITY
fluvoxamine	TRANSFERASE_ACTIVITY_TRANSFERRING_GROUPS_OTHER_THAN_AMINO_ACYL_GROUPS
gabapentin	MITOCHONDRIAL_PART
gabapentin	GOLGI_APPARATUS
gabapentin	NUCLEAR_PART
gabapentin	ORGANELLE_LUMEN
gabapentin	CELL_FRACTION
gabapentin	MEMBRANE_ENCLOSED_LUMEN
gabapentin	NUCLEOPLASM_PART
gabapentin	MACROMOLECULAR_COMPLEX
gabapentin	PROTEIN_COMPLEX
gabapentin	SOLUBLE_FRACTION
gabapentin	DNA_METABOLIC_PROCESS
gabapentin	BIOPOLYMER_CATABOLIC_PROCESS
gabapentin	POSITIVE_REGULATION_OF_CELL_DIFFERENTIATION
gabapentin	POSITIVE_REGULATION_OF_SIGNAL_TRANSDUCTION
gabapentin	NERVOUS_SYSTEM_DEVELOPMENT
gabapentin	NUCLEOBASENUCLEOSIDENUCLEOTIDE_AND_NUCLEIC_ACID_METABOLIC_PROCESS
gabapentin	REPRODUCTIVE_PROCESS
gabapentin	HEMOPOIESIS
gabapentin	IMMUNE_SYSTEM_DEVELOPMENT
gabapentin	STEROID_METABOLIC_PROCESS
gabapentin	NEGATIVE_REGULATION_OF_ANGIOGENESIS
gabapentin	DEFENSE_RESPONSE
gabapentin	I_KAPPAB_KINASE_NF_KAPPAB_CASCADE
gabapentin	BEHAVIOR
gabapentin	REGULATION_OF_SIGNAL_TRANSDUCTION
gabapentin	CELLULAR_CATABOLIC_PROCESS
gabapentin	MYELOID_CELL_DIFFERENTIATION
gabapentin	POSITIVE_REGULATION_OF_I_KAPPAB_KINASE_NF_KAPPAB_CASCADE
gabapentin	DETECTION_OF_CHEMICAL_STIMULUS
gabapentin	REGULATION_OF_MYELOID_CELL_DIFFERENTIATION
gabapentin	INFLAMMATORY_RESPONSE
gabapentin	RESPONSE_TO_STRESS
gabapentin	HEMOPOIETIC_OR_LYMPHOID_ORGAN_DEVELOPMENT
gabapentin	REGULATION_OF_ANGIOGENESIS
gabapentin	REGULATION_OF_ACTION_POTENTIAL
gabapentin	MACROMOLECULE_CATABOLIC_PROCESS
gabapentin	CELLULAR_MACROMOLECULE_CATABOLIC_PROCESS
gabapentin	RESPONSE_TO_EXTERNAL_STIMULUS
gabapentin	CARBOHYDRATE_METABOLIC_PROCESS
gabapentin	RECEPTOR_MEDIATED_ENDOCYTOSIS
gabapentin	CATABOLIC_PROCESS
gabapentin	REPRODUCTION
gabapentin	REGULATION_OF_I_KAPPAB_KINASE_NF_KAPPAB_CASCADE
gabapentin	REGULATION_OF_MEMBRANE_POTENTIAL
gabapentin	RAS_GUANYL_NUCLEOTIDE_EXCHANGE_FACTOR_ACTIVITY
gabapentin	SPECIFIC_RNA_POLYMERASE_II_TRANSCRIPTION_FACTOR_ACTIVITY
gabapentin	SUBSTRATE_SPECIFIC_TRANSMEMBRANE_TRANSPORTER_ACTIVITY
gabapentin	SUBSTRATE_SPECIFIC_TRANSPORTER_ACTIVITY
gabapentin	RECEPTOR_BINDING
galantamine	NUCLEOPLASM
galantamine	ORGANELLE_PART
galantamine	EXTRACELLULAR_REGION
galantamine	CYTOPLASMIC_PART
galantamine	NUCLEAR_PART
galantamine	CYTOPLASM
galantamine	ORGANELLE_LUMEN
galantamine	NUCLEAR_LUMEN
galantamine	NUCLEUS
galantamine	EXTRACELLULAR_REGION_PART
galantamine	MEMBRANE_ENCLOSED_LUMEN
galantamine	NUCLEOPLASM_PART
galantamine	EXTRACELLULAR_SPACE
galantamine	INTRACELLULAR_ORGANELLE_PART
galantamine	INTEGRIN_COMPLEX
galantamine	DNA_METABOLIC_PROCESS
galantamine	INSULIN_RECEPTOR_SIGNALING_PATHWAY
galantamine	BIOPOLYMER_METABOLIC_PROCESS
galantamine	MACROMOLECULAR_COMPLEX_ASSEMBLY
galantamine	REPRODUCTIVE_PROCESS
galantamine	BIOSYNTHETIC_PROCESS
galantamine	ANATOMICAL_STRUCTURE_MORPHOGENESIS
galantamine	LIPID_BIOSYNTHETIC_PROCESS
galantamine	CELLULAR_COMPONENT_ASSEMBLY
galantamine	PROTEOLYSIS
galantamine	CELLULAR_PROTEIN_METABOLIC_PROCESS
galantamine	EPIDERMIS_DEVELOPMENT
galantamine	REGULATION_OF_MAP_KINASE_ACTIVITY
galantamine	DNA_REPLICATION
galantamine	NEGATIVE_REGULATION_OF_MAP_KINASE_ACTIVITY
galantamine	PROTEIN_METABOLIC_PROCESS
galantamine	PROTEIN_AMINO_ACID_ADP_RIBOSYLATION
galantamine	RESPONSE_TO_IONIZING_RADIATION
galantamine	REGULATION_OF_RNA_METABOLIC_PROCESS
galantamine	CELLULAR_MACROMOLECULE_METABOLIC_PROCESS
galantamine	REPRODUCTION
galantamine	RESPONSE_TO_DRUG
galantamine	ECTODERM_DEVELOPMENT
galantamine	LEUKOCYTE_MIGRATION
galantamine	TRANSMEMBRANE_RECEPTOR_PROTEIN_KINASE_ACTIVITY
galantamine	SUBSTRATE_SPECIFIC_TRANSMEMBRANE_TRANSPORTER_ACTIVITY
galantamine	SUBSTRATE_SPECIFIC_TRANSPORTER_ACTIVITY
galantamine	HEMATOPOIETIN_INTERFERON_CLASSD200_DOMAIN_CYTOKINE_RECEPTOR_ACTIVITY
galantamine	TRANSMEMBRANE_RECEPTOR_PROTEIN_TYROSINE_KINASE_ACTIVITY
galantamine	TRANSFERASE_ACTIVITY_TRANSFERRING_PENTOSYL_GROUPS
galantamine	GROWTH_FACTOR_ACTIVITY
gefitinib	INTRINSIC_TO_PLASMA_MEMBRANE
gefitinib	INTRINSIC_TO_MEMBRANE
gefitinib	CYTOPLASMIC_PART
gefitinib	MEMBRANE_PART
gefitinib	MEMBRANE
gefitinib	NON_MEMBRANE_BOUND_ORGANELLE
gefitinib	CYTOSKELETAL_PART
gefitinib	CYTOSKELETON
gefitinib	INTEGRAL_TO_MEMBRANE
gefitinib	NUCLEAR_BODY
gefitinib	INTEGRAL_TO_PLASMA_MEMBRANE
gefitinib	ACTIN_CYTOSKELETON
gefitinib	INTRACELLULAR_NON_MEMBRANE_BOUND_ORGANELLE
gefitinib	MACROMOLECULAR_COMPLEX
gefitinib	PROTEIN_COMPLEX
gefitinib	ENDOPLASMIC_RETICULUM_LUMEN
gefitinib	PLASMA_MEMBRANE_PART
gefitinib	PLASMA_MEMBRANE
gefitinib	SYSTEM_DEVELOPMENT
gefitinib	ESTABLISHMENT_OF_LOCALIZATION
gefitinib	POSITIVE_REGULATION_OF_TRANSCRIPTION_FROM_RNA_POLYMERASE_II_PROMOTER
gefitinib	T_CELL_PROLIFERATION
gefitinib	RESPONSE_TO_NUTRIENT
gefitinib	BIOSYNTHETIC_PROCESS
gefitinib	RESPONSE_TO_EXTRACELLULAR_STIMULUS
gefitinib	ORGANELLE_ORGANIZATION_AND_BIOGENESIS
gefitinib	TISSUE_DEVELOPMENT
gefitinib	DEFENSE_RESPONSE
gefitinib	NEGATIVE_REGULATION_OF_GROWTH
gefitinib	REGULATION_OF_CELLULAR_COMPONENT_ORGANIZATION_AND_BIOGENESIS
gefitinib	MULTICELLULAR_ORGANISMAL_DEVELOPMENT
gefitinib	RESPONSE_TO_NUTRIENT_LEVELS
gefitinib	LIPID_BIOSYNTHETIC_PROCESS
gefitinib	TRNA_METABOLIC_PROCESS
gefitinib	METAL_ION_TRANSPORT
gefitinib	RNA_PROCESSING
gefitinib	SENSORY_PERCEPTION
gefitinib	NEUROLOGICAL_SYSTEM_PROCESS
gefitinib	TRANSPORT
gefitinib	CELLULAR_LIPID_METABOLIC_PROCESS
gefitinib	PROTEIN_METABOLIC_PROCESS
gefitinib	SECOND_MESSENGER_MEDIATED_SIGNALING
gefitinib	ANATOMICAL_STRUCTURE_DEVELOPMENT
gefitinib	RNA_SPLICINGVIA_TRANSESTERIFICATION_REACTIONS
gefitinib	CELL_CYCLE_ARREST
gefitinib	CATION_TRANSPORT
gefitinib	CYTOSKELETON_ORGANIZATION_AND_BIOGENESIS
gefitinib	ION_TRANSPORT
gefitinib	ORGAN_DEVELOPMENT
gefitinib	TRANSMISSION_OF_NERVE_IMPULSE
gefitinib	SYSTEM_PROCESS
gefitinib	POSITIVE_REGULATION_OF_TRANSCRIPTION
gefitinib	G1_S_TRANSITION_OF_MITOTIC_CELL_CYCLE
gefitinib	HYDROLASE_ACTIVITY_ACTING_ON_ACID_ANHYDRIDES
gefitinib	AMINO_ACID_TRANSMEMBRANE_TRANSPORTER_ACTIVITY
gefitinib	NEUTRAL_AMINO_ACID_TRANSMEMBRANE_TRANSPORTER_ACTIVITY
gefitinib	NUCLEOSIDE_TRIPHOSPHATASE_ACTIVITY
gefitinib	G_PROTEIN_COUPLED_RECEPTOR_ACTIVITY
gefitinib	TRANSCRIPTION_REPRESSOR_ACTIVITY
gefitinib	NUCLEAR_HORMONE_RECEPTOR_BINDING
gefitinib	LIPID_KINASE_ACTIVITY
gefitinib	TRANSCRIPTION_FACTOR_BINDING
gefitinib	PYROPHOSPHATASE_ACTIVITY
gefitinib	THYROID_HORMONE_RECEPTOR_BINDING
gefitinib	HORMONE_RECEPTOR_BINDING
gefitinib	INOSITOL_OR_PHOSPHATIDYLINOSITOL_KINASE_ACTIVITY
guanfacine	EXTRACELLULAR_REGION
guanfacine	INTRINSIC_TO_MEMBRANE
guanfacine	MEMBRANE_PART
guanfacine	MEMBRANE
guanfacine	EXTRACELLULAR_REGION_PART
guanfacine	INTEGRAL_TO_MEMBRANE
guanfacine	HETEROGENEOUS_NUCLEAR_RIBONUCLEOPROTEIN_COMPLEX
guanfacine	DENDRITE
guanfacine	PLASMA_MEMBRANE_PART
guanfacine	PLASMA_MEMBRANE
guanfacine	SYSTEM_DEVELOPMENT
guanfacine	NERVOUS_SYSTEM_DEVELOPMENT
guanfacine	REGULATION_OF_DNA_REPLICATION
guanfacine	MICROTUBULE_BASED_PROCESS
guanfacine	NEGATIVE_REGULATION_OF_CELL_CYCLE
guanfacine	MICROTUBULE_CYTOSKELETON_ORGANIZATION_AND_BIOGENESIS
guanfacine	DEFENSE_RESPONSE
guanfacine	REGULATION_OF_RAS_PROTEIN_SIGNAL_TRANSDUCTION
guanfacine	MULTICELLULAR_ORGANISMAL_DEVELOPMENT
guanfacine	CELL_CELL_SIGNALING
guanfacine	PROTEIN_POLYMERIZATION
guanfacine	RESPONSE_TO_CHEMICAL_STIMULUS
guanfacine	SENSORY_PERCEPTION
guanfacine	POSITIVE_REGULATION_OF_DEVELOPMENTAL_PROCESS
guanfacine	POST_TRANSLATIONAL_PROTEIN_MODIFICATION
guanfacine	SYNAPTIC_TRANSMISSION
guanfacine	NEUROLOGICAL_SYSTEM_PROCESS
guanfacine	STEROID_HORMONE_RECEPTOR_SIGNALING_PATHWAY
guanfacine	REGULATION_OF_MITOTIC_CELL_CYCLE
guanfacine	BIOPOLYMER_MODIFICATION
guanfacine	SECRETION
guanfacine	INTRACELLULAR_RECEPTOR_MEDIATED_SIGNALING_PATHWAY
guanfacine	ANATOMICAL_STRUCTURE_DEVELOPMENT
guanfacine	RESPONSE_TO_IONIZING_RADIATION
guanfacine	CELL_CYCLE_ARREST
guanfacine	CYTOSKELETON_ORGANIZATION_AND_BIOGENESIS
guanfacine	NEGATIVE_REGULATION_OF_TRANSFERASE_ACTIVITY
guanfacine	REGULATION_OF_APOPTOSIS
guanfacine	REGULATION_OF_PROGRAMMED_CELL_DEATH
guanfacine	REGULATION_OF_CELL_CYCLE
guanfacine	SYSTEM_PROCESS
guanfacine	HYDROLASE_ACTIVITY_ACTING_ON_ACID_ANHYDRIDES
guanfacine	RAS_GTPASE_ACTIVATOR_ACTIVITY
guanfacine	PHOSPHOTRANSFERASE_ACTIVITY_PHOSPHATE_GROUP_AS_ACCEPTOR
guanfacine	CATION_CHANNEL_ACTIVITY
guanfacine	SINGLE_STRANDED_DNA_BINDING
guanfacine	GATED_CHANNEL_ACTIVITY
guanfacine	SUBSTRATE_SPECIFIC_TRANSMEMBRANE_TRANSPORTER_ACTIVITY
guanfacine	SUBSTRATE_SPECIFIC_CHANNEL_ACTIVITY
guanfacine	SMALL_GTPASE_REGULATOR_ACTIVITY
guanfacine	SUBSTRATE_SPECIFIC_TRANSPORTER_ACTIVITY
guanfacine	KINASE_REGULATOR_ACTIVITY
guanfacine	OXIDOREDUCTASE_ACTIVITY
guanfacine	NUCLEOSIDE_TRIPHOSPHATASE_ACTIVITY
guanfacine	TUBULIN_BINDING
guanfacine	DOUBLE_STRANDED_RNA_BINDING
guanfacine	PROTEIN_KINASE_REGULATOR_ACTIVITY
guanfacine	NUCLEOTIDE_KINASE_ACTIVITY
guanfacine	NUCLEOBASENUCLEOSIDENUCLEOTIDE_KINASE_ACTIVITY
guanfacine	ION_CHANNEL_ACTIVITY
guanfacine	TRANSMEMBRANE_TRANSPORTER_ACTIVITY
guanfacine	PYROPHOSPHATASE_ACTIVITY
guanfacine	ION_TRANSMEMBRANE_TRANSPORTER_ACTIVITY
guanfacine	CYTOKINE_ACTIVITY
imatinib	ORGANELLE_PART
imatinib	MITOCHONDRIAL_PART
imatinib	MICROTUBULE_CYTOSKELETON
imatinib	CYTOPLASMIC_PART
imatinib	CYTOPLASM
imatinib	NON_MEMBRANE_BOUND_ORGANELLE
imatinib	NUCLEUS
imatinib	INTRACELLULAR_NON_MEMBRANE_BOUND_ORGANELLE
imatinib	INTRACELLULAR_ORGANELLE_PART
imatinib	MACROMOLECULAR_COMPLEX
imatinib	MITOCHONDRION
imatinib	PROTEIN_COMPLEX
imatinib	PML_BODY
imatinib	CHROMOSOME
imatinib	SECRETION_BY_CELL
imatinib	GAMETE_GENERATION
imatinib	ORGANELLE_ORGANIZATION_AND_BIOGENESIS
imatinib	ESTABLISHMENT_OF_CELLULAR_LOCALIZATION
imatinib	PROTEIN_TARGETING
imatinib	SEXUAL_REPRODUCTION
imatinib	CELLULAR_BIOSYNTHETIC_PROCESS
imatinib	POSITIVE_REGULATION_OF_HYDROLASE_ACTIVITY
imatinib	REGULATION_OF_MYELOID_CELL_DIFFERENTIATION
imatinib	MYELOID_LEUKOCYTE_DIFFERENTIATION
imatinib	POSITIVE_REGULATION_OF_METABOLIC_PROCESS
imatinib	CELLULAR_HOMEOSTASIS
imatinib	POSITIVE_REGULATION_OF_CELLULAR_METABOLIC_PROCESS
imatinib	CHEMICAL_HOMEOSTASIS
imatinib	CELLULAR_LOCALIZATION
imatinib	ACTIN_FILAMENT_BASED_MOVEMENT
imatinib	CHROMOSOME_ORGANIZATION_AND_BIOGENESIS
imatinib	G_PROTEIN_COUPLED_RECEPTOR_PROTEIN_SIGNALING_PATHWAY
imatinib	POSITIVE_REGULATION_OF_TRANSCRIPTION
imatinib	RAS_GTPASE_ACTIVATOR_ACTIVITY
imatinib	LIGAND_DEPENDENT_NUCLEAR_RECEPTOR_ACTIVITY
imatinib	IDENTICAL_PROTEIN_BINDING
imatinib	RNA_BINDING
imatinib	TRANSCRIPTION_ACTIVATOR_ACTIVITY
imatinib	ION_BINDING
imatinib	RHO_GTPASE_ACTIVATOR_ACTIVITY
imatinib	PROTEIN_DIMERIZATION_ACTIVITY
irinotecan	INTRINSIC_TO_PLASMA_MEMBRANE
irinotecan	MICROTUBULE_ASSOCIATED_COMPLEX
irinotecan	INTRINSIC_TO_MEMBRANE
irinotecan	CYTOPLASMIC_PART
irinotecan	MEMBRANE_PART
irinotecan	MEMBRANE
irinotecan	CYTOPLASM
irinotecan	NUCLEUS
irinotecan	SPINDLE
irinotecan	CELL_FRACTION
irinotecan	CHROMOSOMEPERICENTRIC_REGION
irinotecan	HISTONE_DEACETYLASE_COMPLEX
irinotecan	INTEGRAL_TO_MEMBRANE
irinotecan	SPINDLE_MICROTUBULE
irinotecan	MICROTUBULE
irinotecan	INTEGRAL_TO_PLASMA_MEMBRANE
irinotecan	ACTIN_CYTOSKELETON
irinotecan	MEMBRANE_FRACTION
irinotecan	KINETOCHORE
irinotecan	CENTROSOME
irinotecan	CHROMOSOMAL_PART
irinotecan	PLASMA_MEMBRANE_PART
irinotecan	PLASMA_MEMBRANE
irinotecan	CHROMOSOME
irinotecan	DNA_METABOLIC_PROCESS
irinotecan	RNA_METABOLIC_PROCESS
irinotecan	NEGATIVE_REGULATION_OF_NUCLEOBASENUCLEOSIDENUCLEOTIDE_AND_NUCLEIC_ACID_METABOLIC_PROCESS
irinotecan	NEGATIVE_REGULATION_OF_CELLULAR_METABOLIC_PROCESS
irinotecan	BIOPOLYMER_METABOLIC_PROCESS
irinotecan	POSITIVE_REGULATION_OF_TRANSCRIPTION_FROM_RNA_POLYMERASE_II_PROMOTER
irinotecan	NUCLEOBASENUCLEOSIDENUCLEOTIDE_AND_NUCLEIC_ACID_METABOLIC_PROCESS
irinotecan	RESPONSE_TO_ENDOGENOUS_STIMULUS
irinotecan	BIOSYNTHETIC_PROCESS
irinotecan	TRANSCRIPTION_DNA_DEPENDENT
irinotecan	M_PHASE
irinotecan	MICROTUBULE_BASED_PROCESS
irinotecan	POSITIVE_REGULATION_OF_NUCLEOBASENUCLEOSIDENUCLEOTIDE_AND_NUCLEIC_ACID_METABOLIC_PROCESS
irinotecan	NEGATIVE_REGULATION_OF_TRANSCRIPTION_DNA_DEPENDENT
irinotecan	CARBOXYLIC_ACID_METABOLIC_PROCESS
irinotecan	MICROTUBULE_CYTOSKELETON_ORGANIZATION_AND_BIOGENESIS
irinotecan	DEFENSE_RESPONSE
irinotecan	CELL_CYCLE_PROCESS
irinotecan	NEGATIVE_REGULATION_OF_CYTOSKELETON_ORGANIZATION_AND_BIOGENESIS
irinotecan	MITOTIC_SISTER_CHROMATID_SEGREGATION
irinotecan	NEGATIVE_REGULATION_OF_CELLULAR_PROCESS
irinotecan	RNA_BIOSYNTHETIC_PROCESS
irinotecan	MITOTIC_CELL_CYCLE
irinotecan	ORGANIC_ACID_METABOLIC_PROCESS
irinotecan	CELL_CYCLE_PHASE
irinotecan	REGULATION_OF_TRANSCRIPTION_FROM_RNA_POLYMERASE_II_PROMOTER
irinotecan	CHROMOSOME_SEGREGATION
irinotecan	REGULATION_OF_CHROMOSOME_ORGANIZATION_AND_BIOGENESIS
irinotecan	METAL_ION_TRANSPORT
irinotecan	PROTEIN_EXPORT_FROM_NUCLEUS
irinotecan	REGULATION_OF_CELLULAR_METABOLIC_PROCESS
irinotecan	RNA_PROCESSING
irinotecan	REGULATION_OF_GENE_EXPRESSION
irinotecan	SENSORY_PERCEPTION
[truncated: 1,832 more rows]

## Sheet: Data2
Pairs of the SE-related gene set
SE	Gene Sets
abdominal pain	ANATOMICAL_STRUCTURE_DEVELOPMENT
abdominal pain	CYTOPLASM
abdominal pain	CYTOPLASMIC_PART
abdominal pain	EXTRACELLULAR_REGION
abdominal pain	G_PROTEIN_COUPLED_RECEPTOR_ACTIVITY
abdominal pain	G_PROTEIN_COUPLED_RECEPTOR_PROTEIN_SIGNALING_PATHWAY
abdominal pain	INTEGRAL_TO_MEMBRANE
abdominal pain	INTEGRAL_TO_PLASMA_MEMBRANE
abdominal pain	INTRINSIC_TO_MEMBRANE
abdominal pain	INTRINSIC_TO_PLASMA_MEMBRANE
abdominal pain	LEADING_EDGE
abdominal pain	MACROMOLECULAR_COMPLEX
abdominal pain	MEMBRANE
abdominal pain	MEMBRANE_PART
abdominal pain	MITOCHONDRION
abdominal pain	PLASMA_MEMBRANE
abdominal pain	PLASMA_MEMBRANE_PART
abdominal pain	PROTEIN_COMPLEX
abdominal pain	REPRODUCTION
abdominal pain	REPRODUCTIVE_PROCESS
abdominal pain	SYSTEM_DEVELOPMENT
abdominal pain	SYSTEM_PROCESS
alopecia	ANATOMICAL_STRUCTURE_DEVELOPMENT
alopecia	CELL_SURFACE_RECEPTOR_LINKED_SIGNAL_TRANSDUCTION
alopecia	CENTROSOME
alopecia	CYTOPLASM
alopecia	CYTOPLASMIC_PART
alopecia	DEFENSE_RESPONSE
alopecia	G_PROTEIN_COUPLED_RECEPTOR_ACTIVITY
alopecia	INTEGRAL_TO_MEMBRANE
alopecia	INTEGRAL_TO_PLASMA_MEMBRANE
alopecia	INTRINSIC_TO_MEMBRANE
alopecia	INTRINSIC_TO_PLASMA_MEMBRANE
alopecia	MACROMOLECULE_BIOSYNTHETIC_PROCESS
alopecia	MEMBRANE
alopecia	MEMBRANE_PART
alopecia	MICROTUBULE_CYTOSKELETON_ORGANIZATION_AND_BIOGENESIS
alopecia	NEUROLOGICAL_SYSTEM_PROCESS
alopecia	NUCLEUS
alopecia	N_ACETYLTRANSFERASE_ACTIVITY
alopecia	PLASMA_MEMBRANE
alopecia	PLASMA_MEMBRANE_PART
alopecia	RECEPTOR_ACTIVITY
alopecia	RHODOPSIN_LIKE_RECEPTOR_ACTIVITY
alopecia	SIGNAL_TRANSDUCTION
alopecia	SUBSTRATE_SPECIFIC_CHANNEL_ACTIVITY
alopecia	SYSTEM_DEVELOPMENT
alopecia	SYSTEM_PROCESS
alopecia	TISSUE_DEVELOPMENT
alopecia	TRANSCRIPTION_REPRESSOR_ACTIVITY
amenorrhea	CYTOPLASMIC_PART
amenorrhea	DEFENSE_RESPONSE
amenorrhea	G_PROTEIN_COUPLED_RECEPTOR_ACTIVITY
amenorrhea	IMMUNE_RESPONSE
amenorrhea	IMMUNE_SYSTEM_PROCESS
amenorrhea	INTEGRAL_TO_MEMBRANE
amenorrhea	INTEGRAL_TO_PLASMA_MEMBRANE
amenorrhea	INTRINSIC_TO_MEMBRANE
amenorrhea	INTRINSIC_TO_PLASMA_MEMBRANE
amenorrhea	MACROMOLECULE_BIOSYNTHETIC_PROCESS
amenorrhea	MEMBRANE
amenorrhea	MEMBRANE_PART
amenorrhea	PEPTIDASE_ACTIVITY
amenorrhea	PLASMA_MEMBRANE
amenorrhea	PLASMA_MEMBRANE_PART
amenorrhea	RESPONSE_TO_EXTERNAL_STIMULUS
amnesia	CELLULAR_BIOSYNTHETIC_PROCESS
amnesia	CELLULAR_MACROMOLECULE_METABOLIC_PROCESS
amnesia	CYTOPLASM
amnesia	EXTRACELLULAR_REGION
amnesia	EXTRACELLULAR_REGION_PART
amnesia	EXTRACELLULAR_SPACE
amnesia	G_PROTEIN_COUPLED_RECEPTOR_PROTEIN_SIGNALING_PATHWAY
amnesia	INTRACELLULAR_ORGANELLE_PART
amnesia	INTRINSIC_TO_PLASMA_MEMBRANE
amnesia	MACROMOLECULAR_COMPLEX
amnesia	MEMBRANE
amnesia	MEMBRANE_PART
amnesia	NUCLEOBASENUCLEOSIDENUCLEOTIDE_AND_NUCLEIC_ACID_METABOLIC_PROCESS
amnesia	NUCLEUS
amnesia	ORGANELLE_PART
amnesia	PLASMA_MEMBRANE
amnesia	PLASMA_MEMBRANE_PART
amnesia	PROTEIN_COMPLEX
amnesia	RECEPTOR_MEDIATED_ENDOCYTOSIS
amnesia	REPRODUCTION
amnesia	REPRODUCTIVE_PROCESS
amnesia	RESPONSE_TO_EXTERNAL_STIMULUS
anemia	ANATOMICAL_STRUCTURE_DEVELOPMENT
anemia	CELL_SURFACE_RECEPTOR_LINKED_SIGNAL_TRANSDUCTION
anemia	CENTROSOME
anemia	CHROMOSOME
anemia	CHROMOSOME_ORGANIZATION_AND_BIOGENESIS
anemia	CYTOPLASMIC_PART
anemia	DEFENSE_RESPONSE
anemia	EXTRACELLULAR_REGION
anemia	G_PROTEIN_COUPLED_RECEPTOR_ACTIVITY
anemia	G_PROTEIN_COUPLED_RECEPTOR_PROTEIN_SIGNALING_PATHWAY
anemia	INTEGRAL_TO_MEMBRANE
anemia	INTEGRAL_TO_PLASMA_MEMBRANE
anemia	INTRACELLULAR_NON_MEMBRANE_BOUND_ORGANELLE
anemia	INTRACELLULAR_ORGANELLE_PART
anemia	INTRINSIC_TO_MEMBRANE
anemia	INTRINSIC_TO_PLASMA_MEMBRANE
anemia	MEMBRANE
anemia	MEMBRANE_PART
anemia	MICROTUBULE_CYTOSKELETON
anemia	MICROTUBULE_CYTOSKELETON_ORGANIZATION_AND_BIOGENESIS
anemia	MICROTUBULE_ORGANIZING_CENTER
anemia	MULTICELLULAR_ORGANISMAL_DEVELOPMENT
anemia	NEUROLOGICAL_SYSTEM_PROCESS
anemia	NON_MEMBRANE_BOUND_ORGANELLE
anemia	NUCLEUS
anemia	ORGANELLE_PART
anemia	PLASMA_MEMBRANE
anemia	PLASMA_MEMBRANE_PART
anemia	RECEPTOR_ACTIVITY
anemia	RHODOPSIN_LIKE_RECEPTOR_ACTIVITY
anemia	SUBSTRATE_SPECIFIC_CHANNEL_ACTIVITY
anemia	SYSTEM_DEVELOPMENT
anemia	SYSTEM_PROCESS
anorexia	CYTOPLASM
anorexia	CYTOPLASMIC_PART
anorexia	DEFENSE_RESPONSE
anorexia	G_PROTEIN_COUPLED_RECEPTOR_ACTIVITY
anorexia	G_PROTEIN_COUPLED_RECEPTOR_PROTEIN_SIGNALING_PATHWAY
anorexia	INTEGRAL_TO_MEMBRANE
anorexia	INTEGRAL_TO_PLASMA_MEMBRANE
anorexia	INTRINSIC_TO_MEMBRANE
anorexia	INTRINSIC_TO_PLASMA_MEMBRANE
anorexia	MACROMOLECULAR_COMPLEX
anorexia	MEMBRANE
anorexia	MEMBRANE_PART
anorexia	N_ACETYLTRANSFERASE_ACTIVITY
anorexia	PLASMA_MEMBRANE
anorexia	PLASMA_MEMBRANE_PART
anorexia	PROTEIN_COMPLEX
anorexia	REPRODUCTION
anorexia	REPRODUCTIVE_PROCESS
anorexia	SIGNAL_TRANSDUCTION
anorexia	SYSTEM_PROCESS
anxiety	BEHAVIOR
anxiety	CYTOSKELETAL_PROTEIN_BINDING
anxiety	DEFENSE_RESPONSE
anxiety	EXTRACELLULAR_REGION
anxiety	EXTRACELLULAR_REGION_PART
anxiety	EXTRACELLULAR_SPACE
anxiety	G_PROTEIN_COUPLED_RECEPTOR_PROTEIN_SIGNALING_PATHWAY
anxiety	INTEGRAL_TO_MEMBRANE
anxiety	INTEGRAL_TO_PLASMA_MEMBRANE
anxiety	INTRINSIC_TO_PLASMA_MEMBRANE
anxiety	MEMBRANE
anxiety	MEMBRANE_PART
anxiety	NUCLEOBASENUCLEOSIDENUCLEOTIDE_AND_NUCLEIC_ACID_METABOLIC_PROCESS
anxiety	PLASMA_MEMBRANE
anxiety	PLASMA_MEMBRANE_PART
anxiety	RECEPTOR_MEDIATED_ENDOCYTOSIS
anxiety	REPRODUCTION
anxiety	REPRODUCTIVE_PROCESS
anxiety	RESPONSE_TO_EXTERNAL_STIMULUS
anxiety	RHODOPSIN_LIKE_RECEPTOR_ACTIVITY
anxiety	SYSTEM_PROCESS
arrhythmia	CYTOPLASM
arrhythmia	EXTRACELLULAR_REGION
arrhythmia	JNK_CASCADE
arrhythmia	REGULATION_OF_MAPKKK_CASCADE
arrhythmia	REPRODUCTION
arrhythmia	STRESS_ACTIVATED_PROTEIN_KINASE_SIGNALING_PATHWAY
arthralgia	CELLULAR_BIOSYNTHETIC_PROCESS
arthralgia	CYTOPLASM
arthralgia	G_PROTEIN_COUPLED_RECEPTOR_PROTEIN_SIGNALING_PATHWAY
arthralgia	INTEGRAL_TO_MEMBRANE
arthralgia	INTEGRAL_TO_PLASMA_MEMBRANE
arthralgia	INTRINSIC_TO_MEMBRANE
arthralgia	INTRINSIC_TO_PLASMA_MEMBRANE
arthralgia	MACROMOLECULAR_COMPLEX
arthralgia	MEMBRANE
arthralgia	MEMBRANE_PART
arthralgia	PLASMA_MEMBRANE
arthralgia	PLASMA_MEMBRANE_PART
arthralgia	PROTEIN_COMPLEX
arthralgia	REPRODUCTION
arthralgia	SYSTEM_PROCESS
asthenia	BIOPOLYMER_METABOLIC_PROCESS
asthenia	BIOSYNTHETIC_PROCESS
asthenia	CELLULAR_MACROMOLECULE_METABOLIC_PROCESS
asthenia	CELLULAR_PROTEIN_METABOLIC_PROCESS
asthenia	CELL_CELL_SIGNALING
asthenia	CELL_SURFACE_RECEPTOR_LINKED_SIGNAL_TRANSDUCTION
asthenia	CHROMOSOME
asthenia	CYTOPLASM
asthenia	CYTOPLASMIC_PART
asthenia	DEFENSE_RESPONSE
asthenia	EXTRACELLULAR_REGION
asthenia	EXTRACELLULAR_REGION_PART
asthenia	G_PROTEIN_COUPLED_RECEPTOR_ACTIVITY
asthenia	G_PROTEIN_COUPLED_RECEPTOR_PROTEIN_SIGNALING_PATHWAY
asthenia	INTEGRAL_TO_MEMBRANE
asthenia	INTEGRAL_TO_PLASMA_MEMBRANE
asthenia	INTRINSIC_TO_MEMBRANE
asthenia	INTRINSIC_TO_PLASMA_MEMBRANE
asthenia	MACROMOLECULAR_COMPLEX
asthenia	MACROMOLECULE_BIOSYNTHETIC_PROCESS
asthenia	MEMBRANE
asthenia	MEMBRANE_PART
asthenia	NUCLEAR_PART
asthenia	NUCLEUS
asthenia	PLASMA_MEMBRANE
asthenia	PLASMA_MEMBRANE_PART
asthenia	PROTEIN_COMPLEX
asthenia	RECEPTOR_ACTIVITY
asthenia	RECEPTOR_BINDING
asthenia	REPRODUCTION
asthenia	REPRODUCTIVE_PROCESS
asthenia	RESPONSE_TO_EXTERNAL_STIMULUS
asthenia	SIGNAL_TRANSDUCTION
asthenia	SYSTEM_PROCESS
ataxia	MEMBRANE
ataxia	REPRODUCTION
ataxia	SYSTEM_PROCESS
back pain	CELL_CELL_SIGNALING
back pain	CELL_SURFACE_RECEPTOR_LINKED_SIGNAL_TRANSDUCTION
back pain	CYTOSKELETAL_PROTEIN_BINDING
back pain	ENZYME_BINDING
back pain	EXTRACELLULAR_REGION
back pain	EXTRACELLULAR_REGION_PART
back pain	EXTRACELLULAR_SPACE
back pain	GATED_CHANNEL_ACTIVITY
back pain	G_PROTEIN_COUPLED_RECEPTOR_ACTIVITY
back pain	G_PROTEIN_COUPLED_RECEPTOR_PROTEIN_SIGNALING_PATHWAY
back pain	INTEGRAL_TO_MEMBRANE
back pain	INTEGRAL_TO_PLASMA_MEMBRANE
back pain	INTRINSIC_TO_MEMBRANE
back pain	INTRINSIC_TO_PLASMA_MEMBRANE
back pain	MACROMOLECULAR_COMPLEX
back pain	MEMBRANE
back pain	MEMBRANE_PART
back pain	NERVOUS_SYSTEM_DEVELOPMENT
back pain	NUCLEOBASENUCLEOSIDENUCLEOTIDE_AND_NUCLEIC_ACID_METABOLIC_PROCESS
back pain	PLASMA_MEMBRANE
back pain	PLASMA_MEMBRANE_PART
back pain	POSITIVE_REGULATION_OF_BIOLOGICAL_PROCESS
back pain	PROTEIN_COMPLEX
back pain	RECEPTOR_ACTIVITY
back pain	REPRODUCTION
back pain	REPRODUCTIVE_PROCESS
back pain	RESPONSE_TO_EXTERNAL_STIMULUS
back pain	RHODOPSIN_LIKE_RECEPTOR_ACTIVITY
back pain	SIGNAL_TRANSDUCTION
back pain	SUBSTRATE_SPECIFIC_CHANNEL_ACTIVITY
back pain	SYSTEM_PROCESS
bronchitis	CELLULAR_BIOSYNTHETIC_PROCESS
bronchitis	CELLULAR_MACROMOLECULE_METABOLIC_PROCESS
bronchitis	CYTOPLASM
bronchitis	DI___TRI_VALENT_INORGANIC_CATION_TRANSPORT
bronchitis	EXTRACELLULAR_REGION
bronchitis	G_PROTEIN_COUPLED_RECEPTOR_PROTEIN_SIGNALING_PATHWAY
bronchitis	INTEGRAL_TO_PLASMA_MEMBRANE
bronchitis	INTRACELLULAR_ORGANELLE_PART
bronchitis	INTRINSIC_TO_PLASMA_MEMBRANE
bronchitis	MACROMOLECULAR_COMPLEX
bronchitis	MEMBRANE
bronchitis	MEMBRANE_ENCLOSED_LUMEN
bronchitis	MEMBRANE_PART
bronchitis	MULTI_ORGANISM_PROCESS
bronchitis	NUCLEAR_LUMEN
bronchitis	NUCLEOBASENUCLEOSIDENUCLEOTIDE_AND_NUCLEIC_ACID_METABOLIC_PROCESS
bronchitis	NUCLEOPLASM
bronchitis	NUCLEUS
bronchitis	ORGANELLE_LUMEN
bronchitis	ORGANELLE_PART
bronchitis	PLASMA_MEMBRANE
bronchitis	PLASMA_MEMBRANE_PART
bronchitis	PROTEIN_COMPLEX
bronchitis	REGULATION_OF_CELL_MIGRATION
bronchitis	RESPONSE_TO_EXTERNAL_STIMULUS
bronchitis	RHODOPSIN_LIKE_RECEPTOR_ACTIVITY
neck pain	G_PROTEIN_COUPLED_RECEPTOR_PROTEIN_SIGNALING_PATHWAY
neck pain	MEMBRANE
neck pain	NUCLEOBASENUCLEOSIDENUCLEOTIDE_AND_NUCLEIC_ACID_METABOLIC_PROCESS
neck pain	RECEPTOR_MEDIATED_ENDOCYTOSIS
neck pain	REPRODUCTION
neck pain	RESPONSE_TO_EXTERNAL_STIMULUS
chest pain	CELL_CELL_SIGNALING
chest pain	CYTOPLASM
chest pain	G_PROTEIN_COUPLED_RECEPTOR_PROTEIN_SIGNALING_PATHWAY
chest pain	INTEGRAL_TO_PLASMA_MEMBRANE
chest pain	INTRINSIC_TO_MEMBRANE
chest pain	INTRINSIC_TO_PLASMA_MEMBRANE
chest pain	MEMBRANE
chest pain	MEMBRANE_PART
chest pain	NUCLEUS
chest pain	PLASMA_MEMBRANE
chest pain	PLASMA_MEMBRANE_PART
chest pain	REPRODUCTION
chest pain	SYSTEM_PROCESS
confusion	CELL_CELL_SIGNALING
confusion	CELL_SURFACE_RECEPTOR_LINKED_SIGNAL_TRANSDUCTION
confusion	G_PROTEIN_COUPLED_RECEPTOR_PROTEIN_SIGNALING_PATHWAY
confusion	INTEGRAL_TO_PLASMA_MEMBRANE
confusion	INTRINSIC_TO_PLASMA_MEMBRANE
confusion	MEMBRANE
confusion	MEMBRANE_PART
confusion	NUCLEOBASENUCLEOSIDENUCLEOTIDE_AND_NUCLEIC_ACID_METABOLIC_PROCESS
confusion	PLASMA_MEMBRANE
confusion	PLASMA_MEMBRANE_PART
confusion	REPRODUCTION
confusion	RESPONSE_TO_EXTERNAL_STIMULUS
confusion	SYSTEM_PROCESS
conjunctivitis	CYTOPLASMIC_PART
conjunctivitis	EXTRACELLULAR_REGION
conjunctivitis	INTEGRAL_TO_MEMBRANE
conjunctivitis	INTEGRAL_TO_PLASMA_MEMBRANE
conjunctivitis	INTRINSIC_TO_MEMBRANE
conjunctivitis	INTRINSIC_TO_PLASMA_MEMBRANE
conjunctivitis	MEMBRANE
conjunctivitis	MEMBRANE_PART
conjunctivitis	NEGATIVE_REGULATION_OF_BIOLOGICAL_PROCESS
conjunctivitis	NEGATIVE_REGULATION_OF_CELLULAR_PROCESS
conjunctivitis	PLASMA_MEMBRANE
conjunctivitis	PLASMA_MEMBRANE_PART
conjunctivitis	POSITIVE_REGULATION_OF_CYTOSKELETON_ORGANIZATION_AND_BIOGENESIS
conjunctivitis	SMALL_GTPASE_REGULATOR_ACTIVITY
constipation	G_PROTEIN_COUPLED_RECEPTOR_PROTEIN_SIGNALING_PATHWAY
constipation	INTEGRAL_TO_MEMBRANE
constipation	INTEGRAL_TO_PLASMA_MEMBRANE
constipation	INTRINSIC_TO_MEMBRANE
constipation	INTRINSIC_TO_PLASMA_MEMBRANE
constipation	MEMBRANE
constipation	MEMBRANE_PART
constipation	OXIDOREDUCTASE_ACTIVITY
constipation	PLASMA_MEMBRANE
constipation	PLASMA_MEMBRANE_PART
constipation	REPRODUCTION
constipation	REPRODUCTIVE_PROCESS
constipation	SYSTEM_PROCESS
cough	ANATOMICAL_STRUCTURE_DEVELOPMENT
cough	CYTOPLASM
cough	CYTOPLASMIC_PART
cough	G_PROTEIN_COUPLED_RECEPTOR_ACTIVITY
cough	G_PROTEIN_COUPLED_RECEPTOR_PROTEIN_SIGNALING_PATHWAY
cough	INTEGRAL_TO_MEMBRANE
cough	INTEGRAL_TO_PLASMA_MEMBRANE
cough	INTRACELLULAR_ORGANELLE_PART
cough	INTRINSIC_TO_MEMBRANE
cough	INTRINSIC_TO_PLASMA_MEMBRANE
cough	MACROMOLECULAR_COMPLEX
cough	MEMBRANE
cough	MEMBRANE_PART
cough	MITOCHONDRION
cough	MULTI_ORGANISM_PROCESS
cough	NUCLEUS
cough	ORGANELLE_PART
cough	PLASMA_MEMBRANE
cough	PLASMA_MEMBRANE_PART
cough	PROTEIN_COMPLEX
cough	REPRODUCTION
cough	REPRODUCTIVE_PROCESS
cough	RHODOPSIN_LIKE_RECEPTOR_ACTIVITY
cough	SYSTEM_DEVELOPMENT
cough	SYSTEM_PROCESS
decreased libido	ACTIN_CYTOSKELETON_ORGANIZATION_AND_BIOGENESIS
decreased libido	PLASMA_MEMBRANE
decreased libido	TRANSMEMBRANE_RECEPTOR_ACTIVITY
diarrhea	ANATOMICAL_STRUCTURE_DEVELOPMENT
diarrhea	CELL_SURFACE_RECEPTOR_LINKED_SIGNAL_TRANSDUCTION
diarrhea	CYTOPLASM
diarrhea	CYTOPLASMIC_PART
diarrhea	DEFENSE_RESPONSE
diarrhea	EXTRACELLULAR_REGION
diarrhea	EXTRACELLULAR_REGION_PART
diarrhea	G_PROTEIN_COUPLED_RECEPTOR_ACTIVITY
diarrhea	G_PROTEIN_COUPLED_RECEPTOR_PROTEIN_SIGNALING_PATHWAY
diarrhea	INTEGRAL_TO_MEMBRANE
diarrhea	INTEGRAL_TO_PLASMA_MEMBRANE
diarrhea	INTRINSIC_TO_MEMBRANE
diarrhea	INTRINSIC_TO_PLASMA_MEMBRANE
diarrhea	MACROMOLECULAR_COMPLEX
diarrhea	MACROMOLECULE_BIOSYNTHETIC_PROCESS
diarrhea	MEMBRANE
diarrhea	MEMBRANE_PART
diarrhea	NEUROLOGICAL_SYSTEM_PROCESS
diarrhea	PLASMA_MEMBRANE
diarrhea	PLASMA_MEMBRANE_PART
diarrhea	PROTEIN_COMPLEX
diarrhea	RECEPTOR_ACTIVITY
diarrhea	REPRODUCTION
diarrhea	REPRODUCTIVE_PROCESS
diarrhea	RESPONSE_TO_EXTERNAL_STIMULUS
diarrhea	RHODOPSIN_LIKE_RECEPTOR_ACTIVITY
diarrhea	SENSORY_PERCEPTION
diarrhea	SIGNAL_TRANSDUCTION
diarrhea	SYSTEM_DEVELOPMENT
diarrhea	SYSTEM_PROCESS
diarrhea	TRANSCRIPTION_REPRESSOR_ACTIVITY
diarrhea	TRANSMEMBRANE_RECEPTOR_ACTIVITY
dizziness	ANATOMICAL_STRUCTURE_DEVELOPMENT
dizziness	CELL_CELL_SIGNALING
dizziness	CELL_SURFACE_RECEPTOR_LINKED_SIGNAL_TRANSDUCTION
dizziness	DEFENSE_RESPONSE
dizziness	EXTRACELLULAR_REGION
dizziness	EXTRACELLULAR_REGION_PART
dizziness	EXTRACELLULAR_SPACE
dizziness	G_PROTEIN_COUPLED_RECEPTOR_PROTEIN_SIGNALING_PATHWAY
dizziness	INTEGRAL_TO_MEMBRANE
dizziness	INTEGRAL_TO_PLASMA_MEMBRANE
dizziness	INTRINSIC_TO_MEMBRANE
dizziness	INTRINSIC_TO_PLASMA_MEMBRANE
dizziness	MEMBRANE
dizziness	MEMBRANE_PART
dizziness	MULTICELLULAR_ORGANISMAL_DEVELOPMENT
dizziness	PLASMA_MEMBRANE
dizziness	PLASMA_MEMBRANE_PART
dizziness	RECEPTOR_ACTIVITY
dizziness	REPRODUCTION
dizziness	REPRODUCTIVE_PROCESS
dizziness	RESPONSE_TO_EXTERNAL_STIMULUS
dizziness	SYSTEM_DEVELOPMENT
dizziness	SYSTEM_PROCESS
somnolence	ANATOMICAL_STRUCTURE_DEVELOPMENT
somnolence	BEHAVIOR
somnolence	CELLULAR_BIOSYNTHETIC_PROCESS
somnolence	CELLULAR_MACROMOLECULE_METABOLIC_PROCESS
somnolence	CELLULAR_PROTEIN_METABOLIC_PROCESS
somnolence	CELL_CELL_SIGNALING
somnolence	CELL_SURFACE_RECEPTOR_LINKED_SIGNAL_TRANSDUCTION
somnolence	DEFENSE_RESPONSE
somnolence	EXTRACELLULAR_REGION
somnolence	EXTRACELLULAR_REGION_PART
somnolence	EXTRACELLULAR_SPACE
somnolence	G_PROTEIN_COUPLED_RECEPTOR_PROTEIN_SIGNALING_PATHWAY
somnolence	INTEGRAL_TO_MEMBRANE
somnolence	INTEGRAL_TO_PLASMA_MEMBRANE
somnolence	INTRINSIC_TO_MEMBRANE
somnolence	INTRINSIC_TO_PLASMA_MEMBRANE
somnolence	MEMBRANE
somnolence	MEMBRANE_PART
somnolence	MULTICELLULAR_ORGANISMAL_DEVELOPMENT
somnolence	NEGATIVE_REGULATION_OF_CELL_CYCLE
somnolence	NEGATIVE_REGULATION_OF_TRANSFERASE_ACTIVITY
somnolence	NERVOUS_SYSTEM_DEVELOPMENT
somnolence	NEUROLOGICAL_SYSTEM_PROCESS
somnolence	NUCLEOBASENUCLEOSIDENUCLEOTIDE_AND_NUCLEIC_ACID_METABOLIC_PROCESS
somnolence	PLASMA_MEMBRANE
somnolence	PLASMA_MEMBRANE_PART
somnolence	PROTEIN_METABOLIC_PROCESS
somnolence	RECEPTOR_BINDING
somnolence	REGULATION_OF_MULTICELLULAR_ORGANISMAL_PROCESS
somnolence	REPRODUCTION
somnolence	REPRODUCTIVE_PROCESS
somnolence	RESPONSE_TO_EXTERNAL_STIMULUS
somnolence	RHODOPSIN_LIKE_RECEPTOR_ACTIVITY
somnolence	SIGNAL_TRANSDUCTION
somnolence	SYSTEM_DEVELOPMENT
somnolence	SYSTEM_PROCESS
dyskinesia	CELL_CELL_SIGNALING
dyskinesia	CELL_SURFACE_RECEPTOR_LINKED_SIGNAL_TRANSDUCTION
dyskinesia	EXTRACELLULAR_REGION
dyskinesia	INTEGRAL_TO_MEMBRANE
dyskinesia	INTRINSIC_TO_MEMBRANE
dyskinesia	MEMBRANE
dyskinesia	MEMBRANE_PART
dyskinesia	MICROTUBULE_CYTOSKELETON_ORGANIZATION_AND_BIOGENESIS
dyskinesia	NUCLEOBASENUCLEOSIDENUCLEOTIDE_AND_NUCLEIC_ACID_METABOLIC_PROCESS
dyskinesia	RECEPTOR_BINDING
dyskinesia	RESPONSE_TO_EXTERNAL_STIMULUS
dyskinesia	SIGNAL_TRANSDUCTION
dyskinesia	SYSTEM_PROCESS
dysmenorrhea	CELLULAR_BIOSYNTHETIC_PROCESS
dysmenorrhea	CELLULAR_MACROMOLECULE_METABOLIC_PROCESS
dysmenorrhea	CELL_CELL_SIGNALING
dysmenorrhea	CELL_SURFACE_RECEPTOR_LINKED_SIGNAL_TRANSDUCTION
dysmenorrhea	CYTOPLASM
dysmenorrhea	DI___TRI_VALENT_INORGANIC_CATION_TRANSPORT
dysmenorrhea	EXTRACELLULAR_REGION
dysmenorrhea	EXTRACELLULAR_REGION_PART
dysmenorrhea	EXTRACELLULAR_SPACE
dysmenorrhea	G_PROTEIN_COUPLED_RECEPTOR_PROTEIN_SIGNALING_PATHWAY
dysmenorrhea	INTEGRAL_TO_PLASMA_MEMBRANE
dysmenorrhea	INTRACELLULAR_ORGANELLE_PART
dysmenorrhea	INTRINSIC_TO_PLASMA_MEMBRANE
dysmenorrhea	MACROMOLECULAR_COMPLEX
dysmenorrhea	MEMBRANE
dysmenorrhea	MEMBRANE_ENCLOSED_LUMEN
dysmenorrhea	MEMBRANE_PART
dysmenorrhea	NUCLEAR_LUMEN
dysmenorrhea	NUCLEOBASENUCLEOSIDENUCLEOTIDE_AND_NUCLEIC_ACID_METABOLIC_PROCESS
dysmenorrhea	NUCLEOPLASM
dysmenorrhea	NUCLEUS
dysmenorrhea	ORGANELLE_LUMEN
dysmenorrhea	ORGANELLE_PART
dysmenorrhea	PLASMA_MEMBRANE
dysmenorrhea	PLASMA_MEMBRANE_PART
dysmenorrhea	PROTEIN_COMPLEX
dysmenorrhea	RECEPTOR_ACTIVITY
dysmenorrhea	RECEPTOR_MEDIATED_ENDOCYTOSIS
dysmenorrhea	REPRODUCTION
dysmenorrhea	RESPONSE_TO_EXTERNAL_STIMULUS
dysmenorrhea	RHODOPSIN_LIKE_RECEPTOR_ACTIVITY
dysmenorrhea	SIGNAL_TRANSDUCTION
dysmenorrhea	SYSTEM_PROCESS
Dyspepsia	EXTRACELLULAR_REGION
Dyspepsia	EXTRACELLULAR_REGION_PART
Dyspepsia	EXTRACELLULAR_SPACE
Dyspepsia	G_PROTEIN_COUPLED_RECEPTOR_PROTEIN_SIGNALING_PATHWAY
Dyspepsia	INTEGRAL_TO_MEMBRANE
Dyspepsia	MEMBRANE
Dyspepsia	MEMBRANE_PART
Dyspepsia	PLASMA_MEMBRANE_PART
Dyspepsia	SYSTEM_PROCESS
dyspnea	CHROMOSOME
dyspnea	CYTOPLASM
dyspnea	CYTOPLASMIC_PART
dyspnea	G_PROTEIN_COUPLED_RECEPTOR_ACTIVITY
dyspnea	G_PROTEIN_COUPLED_RECEPTOR_PROTEIN_SIGNALING_PATHWAY
dyspnea	INTEGRAL_TO_MEMBRANE
dyspnea	INTEGRAL_TO_PLASMA_MEMBRANE
dyspnea	INTRINSIC_TO_MEMBRANE
dyspnea	INTRINSIC_TO_PLASMA_MEMBRANE
dyspnea	MEMBRANE
dyspnea	MEMBRANE_PART
dyspnea	PLASMA_MEMBRANE
dyspnea	PLASMA_MEMBRANE_PART
dyspnea	REPRODUCTIVE_PROCESS
dyspnea	RHODOPSIN_LIKE_RECEPTOR_ACTIVITY
dyspnea	SYSTEM_PROCESS
dysuria	G_PROTEIN_COUPLED_RECEPTOR_ACTIVITY
dysuria	IMMUNE_RESPONSE
dysuria	IMMUNE_SYSTEM_PROCESS
dysuria	INTEGRAL_TO_MEMBRANE
dysuria	INTEGRAL_TO_PLASMA_MEMBRANE
dysuria	INTRINSIC_TO_MEMBRANE
dysuria	INTRINSIC_TO_PLASMA_MEMBRANE
dysuria	MEMBRANE
dysuria	MEMBRANE_PART
dysuria	MICROTUBULE_BINDING
dysuria	MICROTUBULE_CYTOSKELETON
dysuria	PLASMA_MEMBRANE
dysuria	PLASMA_MEMBRANE_PART
dysuria	RHODOPSIN_LIKE_RECEPTOR_ACTIVITY
dysuria	TUBULIN_BINDING
ear pain	CELLULAR_BIOSYNTHETIC_PROCESS
ear pain	CELLULAR_MACROMOLECULE_METABOLIC_PROCESS
ear pain	INTRINSIC_TO_PLASMA_MEMBRANE
ear pain	MEMBRANE
ear pain	MEMBRANE_PART
ear pain	NUCLEOPLASM
ear pain	NUCLEUS
ear pain	PLASMA_MEMBRANE
ear pain	PLASMA_MEMBRANE_PART
edema	BEHAVIOR
edema	CELLULAR_MACROMOLECULE_CATABOLIC_PROCESS
edema	CYTOPLASM
edema	CYTOPLASMIC_PART
edema	DEFENSE_RESPONSE
edema	MACROMOLECULAR_COMPLEX
edema	PROTEIN_COMPLEX
edema	REPRODUCTION
edema	REPRODUCTIVE_PROCESS
rash	ANATOMICAL_STRUCTURE_DEVELOPMENT
rash	CELLULAR_MACROMOLECULE_METABOLIC_PROCESS
rash	CELL_SURFACE_RECEPTOR_LINKED_SIGNAL_TRANSDUCTION
rash	CYTOPLASM
rash	CYTOPLASMIC_PART
rash	G_PROTEIN_COUPLED_RECEPTOR_PROTEIN_SIGNALING_PATHWAY
rash	INTEGRAL_TO_MEMBRANE
rash	INTEGRAL_TO_PLASMA_MEMBRANE
rash	INTRINSIC_TO_MEMBRANE
rash	INTRINSIC_TO_PLASMA_MEMBRANE
rash	MACROMOLECULAR_COMPLEX
rash	MEMBRANE
rash	MEMBRANE_PART
rash	NUCLEUS
rash	PLASMA_MEMBRANE
rash	PLASMA_MEMBRANE_PART
rash	PROTEIN_HOMOOLIGOMERIZATION
rash	PROTEIN_METABOLIC_PROCESS
rash	REPRODUCTION
rash	SYSTEM_DEVELOPMENT
rash	SYSTEM_PROCESS
fatigue	CELL_SURFACE_RECEPTOR_LINKED_SIGNAL_TRANSDUCTION
fatigue	CYTOPLASM
fatigue	G_PROTEIN_COUPLED_RECEPTOR_ACTIVITY
fatigue	G_PROTEIN_COUPLED_RECEPTOR_PROTEIN_SIGNALING_PATHWAY
fatigue	INTEGRAL_TO_MEMBRANE
fatigue	INTEGRAL_TO_PLASMA_MEMBRANE
fatigue	INTRINSIC_TO_MEMBRANE
fatigue	INTRINSIC_TO_PLASMA_MEMBRANE
fatigue	MACROMOLECULAR_COMPLEX
fatigue	MEMBRANE
fatigue	MEMBRANE_PART
fatigue	PLASMA_MEMBRANE
fatigue	PLASMA_MEMBRANE_PART
fatigue	PROTEIN_COMPLEX
fatigue	RHODOPSIN_LIKE_RECEPTOR_ACTIVITY
fatigue	SYSTEM_PROCESS
fever	ANATOMICAL_STRUCTURE_DEVELOPMENT
fever	BIOSYNTHETIC_PROCESS
fever	CELL_SURFACE_RECEPTOR_LINKED_SIGNAL_TRANSDUCTION
fever	CHROMOSOME
fever	CYTOPLASM
fever	CYTOPLASMIC_PART
fever	EXTRACELLULAR_REGION
fever	G_PROTEIN_COUPLED_RECEPTOR_ACTIVITY
fever	G_PROTEIN_COUPLED_RECEPTOR_PROTEIN_SIGNALING_PATHWAY
fever	INTEGRAL_TO_MEMBRANE
fever	INTEGRAL_TO_PLASMA_MEMBRANE
fever	INTRINSIC_TO_MEMBRANE
fever	INTRINSIC_TO_PLASMA_MEMBRANE
fever	MEMBRANE
fever	MEMBRANE_PART
fever	MULTI_ORGANISM_PROCESS
fever	NUCLEUS
fever	PLASMA_MEMBRANE
fever	PLASMA_MEMBRANE_PART
fever	RECEPTOR_ACTIVITY
fever	REPRODUCTIVE_PROCESS
fever	SIGNAL_TRANSDUCTION
fever	SYSTEM_DEVELOPMENT
fever	SYSTEM_PROCESS
flatulence	BIOSYNTHETIC_PROCESS
flatulence	CELLULAR_MACROMOLECULE_METABOLIC_PROCESS
flatulence	CYTOPLASM
flatulence	CYTOPLASMIC_PART
flatulence	DNA_METABOLIC_PROCESS
flatulence	INTRACELLULAR_ORGANELLE_PART
flatulence	MACROMOLECULAR_COMPLEX
flatulence	MEMBRANE
flatulence	MEMBRANE_ENCLOSED_LUMEN
flatulence	NUCLEAR_LUMEN
flatulence	NUCLEAR_PART
flatulence	NUCLEOBASENUCLEOSIDENUCLEOTIDE_AND_NUCLEIC_ACID_METABOLIC_PROCESS
flatulence	NUCLEOPLASM
flatulence	NUCLEOPLASM_PART
flatulence	NUCLEUS
flatulence	ORGANELLE_LUMEN
flatulence	ORGANELLE_PART
flatulence	PROTEIN_COMPLEX
flatulence	RECEPTOR_MEDIATED_ENDOCYTOSIS
flatulence	REGULATION_OF_ANGIOGENESIS
flatulence	REPRODUCTION
flatulence	REPRODUCTIVE_PROCESS
flatulence	RESPONSE_TO_EXTERNAL_STIMULUS
flatulence	SOLUBLE_FRACTION
flatulence	SUBSTRATE_SPECIFIC_TRANSMEMBRANE_TRANSPORTER_ACTIVITY
flatulence	SUBSTRATE_SPECIFIC_TRANSPORTER_ACTIVITY
flushing	ANATOMICAL_STRUCTURE_DEVELOPMENT
flushing	EXTRACELLULAR_REGION_PART
flushing	INTRINSIC_TO_PLASMA_MEMBRANE
flushing	MEMBRANE
flushing	MEMBRANE_PART
flushing	ORGAN_DEVELOPMENT
flushing	PLASMA_MEMBRANE
flushing	PLASMA_MEMBRANE_PART
flushing	SYSTEM_DEVELOPMENT
flushing	SYSTEM_PROCESS
gastroenteritis	CYTOPLASM
gastroenteritis	INTRACELLULAR_ORGANELLE_PART
gastroenteritis	MEMBRANE
gastroenteritis	MEMBRANE_ENCLOSED_LUMEN
gastroenteritis	NUCLEUS
gastroenteritis	ORGANELLE_LUMEN
gastroenteritis	ORGANELLE_PART
hallucinations	CENTROSOME
hallucinations	EXTRACELLULAR_REGION
hallucinations	G_PROTEIN_COUPLED_RECEPTOR_ACTIVITY
hallucinations	INTEGRAL_TO_MEMBRANE
hallucinations	INTEGRAL_TO_PLASMA_MEMBRANE
hallucinations	INTRINSIC_TO_MEMBRANE
hallucinations	INTRINSIC_TO_PLASMA_MEMBRANE
hallucinations	MEMBRANE
hallucinations	MEMBRANE_PART
hallucinations	MICROTUBULE_ORGANIZING_CENTER
hallucinations	PHOSPHATASE_BINDING
hallucinations	PLASMA_MEMBRANE
hallucinations	PLASMA_MEMBRANE_PART
hallucinations	PROTEIN_PHOSPHATASE_BINDING
hallucinations	RHODOPSIN_LIKE_RECEPTOR_ACTIVITY
hallucinations	TRANSMEMBRANE_RECEPTOR_ACTIVITY
headache	ANATOMICAL_STRUCTURE_DEVELOPMENT
headache	BIOSYNTHETIC_PROCESS
headache	CELLULAR_MACROMOLECULE_METABOLIC_PROCESS
headache	CELLULAR_PROTEIN_METABOLIC_PROCESS
headache	CELL_CELL_SIGNALING
headache	CELL_SURFACE_RECEPTOR_LINKED_SIGNAL_TRANSDUCTION
headache	CYTOPLASM
headache	CYTOPLASMIC_PART
headache	EXTRACELLULAR_REGION
headache	EXTRACELLULAR_REGION_PART
headache	EXTRACELLULAR_SPACE
headache	G_PROTEIN_COUPLED_RECEPTOR_PROTEIN_SIGNALING_PATHWAY
headache	INTEGRAL_TO_MEMBRANE
headache	INTEGRAL_TO_PLASMA_MEMBRANE
headache	INTRINSIC_TO_MEMBRANE
headache	INTRINSIC_TO_PLASMA_MEMBRANE
headache	MACROMOLECULAR_COMPLEX
headache	MEMBRANE
headache	MEMBRANE_PART
headache	MITOCHONDRION
headache	MULTICELLULAR_ORGANISMAL_DEVELOPMENT
headache	NEUROLOGICAL_SYSTEM_PROCESS
headache	PLASMA_MEMBRANE
headache	PLASMA_MEMBRANE_PART
headache	PROTEIN_COMPLEX
headache	PROTEIN_METABOLIC_PROCESS
headache	REPRODUCTIVE_PROCESS
headache	SYSTEM_DEVELOPMENT
headache	SYSTEM_PROCESS
heart failure	CYTOPLASM
heart failure	CYTOPLASMIC_PART
heart failure	INTRACELLULAR_ORGANELLE_PART
heart failure	MACROMOLECULAR_COMPLEX
heart failure	MEMBRANE
heart failure	MITOCHONDRION
heart failure	ORGANELLE_PART
hematuria	ENZYME_BINDING
hematuria	G_PROTEIN_COUPLED_RECEPTOR_ACTIVITY
hematuria	G_PROTEIN_COUPLED_RECEPTOR_PROTEIN_SIGNALING_PATHWAY
hematuria	INTEGRAL_TO_MEMBRANE
hematuria	INTEGRAL_TO_PLASMA_MEMBRANE
hematuria	INTRINSIC_TO_MEMBRANE
hematuria	INTRINSIC_TO_PLASMA_MEMBRANE
hematuria	MEMBRANE
hematuria	MEMBRANE_PART
hematuria	PLASMA_MEMBRANE
hematuria	PLASMA_MEMBRANE_PART
hematuria	REPRODUCTION
hematuria	REPRODUCTIVE_PROCESS
hematuria	RHODOPSIN_LIKE_RECEPTOR_ACTIVITY
hematuria	SYSTEM_PROCESS
hemorrhage	BEHAVIOR
hemorrhage	BIOPOLYMER_METABOLIC_PROCESS
hemorrhage	CELLULAR_BIOSYNTHETIC_PROCESS
hemorrhage	CELLULAR_MACROMOLECULE_METABOLIC_PROCESS
hemorrhage	CELLULAR_PROTEIN_METABOLIC_PROCESS
hemorrhage	CELL_SURFACE_RECEPTOR_LINKED_SIGNAL_TRANSDUCTION
hemorrhage	CYTOPLASM
hemorrhage	CYTOPLASMIC_PART
hemorrhage	G_PROTEIN_COUPLED_RECEPTOR_PROTEIN_SIGNALING_PATHWAY
hemorrhage	MACROMOLECULAR_COMPLEX
hemorrhage	MEMBRANE
hemorrhage	MEMBRANE_PART
hemorrhage	NUCLEUS
hemorrhage	PLASMA_MEMBRANE
hemorrhage	PLASMA_MEMBRANE_PART
hemorrhage	PROTEIN_COMPLEX
hemorrhage	PROTEIN_METABOLIC_PROCESS
hemorrhage	RESPONSE_TO_EXTERNAL_STIMULUS
hemorrhage	SECRETION
hemorrhage	SECRETION_BY_CELL
hemorrhage	SIGNAL_TRANSDUCTION
hot flashes	ANATOMICAL_STRUCTURE_DEVELOPMENT
hot flashes	INTEGRAL_TO_MEMBRANE
hot flashes	INTRINSIC_TO_MEMBRANE
hot flashes	MEMBRANE
hot flashes	MEMBRANE_PART
hot flashes	MULTICELLULAR_ORGANISMAL_DEVELOPMENT
hot flashes	PLASMA_MEMBRANE
hot flashes	SYSTEM_DEVELOPMENT
hyperglycemia	BIOPOLYMER_METABOLIC_PROCESS
hyperglycemia	BIOSYNTHETIC_PROCESS
hyperglycemia	CELLULAR_MACROMOLECULE_METABOLIC_PROCESS
hyperglycemia	CELLULAR_PROTEIN_METABOLIC_PROCESS
hyperglycemia	CYTOPLASM
hyperglycemia	EXTRACELLULAR_REGION
hyperglycemia	JNK_CASCADE
hyperglycemia	MACROMOLECULAR_COMPLEX
hyperglycemia	MACROMOLECULE_CATABOLIC_PROCESS
hyperglycemia	MEMBRANE_PART
hyperglycemia	PEPTIDASE_ACTIVITY
hyperglycemia	PROTEIN_METABOLIC_PROCESS
hyperglycemia	REGULATION_OF_MAPKKK_CASCADE
hyperglycemia	REPRODUCTION
hyperglycemia	REPRODUCTIVE_PROCESS
hyperglycemia	STRESS_ACTIVATED_PROTEIN_KINASE_SIGNALING_PATHWAY
hyperglycemia	TRANSCRIPTION_COREPRESSOR_ACTIVITY
hypertension	BIOSYNTHETIC_PROCESS
hypertension	CELLULAR_BIOSYNTHETIC_PROCESS
hypertension	CELLULAR_MACROMOLECULE_METABOLIC_PROCESS
hypertension	CYTOPLASM
hypertension	CYTOPLASMIC_PART
hypertension	EXTRACELLULAR_REGION
hypertension	EXTRACELLULAR_REGION_PART
hypertension	EXTRACELLULAR_SPACE
hypertension	G_PROTEIN_COUPLED_RECEPTOR_PROTEIN_SIGNALING_PATHWAY
hypertension	INTRACELLULAR_ORGANELLE_PART
hypertension	MACROMOLECULAR_COMPLEX
hypertension	MEMBRANE
hypertension	MEMBRANE_ENCLOSED_LUMEN
hypertension	NUCLEOBASENUCLEOSIDENUCLEOTIDE_AND_NUCLEIC_ACID_METABOLIC_PROCESS
hypertension	NUCLEUS
hypertension	ORGANELLE_LUMEN
hypertension	ORGANELLE_PART
hypertension	PROTEIN_COMPLEX
hypertension	RECEPTOR_MEDIATED_ENDOCYTOSIS
hypertension	REPRODUCTION
hypertension	REPRODUCTIVE_PROCESS
hypertension	RESPONSE_TO_EXTERNAL_STIMULUS
hypokalemia	CYTOPLASM
hypokalemia	EXTRACELLULAR_REGION
hypokalemia	JNK_CASCADE
hypokalemia	REGULATION_OF_MAPKKK_CASCADE
hypokalemia	REPRODUCTION
hypokalemia	STRESS_ACTIVATED_PROTEIN_KINASE_SIGNALING_PATHWAY
hypotension	BIOSYNTHETIC_PROCESS
hypotension	CYTOPLASM
hypotension	EXTRACELLULAR_REGION
hypotension	EXTRACELLULAR_SPACE
hypotension	INTEGRAL_TO_MEMBRANE
hypotension	INTRACELLULAR_ORGANELLE_PART
hypotension	JNK_CASCADE
hypotension	MEMBRANE
hypotension	MEMBRANE_PART
hypotension	NUCLEAR_PART
hypotension	NUCLEUS
hypotension	ORGANELLE_PART
hypotension	PLASMA_MEMBRANE_PART
hypotension	REGULATION_OF_MAPKKK_CASCADE
hypotension	REPRODUCTION
hypotension	REPRODUCTIVE_PROCESS
hypotension	STRESS_ACTIVATED_PROTEIN_KINASE_SIGNALING_PATHWAY
postural hypotension	INTRINSIC_TO_PLASMA_MEMBRANE
postural hypotension	MEMBRANE
postural hypotension	MEMBRANE_PART
postural hypotension	PLASMA_MEMBRANE
postural hypotension	PLASMA_MEMBRANE_PART
impotence	ACTIN_CYTOSKELETON_ORGANIZATION_AND_BIOGENESIS
impotence	BEHAVIOR
impotence	EXTRACELLULAR_REGION
impotence	INTEGRAL_TO_PLASMA_MEMBRANE
impotence	INTRINSIC_TO_PLASMA_MEMBRANE
impotence	MEMBRANE
impotence	MEMBRANE_PART
impotence	PLASMA_MEMBRANE
impotence	PLASMA_MEMBRANE_PART
impotence	RHODOPSIN_LIKE_RECEPTOR_ACTIVITY
impotence	SYSTEM_PROCESS
impotence	TRANSMEMBRANE_RECEPTOR_ACTIVITY
infection	ANATOMICAL_STRUCTURE_DEVELOPMENT
infection	CELL_SURFACE_RECEPTOR_LINKED_SIGNAL_TRANSDUCTION
infection	CYTOPLASM
infection	CYTOPLASMIC_PART
infection	INTEGRAL_TO_MEMBRANE
infection	INTRINSIC_TO_MEMBRANE
infection	INTRINSIC_TO_PLASMA_MEMBRANE
infection	MEMBRANE
infection	MEMBRANE_PART
infection	MULTICELLULAR_ORGANISMAL_DEVELOPMENT
infection	NEUROLOGICAL_SYSTEM_PROCESS
infection	PLASMA_MEMBRANE
infection	PLASMA_MEMBRANE_PART
infection	SIGNAL_TRANSDUCTION
infection	SYSTEM_DEVELOPMENT
infection	SYSTEM_PROCESS
infection	TRANSCRIPTION_FACTOR_BINDING
Influenza	CELL_SURFACE_RECEPTOR_LINKED_SIGNAL_TRANSDUCTION
Influenza	G_PROTEIN_COUPLED_RECEPTOR_PROTEIN_SIGNALING_PATHWAY
Influenza	INTEGRAL_TO_PLASMA_MEMBRANE
Influenza	INTRINSIC_TO_PLASMA_MEMBRANE
Influenza	MEMBRANE
Influenza	MEMBRANE_PART
Influenza	PLASMA_MEMBRANE
Influenza	PLASMA_MEMBRANE_PART
Influenza	STRUCTURAL_MOLECULE_ACTIVITY
Influenza	SYSTEM_PROCESS
leukopenia	BIOPOLYMER_METABOLIC_PROCESS
leukopenia	CELL_SURFACE_RECEPTOR_LINKED_SIGNAL_TRANSDUCTION
leukopenia	CENTROSOME
leukopenia	CHROMOSOME
leukopenia	CHROMOSOME_SEGREGATION
leukopenia	CYTOPLASMIC_PART
leukopenia	DEFENSE_RESPONSE
leukopenia	G_PROTEIN_COUPLED_RECEPTOR_ACTIVITY
leukopenia	G_PROTEIN_COUPLED_RECEPTOR_PROTEIN_SIGNALING_PATHWAY
leukopenia	INTEGRAL_TO_MEMBRANE
leukopenia	INTEGRAL_TO_PLASMA_MEMBRANE
leukopenia	INTRINSIC_TO_MEMBRANE
leukopenia	INTRINSIC_TO_PLASMA_MEMBRANE
leukopenia	ION_CHANNEL_ACTIVITY
leukopenia	MACROMOLECULE_BIOSYNTHETIC_PROCESS
leukopenia	MEMBRANE
leukopenia	MEMBRANE_PART
leukopenia	MICROTUBULE
leukopenia	MICROTUBULE_BASED_PROCESS
leukopenia	MICROTUBULE_CYTOSKELETON_ORGANIZATION_AND_BIOGENESIS
leukopenia	MITOSIS
leukopenia	M_PHASE
leukopenia	M_PHASE_OF_MITOTIC_CELL_CYCLE
leukopenia	NEUROLOGICAL_SYSTEM_PROCESS
leukopenia	NUCLEUS
leukopenia	PLASMA_MEMBRANE
leukopenia	PLASMA_MEMBRANE_PART
leukopenia	RECEPTOR_ACTIVITY
leukopenia	REGULATION_OF_GENE_EXPRESSION_EPIGENETIC
leukopenia	RHODOPSIN_LIKE_RECEPTOR_ACTIVITY
leukopenia	SUBSTRATE_SPECIFIC_CHANNEL_ACTIVITY
leukopenia	SYSTEM_PROCESS
leukopenia	TISSUE_DEVELOPMENT
leukopenia	TRANSCRIPTION_FACTOR_BINDING
leukopenia	TRANSCRIPTION_REPRESSOR_ACTIVITY
breast pain	MACROMOLECULAR_COMPLEX
breast pain	MITOSIS
breast pain	MRNA_BINDING
breast pain	M_PHASE
breast pain	M_PHASE_OF_MITOTIC_CELL_CYCLE
breast pain	PLASMA_MEMBRANE
breast pain	PROTEOGLYCAN_METABOLIC_PROCESS
breast pain	REGULATION_OF_CYTOSKELETON_ORGANIZATION_AND_BIOGENESIS
menorrhagia	G_PROTEIN_COUPLED_RECEPTOR_ACTIVITY
menorrhagia	IMMUNE_RESPONSE
menorrhagia	IMMUNE_SYSTEM_PROCESS
menorrhagia	INTEGRAL_TO_MEMBRANE
menorrhagia	INTEGRAL_TO_PLASMA_MEMBRANE
menorrhagia	INTRINSIC_TO_MEMBRANE
menorrhagia	INTRINSIC_TO_PLASMA_MEMBRANE
menorrhagia	MEMBRANE
menorrhagia	MEMBRANE_PART
menorrhagia	MICROTUBULE_BINDING
menorrhagia	MICROTUBULE_CYTOSKELETON
menorrhagia	PLASMA_MEMBRANE
menorrhagia	PLASMA_MEMBRANE_PART
menorrhagia	RHODOPSIN_LIKE_RECEPTOR_ACTIVITY
menorrhagia	TUBULIN_BINDING
menstrual disorder	BIOSYNTHETIC_PROCESS
menstrual disorder	CELLULAR_MACROMOLECULE_METABOLIC_PROCESS
menstrual disorder	CYTOPLASM
menstrual disorder	MACROMOLECULE_BIOSYNTHETIC_PROCESS
menstrual disorder	MEMBRANE
menstrual disorder	MEMBRANE_PART
menstrual disorder	PLASMA_MEMBRANE
menstrual disorder	PLASMA_MEMBRANE_PART
metrorrhagia	G_PROTEIN_COUPLED_RECEPTOR_PROTEIN_SIGNALING_PATHWAY
metrorrhagia	INTEGRAL_TO_MEMBRANE
metrorrhagia	INTEGRAL_TO_PLASMA_MEMBRANE
metrorrhagia	INTRINSIC_TO_MEMBRANE
metrorrhagia	INTRINSIC_TO_PLASMA_MEMBRANE
metrorrhagia	MACROMOLECULAR_COMPLEX
metrorrhagia	MEMBRANE
metrorrhagia	MEMBRANE_PART
metrorrhagia	MULTI_ORGANISM_PROCESS
metrorrhagia	PLASMA_MEMBRANE
metrorrhagia	PLASMA_MEMBRANE_PART
metrorrhagia	PROTEIN_COMPLEX
metrorrhagia	REGULATION_OF_CYTOSKELETON_ORGANIZATION_AND_BIOGENESIS
muscle cramps	CELLULAR_BIOSYNTHETIC_PROCESS
muscle cramps	CYTOPLASM
muscle cramps	INTRACELLULAR_ORGANELLE_PART
muscle cramps	NUCLEUS
muscle cramps	ORGANELLE_PART
musculoskeletal pain	CYTOPLASM
musculoskeletal pain	ION_BINDING
musculoskeletal pain	PML_BODY
nasal congestion	INTRINSIC_TO_PLASMA_MEMBRANE
nasal congestion	MEMBRANE
nasal congestion	MEMBRANE_PART
nasal congestion	PLASMA_MEMBRANE
nasal congestion	PLASMA_MEMBRANE_PART
Nasopharyngitis	G_PROTEIN_COUPLED_RECEPTOR_PROTEIN_SIGNALING_PATHWAY
Nasopharyngitis	MACROMOLECULAR_COMPLEX
Nasopharyngitis	POSITIVE_REGULATION_OF_CELLULAR_METABOLIC_PROCESS
Nasopharyngitis	POSITIVE_REGULATION_OF_METABOLIC_PROCESS
Nasopharyngitis	POSITIVE_REGULATION_OF_TRANSCRIPTION
Nasopharyngitis	PROTEIN_COMPLEX
nausea	ANATOMICAL_STRUCTURE_DEVELOPMENT
nausea	BIOSYNTHETIC_PROCESS
nausea	CELLULAR_BIOSYNTHETIC_PROCESS
nausea	CELL_CELL_SIGNALING
nausea	CELL_SURFACE_RECEPTOR_LINKED_SIGNAL_TRANSDUCTION
nausea	CYTOPLASM
nausea	CYTOPLASMIC_PART
nausea	DEFENSE_RESPONSE
nausea	EXTRACELLULAR_REGION
nausea	EXTRACELLULAR_REGION_PART
nausea	G_PROTEIN_COUPLED_RECEPTOR_ACTIVITY
nausea	G_PROTEIN_COUPLED_RECEPTOR_PROTEIN_SIGNALING_PATHWAY
nausea	INTEGRAL_TO_MEMBRANE
nausea	INTEGRAL_TO_PLASMA_MEMBRANE
nausea	INTRACELLULAR_ORGANELLE_PART
nausea	INTRINSIC_TO_MEMBRANE
nausea	INTRINSIC_TO_PLASMA_MEMBRANE
nausea	MACROMOLECULE_BIOSYNTHETIC_PROCESS
nausea	MEMBRANE
nausea	MEMBRANE_PART
nausea	MICROTUBULE_CYTOSKELETON_ORGANIZATION_AND_BIOGENESIS
nausea	MULTICELLULAR_ORGANISMAL_DEVELOPMENT
nausea	NEUROLOGICAL_SYSTEM_PROCESS
nausea	NUCLEUS
nausea	ORGANELLE_PART
nausea	ORGAN_DEVELOPMENT
nausea	PLASMA_MEMBRANE
nausea	PLASMA_MEMBRANE_PART
nausea	RECEPTOR_ACTIVITY
nausea	REPRODUCTION
nausea	REPRODUCTIVE_PROCESS
nausea	RESPONSE_TO_EXTERNAL_STIMULUS
nausea	RHODOPSIN_LIKE_RECEPTOR_ACTIVITY
nausea	SIGNAL_TRANSDUCTION
nausea	SUBSTRATE_SPECIFIC_CHANNEL_ACTIVITY
nausea	SYSTEM_DEVELOPMENT
nausea	SYSTEM_PROCESS
nausea	TISSUE_DEVELOPMENT
nervousness	CELL_CELL_SIGNALING
nervousness	EXTRACELLULAR_REGION
nervousness	EXTRACELLULAR_REGION_PART
nervousness	EXTRACELLULAR_SPACE
nervousness	G_PROTEIN_COUPLED_RECEPTOR_PROTEIN_SIGNALING_PATHWAY
nervousness	INTEGRAL_TO_MEMBRANE
nervousness	INTEGRAL_TO_PLASMA_MEMBRANE
nervousness	INTRINSIC_TO_MEMBRANE
nervousness	INTRINSIC_TO_PLASMA_MEMBRANE
nervousness	MEMBRANE
nervousness	MEMBRANE_PART
nervousness	PLASMA_MEMBRANE
nervousness	PLASMA_MEMBRANE_PART
nervousness	REPRODUCTION
nervousness	REPRODUCTIVE_PROCESS
nervousness	RHODOPSIN_LIKE_RECEPTOR_ACTIVITY
nervousness	SYSTEM_PROCESS
neutropenia	ANATOMICAL_STRUCTURE_DEVELOPMENT
neutropenia	CELL_SURFACE_RECEPTOR_LINKED_SIGNAL_TRANSDUCTION
neutropenia	CHROMOSOME
neutropenia	CYTOPLASM
neutropenia	CYTOPLASMIC_PART
neutropenia	G_PROTEIN_COUPLED_RECEPTOR_ACTIVITY
neutropenia	G_PROTEIN_COUPLED_RECEPTOR_PROTEIN_SIGNALING_PATHWAY
neutropenia	INTEGRAL_TO_MEMBRANE
neutropenia	INTEGRAL_TO_PLASMA_MEMBRANE
neutropenia	INTRINSIC_TO_MEMBRANE
neutropenia	INTRINSIC_TO_PLASMA_MEMBRANE
neutropenia	ION_TRANSMEMBRANE_TRANSPORTER_ACTIVITY
neutropenia	MEMBRANE
neutropenia	MEMBRANE_PART
neutropenia	MICROTUBULE_CYTOSKELETON_ORGANIZATION_AND_BIOGENESIS
neutropenia	NEUROLOGICAL_SYSTEM_PROCESS
neutropenia	NUCLEUS
neutropenia	N_ACETYLTRANSFERASE_ACTIVITY
neutropenia	PLASMA_MEMBRANE
neutropenia	PLASMA_MEMBRANE_PART
neutropenia	RECEPTOR_ACTIVITY
neutropenia	SUBSTRATE_SPECIFIC_CHANNEL_ACTIVITY
neutropenia	SUBSTRATE_SPECIFIC_TRANSMEMBRANE_TRANSPORTER_ACTIVITY
neutropenia	SYSTEM_DEVELOPMENT
neutropenia	SYSTEM_PROCESS
neutropenia	TISSUE_DEVELOPMENT
neutropenia	TRANSCRIPTION_REPRESSOR_ACTIVITY
neutropenia	TRANSMEMBRANE_TRANSPORTER_ACTIVITY
pain	BIOSYNTHETIC_PROCESS
pain	CELLULAR_MACROMOLECULE_METABOLIC_PROCESS
pain	CYTOPLASM
pain	CYTOPLASMIC_PART
pain	DEFENSE_RESPONSE
pain	G_PROTEIN_COUPLED_RECEPTOR_ACTIVITY
pain	INTEGRAL_TO_MEMBRANE
pain	INTEGRAL_TO_PLASMA_MEMBRANE
pain	INTRACELLULAR_ORGANELLE_PART
pain	INTRINSIC_TO_MEMBRANE
pain	INTRINSIC_TO_PLASMA_MEMBRANE
pain	MACROMOLECULE_BIOSYNTHETIC_PROCESS
pain	MEMBRANE
pain	MEMBRANE_PART
pain	MULTICELLULAR_ORGANISMAL_DEVELOPMENT
pain	NUCLEUS
pain	ORGANELLE_PART
pain	PLASMA_MEMBRANE
pain	PLASMA_MEMBRANE_PART
pain	REPRODUCTION
pain	REPRODUCTIVE_PROCESS
pain	RHODOPSIN_LIKE_RECEPTOR_ACTIVITY
pain	SYSTEM_PROCESS
Pain in limb	EPITHELIAL_TO_MESENCHYMAL_TRANSITION
Pain in limb	INTRINSIC_TO_PLASMA_MEMBRANE
Pain in limb	MEMBRANE
Pain in limb	MEMBRANE_PART
Pain in limb	PLASMA_MEMBRANE
Pain in limb	PLASMA_MEMBRANE_PART
Pain in limb	REGULATION_OF_TRANSCRIPTION_FROM_RNA_POLYMERASE_II_PROMOTER
palpitations	EXTRACELLULAR_REGION
palpitations	EXTRACELLULAR_REGION_PART
palpitations	EXTRACELLULAR_SPACE
palpitations	INTEGRAL_TO_MEMBRANE
palpitations	INTEGRAL_TO_PLASMA_MEMBRANE
palpitations	INTRINSIC_TO_PLASMA_MEMBRANE
palpitations	MEMBRANE
palpitations	MEMBRANE_PART
palpitations	PLASMA_MEMBRANE
palpitations	PLASMA_MEMBRANE_PART
palpitations	RHODOPSIN_LIKE_RECEPTOR_ACTIVITY
weakness	CELLULAR_LOCALIZATION
weakness	ENDOSOME_TRANSPORT
weakness	ESTABLISHMENT_OF_CELLULAR_LOCALIZATION
weakness	ESTABLISHMENT_OF_PROTEIN_LOCALIZATION
weakness	GAMETE_GENERATION
weakness	GTPASE_ACTIVATOR_ACTIVITY
weakness	G_PROTEIN_COUPLED_RECEPTOR_PROTEIN_SIGNALING_PATHWAY
weakness	INTRACELLULAR_PROTEIN_TRANSPORT
weakness	INTRACELLULAR_TRANSPORT
weakness	ION_CHANNEL_ACTIVITY
weakness	MACROMOLECULE_LOCALIZATION
weakness	MEMBRANE
weakness	MEMBRANE_PART
weakness	NUCLEAR_TRANSPORT
weakness	NUCLEOCYTOPLASMIC_TRANSPORT
weakness	PLASMA_MEMBRANE_PART
weakness	PROTEIN_IMPORT
weakness	PROTEIN_LOCALIZATION
weakness	PROTEIN_TRANSPORT
weakness	PROTEIN_TRANSPORTER_ACTIVITY
weakness	REPRODUCTION
weakness	SEXUAL_REPRODUCTION
weakness	SUBSTRATE_SPECIFIC_CHANNEL_ACTIVITY
weakness	TRANSCRIPTION_REPRESSOR_ACTIVITY
paresthesia	G_PROTEIN_COUPLED_RECEPTOR_PROTEIN_SIGNALING_PATHWAY
paresthesia	INTRINSIC_TO_PLASMA_MEMBRANE
paresthesia	MEMBRANE
paresthesia	MEMBRANE_ENCLOSED_LUMEN
paresthesia	MEMBRANE_PART
paresthesia	NUCLEOBASENUCLEOSIDENUCLEOTIDE_AND_NUCLEIC_ACID_METABOLIC_PROCESS
paresthesia	NUCLEUS
paresthesia	ORGANELLE_LUMEN
paresthesia	PLASMA_MEMBRANE
paresthesia	PLASMA_MEMBRANE_PART
paresthesia	REPRODUCTION
paresthesia	RESPONSE_TO_EXTERNAL_STIMULUS
personality disorder	CENTROSOME
personality disorder	EXTRACELLULAR_REGION
personality disorder	G_PROTEIN_COUPLED_RECEPTOR_ACTIVITY
personality disorder	INTEGRAL_TO_MEMBRANE
personality disorder	INTEGRAL_TO_PLASMA_MEMBRANE
personality disorder	INTRINSIC_TO_MEMBRANE
personality disorder	INTRINSIC_TO_PLASMA_MEMBRANE
personality disorder	MEMBRANE
personality disorder	MEMBRANE_PART
personality disorder	MICROTUBULE_ORGANIZING_CENTER
personality disorder	PHOSPHATASE_BINDING
personality disorder	PLASMA_MEMBRANE
personality disorder	PLASMA_MEMBRANE_PART
personality disorder	PROTEIN_PHOSPHATASE_BINDING
personality disorder	RHODOPSIN_LIKE_RECEPTOR_ACTIVITY
personality disorder	TRANSMEMBRANE_RECEPTOR_ACTIVITY
Pharyngitis	BIOSYNTHETIC_PROCESS
Pharyngitis	CELLULAR_PROTEIN_METABOLIC_PROCESS
Pharyngitis	CELL_CELL_SIGNALING
Pharyngitis	CYTOPLASM
Pharyngitis	CYTOPLASMIC_PART
Pharyngitis	EXTRACELLULAR_SPACE
Pharyngitis	INTEGRAL_TO_MEMBRANE
Pharyngitis	INTRINSIC_TO_MEMBRANE
Pharyngitis	MACROMOLECULAR_COMPLEX
Pharyngitis	MEMBRANE
Pharyngitis	MEMBRANE_PART
Pharyngitis	MITOCHONDRION
Pharyngitis	NUCLEAR_IMPORT
Pharyngitis	NUCLEAR_TRANSPORT
Pharyngitis	NUCLEOCYTOPLASMIC_TRANSPORT
Pharyngitis	PLASMA_MEMBRANE
Pharyngitis	PROTEIN_IMPORT_INTO_NUCLEUS
Pharyngitis	RECEPTOR_BINDING
Pharyngitis	REPRODUCTIVE_PROCESS
Pharyngitis	SIGNAL_TRANSDUCTION
pneumonia	ANATOMICAL_STRUCTURE_DEVELOPMENT
pneumonia	BEHAVIOR
pneumonia	BIOPOLYMER_CATABOLIC_PROCESS
pneumonia	CARBOHYDRATE_METABOLIC_PROCESS
pneumonia	CATABOLIC_PROCESS
pneumonia	CELLULAR_CATABOLIC_PROCESS
pneumonia	CELLULAR_MACROMOLECULE_CATABOLIC_PROCESS
pneumonia	CELL_FRACTION
pneumonia	DEFENSE_RESPONSE
pneumonia	DETECTION_OF_CHEMICAL_STIMULUS
pneumonia	DNA_METABOLIC_PROCESS
pneumonia	EXTRACELLULAR_REGION
pneumonia	EXTRACELLULAR_REGION_PART
pneumonia	EXTRACELLULAR_SPACE
pneumonia	GOLGI_APPARATUS
pneumonia	HEMOPOIESIS
pneumonia	HEMOPOIETIC_OR_LYMPHOID_ORGAN_DEVELOPMENT
pneumonia	IMMUNE_SYSTEM_DEVELOPMENT
pneumonia	INFLAMMATORY_RESPONSE
pneumonia	I_KAPPAB_KINASE_NF_KAPPAB_CASCADE
pneumonia	MACROMOLECULAR_COMPLEX
pneumonia	MACROMOLECULE_CATABOLIC_PROCESS
pneumonia	MEMBRANE
pneumonia	MEMBRANE_ENCLOSED_LUMEN
pneumonia	MITOCHONDRIAL_PART
pneumonia	MULTICELLULAR_ORGANISMAL_DEVELOPMENT
pneumonia	MYELOID_CELL_DIFFERENTIATION
pneumonia	NEGATIVE_REGULATION_OF_ANGIOGENESIS
pneumonia	NERVOUS_SYSTEM_DEVELOPMENT
pneumonia	NUCLEAR_PART
pneumonia	NUCLEOBASENUCLEOSIDENUCLEOTIDE_AND_NUCLEIC_ACID_METABOLIC_PROCESS
pneumonia	NUCLEOPLASM_PART
pneumonia	ORGANELLE_LUMEN
pneumonia	POSITIVE_REGULATION_OF_CELL_DIFFERENTIATION
pneumonia	POSITIVE_REGULATION_OF_I_KAPPAB_KINASE_NF_KAPPAB_CASCADE
pneumonia	POSITIVE_REGULATION_OF_SIGNAL_TRANSDUCTION
pneumonia	PROTEIN_COMPLEX
pneumonia	RAS_GUANYL_NUCLEOTIDE_EXCHANGE_FACTOR_ACTIVITY
pneumonia	RECEPTOR_BINDING
pneumonia	RECEPTOR_MEDIATED_ENDOCYTOSIS
pneumonia	REGULATION_OF_ACTION_POTENTIAL
pneumonia	REGULATION_OF_ANGIOGENESIS
pneumonia	REGULATION_OF_BIOLOGICAL_QUALITY
pneumonia	REGULATION_OF_I_KAPPAB_KINASE_NF_KAPPAB_CASCADE
pneumonia	REGULATION_OF_MEMBRANE_POTENTIAL
pneumonia	REGULATION_OF_MYELOID_CELL_DIFFERENTIATION
pneumonia	REGULATION_OF_SIGNAL_TRANSDUCTION
pneumonia	REPRODUCTION
pneumonia	REPRODUCTIVE_PROCESS
pneumonia	RESPONSE_TO_EXTERNAL_STIMULUS
pneumonia	RESPONSE_TO_STRESS
pneumonia	SOLUBLE_FRACTION
pneumonia	SPECIFIC_RNA_POLYMERASE_II_TRANSCRIPTION_FACTOR_ACTIVITY
pneumonia	STEROID_METABOLIC_PROCESS
pneumonia	SUBSTRATE_SPECIFIC_TRANSMEMBRANE_TRANSPORTER_ACTIVITY
pneumonia	SUBSTRATE_SPECIFIC_TRANSPORTER_ACTIVITY
pneumonia	SYSTEM_DEVELOPMENT
pneumonia	SYSTEM_PROCESS
polyuria	INTRINSIC_TO_PLASMA_MEMBRANE
polyuria	MEMBRANE
polyuria	MEMBRANE_PART
polyuria	PLASMA_MEMBRANE
polyuria	PLASMA_MEMBRANE_PART
pruritus	BIOSYNTHETIC_PROCESS
pruritus	CELLULAR_BIOSYNTHETIC_PROCESS
pruritus	CELLULAR_MACROMOLECULE_METABOLIC_PROCESS
pruritus	CYTOPLASM
pruritus	CYTOPLASMIC_PART
pruritus	G_PROTEIN_COUPLED_RECEPTOR_PROTEIN_SIGNALING_PATHWAY
pruritus	INTRACELLULAR_ORGANELLE_PART
pruritus	MACROMOLECULAR_COMPLEX
pruritus	MACROMOLECULE_BIOSYNTHETIC_PROCESS
pruritus	MEMBRANE
pruritus	NUCLEUS
pruritus	ORGANELLE_PART
pruritus	PROTEIN_COMPLEX
pruritus	RESPONSE_TO_EXTERNAL_STIMULUS
sexual dysfunction	CELLULAR_BIOSYNTHETIC_PROCESS
sexual dysfunction	CELLULAR_MACROMOLECULE_METABOLIC_PROCESS
sexual dysfunction	INTRINSIC_TO_PLASMA_MEMBRANE
sexual dysfunction	MEMBRANE
sexual dysfunction	MEMBRANE_PART
sexual dysfunction	NUCLEOPLASM
sexual dysfunction	NUCLEUS
sexual dysfunction	PLASMA_MEMBRANE
sexual dysfunction	PLASMA_MEMBRANE_PART
psychosis	CENTROSOME
psychosis	ENZYME_BINDING
psychosis	EXTRACELLULAR_REGION
psychosis	G_PROTEIN_COUPLED_RECEPTOR_ACTIVITY
psychosis	G_PROTEIN_COUPLED_RECEPTOR_PROTEIN_SIGNALING_PATHWAY
psychosis	IMMUNE_RESPONSE
psychosis	IMMUNE_SYSTEM_PROCESS
psychosis	INTEGRAL_TO_MEMBRANE
psychosis	INTEGRAL_TO_PLASMA_MEMBRANE
psychosis	INTRINSIC_TO_MEMBRANE
psychosis	INTRINSIC_TO_PLASMA_MEMBRANE
psychosis	MEMBRANE
psychosis	MEMBRANE_PART
psychosis	MICROTUBULE_BINDING
psychosis	MICROTUBULE_CYTOSKELETON
psychosis	MICROTUBULE_ORGANIZING_CENTER
psychosis	PHOSPHATASE_BINDING
psychosis	PLASMA_MEMBRANE
psychosis	PLASMA_MEMBRANE_PART
psychosis	PROTEIN_PHOSPHATASE_BINDING
psychosis	REPRODUCTION
psychosis	REPRODUCTIVE_PROCESS
psychosis	RHODOPSIN_LIKE_RECEPTOR_ACTIVITY
psychosis	SYSTEM_PROCESS
psychosis	TRANSMEMBRANE_RECEPTOR_ACTIVITY
psychosis	TUBULIN_BINDING
rhinitis	CELLULAR_PROTEIN_METABOLIC_PROCESS
rhinitis	CELL_CELL_SIGNALING
rhinitis	G_PROTEIN_COUPLED_RECEPTOR_PROTEIN_SIGNALING_PATHWAY
rhinitis	INTEGRAL_TO_PLASMA_MEMBRANE
rhinitis	INTRINSIC_TO_MEMBRANE
rhinitis	INTRINSIC_TO_PLASMA_MEMBRANE
rhinitis	MACROMOLECULAR_COMPLEX
rhinitis	MEMBRANE
rhinitis	MEMBRANE_PART
rhinitis	NUCLEUS
rhinitis	PLASMA_MEMBRANE
rhinitis	PLASMA_MEMBRANE_PART
rhinitis	POSITIVE_REGULATION_OF_BIOLOGICAL_PROCESS
rhinitis	PROTEIN_COMPLEX
rhinitis	REPRODUCTION
rhinitis	REPRODUCTIVE_PROCESS
rhinitis	RHODOPSIN_LIKE_RECEPTOR_ACTIVITY
rhinitis	SIGNAL_TRANSDUCTION
rhinitis	SYSTEM_PROCESS
shock	CYTOPLASM
shock	EXTRACELLULAR_REGION
shock	JNK_CASCADE
shock	REGULATION_OF_MAPKKK_CASCADE
shock	REPRODUCTION
shock	STRESS_ACTIVATED_PROTEIN_KINASE_SIGNALING_PATHWAY
increased salivation	CELLULAR_BIOSYNTHETIC_PROCESS
increased salivation	CELLULAR_MACROMOLECULE_METABOLIC_PROCESS
increased salivation	G_PROTEIN_COUPLED_RECEPTOR_PROTEIN_SIGNALING_PATHWAY
increased salivation	INTEGRAL_TO_MEMBRANE
increased salivation	INTEGRAL_TO_PLASMA_MEMBRANE
increased salivation	INTRINSIC_TO_MEMBRANE
increased salivation	INTRINSIC_TO_PLASMA_MEMBRANE
increased salivation	MEIOSIS_I
increased salivation	MEMBRANE
increased salivation	MEMBRANE_PART
increased salivation	OXIDOREDUCTASE_ACTIVITY
increased salivation	PLASMA_MEMBRANE
increased salivation	PLASMA_MEMBRANE_PART
increased salivation	REPRODUCTIVE_PROCESS
sinus headache	EPITHELIAL_TO_MESENCHYMAL_TRANSITION
sinus headache	INTRINSIC_TO_PLASMA_MEMBRANE
sinus headache	MEMBRANE
sinus headache	MEMBRANE_PART
sinus headache	PLASMA_MEMBRANE
sinus headache	PLASMA_MEMBRANE_PART
sinus headache	REGULATION_OF_TRANSCRIPTION_FROM_RNA_POLYMERASE_II_PROMOTER
Sinusitis	EXTRACELLULAR_SPACE
Sinusitis	INTEGRAL_TO_MEMBRANE
Sinusitis	MACROMOLECULAR_COMPLEX
Sinusitis	PROTEIN_COMPLEX
Sinusitis	REPRODUCTION
Sinusitis	REPRODUCTIVE_PROCESS
suicide attempt	INTRINSIC_TO_PLASMA_MEMBRANE
suicide attempt	MEMBRANE
suicide attempt	MEMBRANE_PART
suicide attempt	PLASMA_MEMBRANE
suicide attempt	PLASMA_MEMBRANE_PART
suicide attempt	REGULATION_OF_CELL_MIGRATION
sweating	ANATOMICAL_STRUCTURE_DEVELOPMENT
sweating	CELL_CELL_SIGNALING
sweating	CELL_SURFACE_RECEPTOR_LINKED_SIGNAL_TRANSDUCTION
sweating	ENZYME_BINDING
sweating	EXTRACELLULAR_REGION
sweating	EXTRACELLULAR_REGION_PART
sweating	GAMETE_GENERATION
sweating	G_PROTEIN_COUPLED_RECEPTOR_PROTEIN_SIGNALING_PATHWAY
sweating	INTEGRAL_TO_MEMBRANE
sweating	INTEGRAL_TO_PLASMA_MEMBRANE
sweating	INTRINSIC_TO_MEMBRANE
sweating	INTRINSIC_TO_PLASMA_MEMBRANE
sweating	MEMBRANE
sweating	MEMBRANE_PART
sweating	MULTICELLULAR_ORGANISMAL_DEVELOPMENT
sweating	NUCLEOBASENUCLEOSIDENUCLEOTIDE_AND_NUCLEIC_ACID_METABOLIC_PROCESS
sweating	PLASMA_MEMBRANE
sweating	PLASMA_MEMBRANE_PART
sweating	RECEPTOR_BINDING
sweating	RECEPTOR_MEDIATED_ENDOCYTOSIS
sweating	REPRODUCTION
sweating	RESPONSE_TO_EXTERNAL_STIMULUS
sweating	SECOND_MESSENGER_MEDIATED_SIGNALING
sweating	SEXUAL_REPRODUCTION
sweating	SYSTEM_DEVELOPMENT
sweating	SYSTEM_PROCESS
syncope	ANATOMICAL_STRUCTURE_DEVELOPMENT
syncope	EXTRACELLULAR_REGION
syncope	EXTRACELLULAR_REGION_PART
syncope	EXTRACELLULAR_SPACE
syncope	INTEGRAL_TO_MEMBRANE
syncope	MEMBRANE
syncope	MULTICELLULAR_ORGANISMAL_DEVELOPMENT
syncope	REPRODUCTION
syncope	REPRODUCTIVE_PROCESS
syncope	SYSTEM_DEVELOPMENT
tachycardia	ANATOMICAL_STRUCTURE_DEVELOPMENT
tachycardia	BIOSYNTHETIC_PROCESS
tachycardia	CELLULAR_LOCALIZATION
tachycardia	CELLULAR_MACROMOLECULE_METABOLIC_PROCESS
tachycardia	CELLULAR_PROTEIN_METABOLIC_PROCESS
tachycardia	CYTOPLASM
tachycardia	ESTABLISHMENT_OF_CELLULAR_LOCALIZATION
tachycardia	ESTABLISHMENT_OF_PROTEIN_LOCALIZATION
tachycardia	EXTRACELLULAR_REGION
tachycardia	EXTRACELLULAR_REGION_PART
tachycardia	EXTRACELLULAR_SPACE
tachycardia	INTEGRAL_TO_MEMBRANE
tachycardia	INTRACELLULAR_ORGANELLE_PART
tachycardia	INTRACELLULAR_PROTEIN_TRANSPORT
tachycardia	INTRINSIC_TO_PLASMA_MEMBRANE
tachycardia	MACROMOLECULE_LOCALIZATION
tachycardia	MEMBRANE
tachycardia	MEMBRANE_PART
tachycardia	NUCLEUS
tachycardia	ORGANELLE_PART
tachycardia	PLASMA_MEMBRANE
tachycardia	PLASMA_MEMBRANE_PART
tachycardia	PROTEIN_LOCALIZATION
tachycardia	PROTEIN_METABOLIC_PROCESS
tachycardia	PROTEIN_TRANSPORT
tachycardia	REPRODUCTION
tachycardia	REPRODUCTIVE_PROCESS
tachycardia	SYSTEM_DEVELOPMENT
sinus tachycardia	CYTOPLASM
sinus tachycardia	EXTRACELLULAR_REGION
sinus tachycardia	JNK_CASCADE
sinus tachycardia	REGULATION_OF_MAPKKK_CASCADE
sinus tachycardia	REPRODUCTION
sinus tachycardia	STRESS_ACTIVATED_PROTEIN_KINASE_SIGNALING_PATHWAY
supraventricular tachycardia	CYTOPLASM
supraventricular tachycardia	EXTRACELLULAR_REGION
supraventricular tachycardia	JNK_CASCADE
supraventricular tachycardia	REGULATION_OF_MAPKKK_CASCADE
supraventricular tachycardia	REPRODUCTION
supraventricular tachycardia	STRESS_ACTIVATED_PROTEIN_KINASE_SIGNALING_PATHWAY
thrombocytopenia	ANATOMICAL_STRUCTURE_DEVELOPMENT
thrombocytopenia	CELLULAR_BIOSYNTHETIC_PROCESS
thrombocytopenia	CELLULAR_LOCALIZATION
thrombocytopenia	CELL_CELL_SIGNALING
thrombocytopenia	CELL_SURFACE_RECEPTOR_LINKED_SIGNAL_TRANSDUCTION
thrombocytopenia	CENTROSOME
thrombocytopenia	CHROMOSOME
thrombocytopenia	CHROMOSOME_ORGANIZATION_AND_BIOGENESIS
thrombocytopenia	CHROMOSOME_SEGREGATION
thrombocytopenia	CONDENSED_CHROMOSOME
thrombocytopenia	CYTOPLASMIC_PART
thrombocytopenia	CYTOSKELETAL_PART
thrombocytopenia	CYTOSKELETON
thrombocytopenia	DEFENSE_RESPONSE
thrombocytopenia	DNA_PACKAGING
thrombocytopenia	ESTABLISHMENT_OF_CELLULAR_LOCALIZATION
thrombocytopenia	ESTABLISHMENT_OF_ORGANELLE_LOCALIZATION
thrombocytopenia	EXTRACELLULAR_REGION
thrombocytopenia	G_PROTEIN_COUPLED_RECEPTOR_ACTIVITY
thrombocytopenia	G_PROTEIN_COUPLED_RECEPTOR_PROTEIN_SIGNALING_PATHWAY
thrombocytopenia	HELICASE_ACTIVITY
thrombocytopenia	HETEROGENEOUS_NUCLEAR_RIBONUCLEOPROTEIN_COMPLEX
thrombocytopenia	INTEGRAL_TO_MEMBRANE
thrombocytopenia	INTEGRAL_TO_PLASMA_MEMBRANE
thrombocytopenia	INTRACELLULAR_NON_MEMBRANE_BOUND_ORGANELLE
thrombocytopenia	INTRACELLULAR_ORGANELLE_PART
thrombocytopenia	INTRINSIC_TO_MEMBRANE
thrombocytopenia	INTRINSIC_TO_PLASMA_MEMBRANE
thrombocytopenia	ION_CHANNEL_ACTIVITY
thrombocytopenia	MACROMOLECULE_BIOSYNTHETIC_PROCESS
thrombocytopenia	MEMBRANE
thrombocytopenia	MEMBRANE_PART
thrombocytopenia	METAL_ION_TRANSMEMBRANE_TRANSPORTER_ACTIVITY
thrombocytopenia	MICROTUBULE
thrombocytopenia	MICROTUBULE_BASED_PROCESS
thrombocytopenia	MICROTUBULE_CYTOSKELETON
thrombocytopenia	MICROTUBULE_CYTOSKELETON_ORGANIZATION_AND_BIOGENESIS
thrombocytopenia	MICROTUBULE_MOTOR_ACTIVITY
thrombocytopenia	MICROTUBULE_ORGANIZING_CENTER
thrombocytopenia	MICROTUBULE_ORGANIZING_CENTER_PART
thrombocytopenia	MITOSIS
thrombocytopenia	MULTICELLULAR_ORGANISMAL_DEVELOPMENT
thrombocytopenia	M_PHASE
thrombocytopenia	M_PHASE_OF_MITOTIC_CELL_CYCLE
thrombocytopenia	NEUROLOGICAL_SYSTEM_PROCESS
thrombocytopenia	NON_MEMBRANE_BOUND_ORGANELLE
thrombocytopenia	NUCLEUS
thrombocytopenia	ORGANELLE_ORGANIZATION_AND_BIOGENESIS
thrombocytopenia	ORGANELLE_PART
thrombocytopenia	PLASMA_MEMBRANE
thrombocytopenia	PLASMA_MEMBRANE_PART
thrombocytopenia	POSITIVE_REGULATION_OF_CELLULAR_METABOLIC_PROCESS
thrombocytopenia	PROTEIN_DNA_COMPLEX_ASSEMBLY
thrombocytopenia	RECEPTOR_ACTIVITY
thrombocytopenia	REGULATION_OF_ACTIN_FILAMENT_LENGTH
thrombocytopenia	REGULATION_OF_ACTIN_POLYMERIZATION_AND_OR_DEPOLYMERIZATION
thrombocytopenia	REGULATION_OF_CELLULAR_COMPONENT_SIZE
thrombocytopenia	REGULATION_OF_GENE_EXPRESSION_EPIGENETIC
thrombocytopenia	RESPONSE_TO_EXTERNAL_STIMULUS
thrombocytopenia	SIGNAL_TRANSDUCTION
thrombocytopenia	SUBSTRATE_SPECIFIC_CHANNEL_ACTIVITY
thrombocytopenia	SYNAPTIC_TRANSMISSION
thrombocytopenia	SYSTEM_DEVELOPMENT
thrombocytopenia	SYSTEM_PROCESS
thrombocytopenia	TISSUE_DEVELOPMENT
thrombocytopenia	TRANSCRIPTION_ACTIVATOR_ACTIVITY
thrombocytopenia	TRANSCRIPTION_FACTOR_BINDING
thrombocytopenia	TRANSCRIPTION_INITIATION
thrombocytopenia	TRANSCRIPTION_REPRESSOR_ACTIVITY
thrombocytopenia	TRANSMISSION_OF_NERVE_IMPULSE
tinnitus	CELLULAR_BIOSYNTHETIC_PROCESS
tinnitus	CELLULAR_MACROMOLECULE_METABOLIC_PROCESS
tinnitus	CYTOPLASM
tinnitus	G_PROTEIN_COUPLED_RECEPTOR_PROTEIN_SIGNALING_PATHWAY
tinnitus	INTEGRAL_TO_PLASMA_MEMBRANE
tinnitus	INTRACELLULAR_ORGANELLE_PART
tinnitus	INTRINSIC_TO_PLASMA_MEMBRANE
tinnitus	MACROMOLECULAR_COMPLEX
tinnitus	MEMBRANE
tinnitus	MEMBRANE_PART
tinnitus	MULTI_ORGANISM_PROCESS
tinnitus	NUCLEUS
tinnitus	ORGANELLE_PART
tinnitus	PLASMA_MEMBRANE
tinnitus	PLASMA_MEMBRANE_PART
tinnitus	PROTEIN_COMPLEX
tinnitus	REPRODUCTION
tremor	ANATOMICAL_STRUCTURE_DEVELOPMENT
tremor	CELLULAR_MACROMOLECULE_METABOLIC_PROCESS
tremor	CELLULAR_PROTEIN_METABOLIC_PROCESS
tremor	CELL_CELL_SIGNALING
tremor	CELL_SURFACE_RECEPTOR_LINKED_SIGNAL_TRANSDUCTION
tremor	CYTOPLASM
tremor	EXTRACELLULAR_REGION
tremor	EXTRACELLULAR_REGION_PART
tremor	EXTRACELLULAR_SPACE
tremor	G_PROTEIN_COUPLED_RECEPTOR_PROTEIN_SIGNALING_PATHWAY
tremor	INTEGRAL_TO_MEMBRANE
tremor	INTEGRAL_TO_PLASMA_MEMBRANE
tremor	INTRINSIC_TO_MEMBRANE
tremor	INTRINSIC_TO_PLASMA_MEMBRANE
tremor	MEMBRANE
tremor	MEMBRANE_PART
tremor	PLASMA_MEMBRANE
tremor	PLASMA_MEMBRANE_PART
tremor	REPRODUCTION
tremor	REPRODUCTIVE_PROCESS
tremor	SIGNAL_TRANSDUCTION
tremor	SYSTEM_DEVELOPMENT
tremor	SYSTEM_PROCESS
upper respiratory tract infection	BIOPOLYMER_METABOLIC_PROCESS
upper respiratory tract infection	CELLULAR_MACROMOLECULE_METABOLIC_PROCESS
upper respiratory tract infection	CELLULAR_PROTEIN_METABOLIC_PROCESS
upper respiratory tract infection	DEFENSE_RESPONSE
upper respiratory tract infection	G_PROTEIN_COUPLED_RECEPTOR_ACTIVITY
upper respiratory tract infection	IMMUNE_RESPONSE
upper respiratory tract infection	IMMUNE_SYSTEM_PROCESS
upper respiratory tract infection	INTEGRAL_TO_PLASMA_MEMBRANE
upper respiratory tract infection	INTRINSIC_TO_PLASMA_MEMBRANE
upper respiratory tract infection	LEADING_EDGE
upper respiratory tract infection	MACROMOLECULAR_COMPLEX
upper respiratory tract infection	MEMBRANE
upper respiratory tract infection	MEMBRANE_PART
upper respiratory tract infection	PEPTIDASE_ACTIVITY
upper respiratory tract infection	PLASMA_MEMBRANE
upper respiratory tract infection	PLASMA_MEMBRANE_PART
upper respiratory tract infection	PROTEIN_COMPLEX
upper respiratory tract infection	PROTEIN_METABOLIC_PROCESS
upper respiratory tract infection	REPRODUCTION
upper respiratory tract infection	REPRODUCTIVE_PROCESS
upper respiratory tract infection	RUFFLE
upper respiratory tract infection	SUBSTRATE_SPECIFIC_CHANNEL_ACTIVITY
upper respiratory tract infection	SYSTEM_PROCESS
urinary incontinence	ENZYME_BINDING
urinary incontinence	EXTRACELLULAR_REGION
urinary incontinence	EXTRACELLULAR_REGION_PART
urinary incontinence	EXTRACELLULAR_SPACE
urinary incontinence	G_PROTEIN_COUPLED_RECEPTOR_ACTIVITY
urinary incontinence	G_PROTEIN_COUPLED_RECEPTOR_PROTEIN_SIGNALING_PATHWAY
urinary incontinence	INTEGRAL_TO_MEMBRANE
urinary incontinence	INTEGRAL_TO_PLASMA_MEMBRANE
urinary incontinence	INTRINSIC_TO_MEMBRANE
urinary incontinence	INTRINSIC_TO_PLASMA_MEMBRANE
urinary incontinence	MEMBRANE
urinary incontinence	MEMBRANE_PART
urinary incontinence	NUCLEAR_PART
urinary incontinence	PLASMA_MEMBRANE
urinary incontinence	PLASMA_MEMBRANE_PART
urinary incontinence	REPRODUCTION
urinary incontinence	REPRODUCTIVE_PROCESS
urinary incontinence	RHODOPSIN_LIKE_RECEPTOR_ACTIVITY
urinary incontinence	SYSTEM_PROCESS
urinary tract infection	CELLULAR_MACROMOLECULE_METABOLIC_PROCESS
urinary tract infection	CELL_SURFACE_RECEPTOR_LINKED_SIGNAL_TRANSDUCTION
urinary tract infection	CYTOPLASM
urinary tract infection	EXTRACELLULAR_REGION
urinary tract infection	G_PROTEIN_COUPLED_RECEPTOR_ACTIVITY
urinary tract infection	G_PROTEIN_COUPLED_RECEPTOR_PROTEIN_SIGNALING_PATHWAY
urinary tract infection	INTEGRAL_TO_PLASMA_MEMBRANE
urinary tract infection	INTRACELLULAR_ORGANELLE_PART
urinary tract infection	INTRINSIC_TO_PLASMA_MEMBRANE
urinary tract infection	MEMBRANE
urinary tract infection	MEMBRANE_PART
urinary tract infection	MULTI_ORGANISM_PROCESS
urinary tract infection	PLASMA_MEMBRANE
urinary tract infection	PLASMA_MEMBRANE_PART
urinary tract infection	RESPONSE_TO_EXTERNAL_STIMULUS
urinary tract infection	SIGNAL_TRANSDUCTION
vertigo	ANATOMICAL_STRUCTURE_DEVELOPMENT
vertigo	CELLULAR_MACROMOLECULE_METABOLIC_PROCESS
vertigo	EXTRACELLULAR_REGION
vertigo	EXTRACELLULAR_REGION_PART
vertigo	MEMBRANE
vertigo	MEMBRANE_PART
vertigo	MULTICELLULAR_ORGANISMAL_DEVELOPMENT
vertigo	PLASMA_MEMBRANE
vertigo	PLASMA_MEMBRANE_PART
vertigo	REPRODUCTION
vertigo	REPRODUCTIVE_PROCESS
vertigo	SYSTEM_DEVELOPMENT
abnormal vision	BEHAVIOR
abnormal vision	CELL_CELL_SIGNALING
abnormal vision	CELL_SURFACE_RECEPTOR_LINKED_SIGNAL_TRANSDUCTION
abnormal vision	EXTRACELLULAR_REGION
abnormal vision	EXTRACELLULAR_REGION_PART
abnormal vision	EXTRACELLULAR_SPACE
abnormal vision	G_PROTEIN_COUPLED_RECEPTOR_PROTEIN_SIGNALING_PATHWAY
abnormal vision	INTEGRAL_TO_PLASMA_MEMBRANE
abnormal vision	INTRINSIC_TO_PLASMA_MEMBRANE
abnormal vision	MACROMOLECULAR_COMPLEX
abnormal vision	MEMBRANE
abnormal vision	MEMBRANE_PART
abnormal vision	NERVOUS_SYSTEM_DEVELOPMENT
abnormal vision	NUCLEOBASENUCLEOSIDENUCLEOTIDE_AND_NUCLEIC_ACID_METABOLIC_PROCESS
abnormal vision	NUCLEOPLASM_PART
abnormal vision	PLASMA_MEMBRANE
abnormal vision	PLASMA_MEMBRANE_PART
abnormal vision	PROTEIN_COMPLEX
abnormal vision	RECEPTOR_ACTIVITY
abnormal vision	RECEPTOR_BINDING
abnormal vision	RECEPTOR_MEDIATED_ENDOCYTOSIS
abnormal vision	REGULATION_OF_MEMBRANE_POTENTIAL
abnormal vision	REPRODUCTION
abnormal vision	REPRODUCTIVE_PROCESS
abnormal vision	RESPONSE_TO_EXTERNAL_STIMULUS
abnormal vision	RHODOPSIN_LIKE_RECEPTOR_ACTIVITY
abnormal vision	SIGNAL_TRANSDUCTION
abnormal vision	STEROID_METABOLIC_PROCESS
abnormal vision	SYSTEM_PROCESS
vomiting	ANATOMICAL_STRUCTURE_DEVELOPMENT
vomiting	BIOSYNTHETIC_PROCESS
vomiting	CELL_CELL_SIGNALING
vomiting	CELL_SURFACE_RECEPTOR_LINKED_SIGNAL_TRANSDUCTION
vomiting	CYTOPLASM
vomiting	CYTOPLASMIC_PART
vomiting	DEFENSE_RESPONSE
vomiting	EXTRACELLULAR_REGION
vomiting	G_PROTEIN_COUPLED_RECEPTOR_ACTIVITY
vomiting	G_PROTEIN_COUPLED_RECEPTOR_PROTEIN_SIGNALING_PATHWAY
vomiting	INTEGRAL_TO_MEMBRANE
vomiting	INTEGRAL_TO_PLASMA_MEMBRANE
vomiting	INTRACELLULAR_ORGANELLE_PART
vomiting	INTRINSIC_TO_MEMBRANE
vomiting	INTRINSIC_TO_PLASMA_MEMBRANE
vomiting	MACROMOLECULAR_COMPLEX
vomiting	MACROMOLECULE_BIOSYNTHETIC_PROCESS
vomiting	MEMBRANE
vomiting	MEMBRANE_PART
vomiting	MICROTUBULE_CYTOSKELETON_ORGANIZATION_AND_BIOGENESIS
vomiting	NEUROLOGICAL_SYSTEM_PROCESS
vomiting	NUCLEUS
vomiting	ORGANELLE_PART
vomiting	PLASMA_MEMBRANE
vomiting	PLASMA_MEMBRANE_PART
vomiting	PROTEIN_COMPLEX
vomiting	RECEPTOR_ACTIVITY
vomiting	REPRODUCTION
vomiting	REPRODUCTIVE_PROCESS
vomiting	RESPONSE_TO_EXTERNAL_STIMULUS
vomiting	RHODOPSIN_LIKE_RECEPTOR_ACTIVITY
vomiting	SIGNAL_TRANSDUCTION
vomiting	SYSTEM_DEVELOPMENT
vomiting	SYSTEM_PROCESS
weight gain	CELLULAR_BIOSYNTHETIC_PROCESS
weight gain	CELLULAR_MACROMOLECULE_METABOLIC_PROCESS
weight gain	EXTRACELLULAR_REGION
weight gain	EXTRACELLULAR_REGION_PART
weight gain	EXTRACELLULAR_SPACE
weight gain	G_PROTEIN_COUPLED_RECEPTOR_PROTEIN_SIGNALING_PATHWAY
weight gain	INTEGRAL_TO_MEMBRANE
weight gain	INTEGRAL_TO_PLASMA_MEMBRANE
weight gain	INTRINSIC_TO_PLASMA_MEMBRANE
weight gain	MEMBRANE
weight gain	MEMBRANE_PART
weight gain	NUCLEUS
weight gain	PLASMA_MEMBRANE
weight gain	PLASMA_MEMBRANE_PART
weight gain	REPRODUCTIVE_PROCESS
weight loss	ANATOMICAL_STRUCTURE_DEVELOPMENT
weight loss	BEHAVIOR
weight loss	CELLULAR_BIOSYNTHETIC_PROCESS
weight loss	CELLULAR_MACROMOLECULE_METABOLIC_PROCESS
weight loss	CYTOPLASM
weight loss	EXTRACELLULAR_REGION
weight loss	EXTRACELLULAR_REGION_PART
weight loss	EXTRACELLULAR_SPACE
weight loss	G_PROTEIN_COUPLED_RECEPTOR_PROTEIN_SIGNALING_PATHWAY
weight loss	INTEGRAL_TO_MEMBRANE
weight loss	INTEGRAL_TO_PLASMA_MEMBRANE
weight loss	INTRINSIC_TO_PLASMA_MEMBRANE
weight loss	MACROMOLECULAR_COMPLEX
weight loss	MEMBRANE
weight loss	MEMBRANE_PART
weight loss	MULTICELLULAR_ORGANISMAL_DEVELOPMENT
weight loss	NUCLEUS
weight loss	ORGAN_DEVELOPMENT
weight loss	PLASMA_MEMBRANE
weight loss	PLASMA_MEMBRANE_PART
weight loss	RECEPTOR_ACTIVITY
weight loss	REPRODUCTION
weight loss	REPRODUCTIVE_PROCESS
weight loss	RESPONSE_TO_EXTERNAL_STIMULUS
weight loss	SYSTEM_DEVELOPMENT
weight loss	SYSTEM_PROCESS
weight loss	TISSUE_DEVELOPMENT
dry mouth	ANATOMICAL_STRUCTURE_DEVELOPMENT
dry mouth	CELLULAR_LOCALIZATION
dry mouth	CELL_CELL_SIGNALING
dry mouth	ESTABLISHMENT_OF_CELLULAR_LOCALIZATION
dry mouth	ESTABLISHMENT_OF_PROTEIN_LOCALIZATION
dry mouth	EXTRACELLULAR_REGION
dry mouth	EXTRACELLULAR_REGION_PART
dry mouth	EXTRACELLULAR_SPACE
dry mouth	INTEGRAL_TO_MEMBRANE
dry mouth	INTEGRAL_TO_PLASMA_MEMBRANE
dry mouth	INTRINSIC_TO_MEMBRANE
dry mouth	INTRINSIC_TO_PLASMA_MEMBRANE
dry mouth	MACROMOLECULE_LOCALIZATION
dry mouth	MEMBRANE
dry mouth	MEMBRANE_PART
dry mouth	MULTICELLULAR_ORGANISMAL_DEVELOPMENT
dry mouth	PLASMA_MEMBRANE
dry mouth	PLASMA_MEMBRANE_PART
dry mouth	PROTEIN_LOCALIZATION
dry mouth	REPRODUCTION
dry mouth	REPRODUCTIVE_PROCESS
dry mouth	RESPONSE_TO_CHEMICAL_STIMULUS
dry mouth	SYSTEM_DEVELOPMENT
dry mouth	SYSTEM_PROCESS
chills	ANATOMICAL_STRUCTURE_DEVELOPMENT
chills	BIOSYNTHETIC_PROCESS
chills	CELLULAR_BIOSYNTHETIC_PROCESS
chills	CELLULAR_MACROMOLECULE_METABOLIC_PROCESS
chills	CELLULAR_PROTEIN_METABOLIC_PROCESS
chills	CELL_CELL_SIGNALING
chills	CELL_SURFACE_RECEPTOR_LINKED_SIGNAL_TRANSDUCTION
chills	EXTRACELLULAR_REGION
chills	G_PROTEIN_COUPLED_RECEPTOR_PROTEIN_SIGNALING_PATHWAY
chills	INTEGRAL_TO_PLASMA_MEMBRANE
chills	INTRACELLULAR_ORGANELLE_PART
chills	INTRINSIC_TO_PLASMA_MEMBRANE
chills	MACROMOLECULAR_COMPLEX
chills	MACROMOLECULE_BIOSYNTHETIC_PROCESS
chills	MEMBRANE
chills	MEMBRANE_PART
chills	MICROTUBULE_ASSOCIATED_COMPLEX
chills	MULTICELLULAR_ORGANISMAL_DEVELOPMENT
chills	MULTI_ORGANISM_PROCESS
chills	NUCLEUS
chills	ORGANELLE_PART
chills	PLASMA_MEMBRANE
chills	PLASMA_MEMBRANE_PART
chills	PROTEIN_COMPLEX
chills	PROTEIN_METABOLIC_PROCESS
chills	RECEPTOR_ACTIVITY
chills	SYSTEM_DEVELOPMENT
chills	SYSTEM_PROCESS
chills	TISSUE_DEVELOPMENT
agitation	EXTRACELLULAR_REGION
agitation	EXTRACELLULAR_REGION_PART
agitation	G_PROTEIN_COUPLED_RECEPTOR_PROTEIN_SIGNALING_PATHWAY
agitation	INTEGRAL_TO_MEMBRANE
agitation	INTEGRAL_TO_PLASMA_MEMBRANE
agitation	INTRINSIC_TO_PLASMA_MEMBRANE
agitation	MEMBRANE
agitation	MEMBRANE_PART
agitation	PLASMA_MEMBRANE
agitation	PLASMA_MEMBRANE_PART
agitation	REPRODUCTION
peripheral edema	G_PROTEIN_COUPLED_RECEPTOR_PROTEIN_SIGNALING_PATHWAY
peripheral edema	MEMBRANE
peripheral edema	NUCLEOBASENUCLEOSIDENUCLEOTIDE_AND_NUCLEIC_ACID_METABOLIC_PROCESS
peripheral edema	RECEPTOR_MEDIATED_ENDOCYTOSIS
peripheral edema	REPRODUCTION
peripheral edema	RESPONSE_TO_EXTERNAL_STIMULUS
ventricular extrasystoles	CYTOPLASM
ventricular extrasystoles	EXTRACELLULAR_REGION
ventricular extrasystoles	JNK_CASCADE
ventricular extrasystoles	REGULATION_OF_MAPKKK_CASCADE
ventricular extrasystoles	REPRODUCTION
ventricular extrasystoles	STRESS_ACTIVATED_PROTEIN_KINASE_SIGNALING_PATHWAY
vaginal hemorrhage	ANATOMICAL_STRUCTURE_DEVELOPMENT
vaginal hemorrhage	DNA_METABOLIC_PROCESS
vaginal hemorrhage	EXTRACELLULAR_REGION
vaginal hemorrhage	EXTRACELLULAR_REGION_PART
vaginal hemorrhage	MACROMOLECULAR_COMPLEX
vaginal hemorrhage	MULTICELLULAR_ORGANISMAL_DEVELOPMENT
vaginal hemorrhage	ORGAN_DEVELOPMENT
vaginal hemorrhage	PLASMA_MEMBRANE
vaginal hemorrhage	SYSTEM_DEVELOPMENT
bone pain	GATED_CHANNEL_ACTIVITY
bone pain	G_PROTEIN_COUPLED_RECEPTOR_PROTEIN_SIGNALING_PATHWAY
bone pain	MEMBRANE
bone pain	MICROTUBULE_CYTOSKELETON
bone pain	REPRODUCTION
bone pain	SUBSTRATE_SPECIFIC_CHANNEL_ACTIVITY
lightheadedness	ALCOHOL_METABOLIC_PROCESS
lightheadedness	BEHAVIOR
lightheadedness	BIOPOLYMER_METABOLIC_PROCESS
lightheadedness	CELLULAR_BIOSYNTHETIC_PROCESS
lightheadedness	CELLULAR_LIPID_METABOLIC_PROCESS
lightheadedness	CELLULAR_MACROMOLECULE_METABOLIC_PROCESS
lightheadedness	CELLULAR_PROTEIN_METABOLIC_PROCESS
lightheadedness	CELL_CELL_SIGNALING
lightheadedness	CELL_SURFACE_RECEPTOR_LINKED_SIGNAL_TRANSDUCTION
lightheadedness	CYTOSKELETAL_PROTEIN_BINDING
lightheadedness	DI___TRI_VALENT_INORGANIC_CATION_TRANSPORT
lightheadedness	ENDOPLASMIC_RETICULUM_LUMEN
lightheadedness	EXTRACELLULAR_REGION
lightheadedness	EXTRACELLULAR_REGION_PART
lightheadedness	EXTRACELLULAR_SPACE
lightheadedness	GROWTH_FACTOR_ACTIVITY
lightheadedness	G_PROTEIN_COUPLED_RECEPTOR_PROTEIN_SIGNALING_PATHWAY
lightheadedness	INTEGRAL_TO_PLASMA_MEMBRANE
lightheadedness	INTERLEUKIN_8_BIOSYNTHETIC_PROCESS
lightheadedness	INTRINSIC_TO_PLASMA_MEMBRANE
lightheadedness	LIPID_METABOLIC_PROCESS
lightheadedness	MACROMOLECULAR_COMPLEX
lightheadedness	MEMBRANE
lightheadedness	MEMBRANE_PART
lightheadedness	MICROTUBULE_ASSOCIATED_COMPLEX
lightheadedness	MITOCHONDRIAL_MEMBRANE_ORGANIZATION_AND_BIOGENESIS
lightheadedness	MITOCHONDRIAL_TRANSPORT
lightheadedness	NUCLEAR_LUMEN
lightheadedness	NUCLEOBASENUCLEOSIDENUCLEOTIDE_AND_NUCLEIC_ACID_METABOLIC_PROCESS
lightheadedness	NUCLEOPLASM
lightheadedness	NUCLEOPLASM_PART
lightheadedness	NUCLEUS
lightheadedness	PLASMA_MEMBRANE
lightheadedness	PLASMA_MEMBRANE_PART
lightheadedness	POSITIVE_REGULATION_OF_BIOLOGICAL_PROCESS
lightheadedness	PROTEIN_COMPLEX
lightheadedness	PROTEIN_METABOLIC_PROCESS
lightheadedness	RECEPTOR_ACTIVITY
lightheadedness	REGULATION_OF_BINDING
lightheadedness	REGULATION_OF_CELLULAR_METABOLIC_PROCESS
lightheadedness	REGULATION_OF_GENE_EXPRESSION
lightheadedness	REGULATION_OF_MEMBRANE_POTENTIAL
lightheadedness	REGULATION_OF_METABOLIC_PROCESS
lightheadedness	REGULATION_OF_MULTICELLULAR_ORGANISMAL_PROCESS
lightheadedness	REGULATION_OF_RNA_METABOLIC_PROCESS
lightheadedness	RESPONSE_TO_EXTERNAL_STIMULUS
lightheadedness	RHODOPSIN_LIKE_RECEPTOR_ACTIVITY
lightheadedness	SECRETION
lightheadedness	SIGNAL_TRANSDUCTION
lightheadedness	STEROID_METABOLIC_PROCESS
lightheadedness	SYSTEM_PROCESS
vaginal discharge	3_5_EXONUCLEASE_ACTIVITY
vaginal discharge	ACTIN_FILAMENT
vaginal discharge	AMINE_CATABOLIC_PROCESS
vaginal discharge	AMINO_ACID_METABOLIC_PROCESS
vaginal discharge	ANATOMICAL_STRUCTURE_DEVELOPMENT
vaginal discharge	BASE_EXCISION_REPAIR
vaginal discharge	BEHAVIOR
vaginal discharge	CELLULAR_LIPID_METABOLIC_PROCESS
vaginal discharge	CHROMATIN_ASSEMBLY
vaginal discharge	CHROMATIN_ASSEMBLY_OR_DISASSEMBLY
vaginal discharge	CHROMATIN_REMODELING_COMPLEX
vaginal discharge	CONDENSED_CHROMOSOME
vaginal discharge	CYTOPLASMIC_PART
vaginal discharge	DAMAGED_DNA_BINDING
vaginal discharge	DEFENSE_RESPONSE
vaginal discharge	DNA_DIRECTED_RNA_POLYMERASE_COMPLEX
vaginal discharge	DNA_METABOLIC_PROCESS
vaginal discharge	DNA_PACKAGING
vaginal discharge	DOUBLE_STRANDED_DNA_BINDING
vaginal discharge	ENVELOPE
vaginal discharge	EXONUCLEASE_ACTIVITY
vaginal discharge	EXTRACELLULAR_MATRIX
vaginal discharge	EXTRACELLULAR_REGION
vaginal discharge	EXTRACELLULAR_REGION_PART
vaginal discharge	EXTRACELLULAR_SPACE
vaginal discharge	G_PROTEIN_COUPLED_RECEPTOR_PROTEIN_SIGNALING_PATHWAY
vaginal discharge	HETEROGENEOUS_NUCLEAR_RIBONUCLEOPROTEIN_COMPLEX
vaginal discharge	IDENTICAL_PROTEIN_BINDING
vaginal discharge	IMMUNE_RESPONSE
vaginal discharge	IMMUNE_SYSTEM_PROCESS
vaginal discharge	INTEGRAL_TO_MEMBRANE
vaginal discharge	INTEGRAL_TO_PLASMA_MEMBRANE
vaginal discharge	INTRINSIC_TO_MEMBRANE
vaginal discharge	INTRINSIC_TO_PLASMA_MEMBRANE
vaginal discharge	LEADING_EDGE
vaginal discharge	LIPID_BIOSYNTHETIC_PROCESS
vaginal discharge	LIPID_METABOLIC_PROCESS
vaginal discharge	MACROMOLECULAR_COMPLEX
vaginal discharge	MEMBRANE
vaginal discharge	MEMBRANE_PART
vaginal discharge	MRNA_SPLICE_SITE_SELECTION
vaginal discharge	MULTICELLULAR_ORGANISMAL_DEVELOPMENT
vaginal discharge	NITROGEN_COMPOUND_CATABOLIC_PROCESS
vaginal discharge	NUCLEAR_DNA_DIRECTED_RNA_POLYMERASE_COMPLEX
vaginal discharge	NUCLEAR_ENVELOPE
vaginal discharge	NUCLEAR_MATRIX
vaginal discharge	NUCLEAR_MEMBRANE
vaginal discharge	NUCLEAR_PART
vaginal discharge	NUCLEOLAR_PART
vaginal discharge	NUCLEOSOME_ASSEMBLY
vaginal discharge	ORGANELLE_ENVELOPE
vaginal discharge	ORGAN_DEVELOPMENT
vaginal discharge	PHOSPHOPROTEIN_PHOSPHATASE_ACTIVITY
vaginal discharge	PLASMA_MEMBRANE
vaginal discharge	PLASMA_MEMBRANE_PART
vaginal discharge	PORE_COMPLEX
vaginal discharge	PROTEINACEOUS_EXTRACELLULAR_MATRIX
vaginal discharge	PROTEIN_AMINO_ACID_DEPHOSPHORYLATION
vaginal discharge	PROTEIN_SERINE_THREONINE_KINASE_ACTIVITY
vaginal discharge	PROTEIN_TYROSINE_PHOSPHATASE_ACTIVITY
vaginal discharge	RECEPTOR_ACTIVITY
vaginal discharge	RECEPTOR_BINDING
vaginal discharge	RESPONSE_TO_CHEMICAL_STIMULUS
vaginal discharge	RESPONSE_TO_EXTERNAL_STIMULUS
vaginal discharge	RIBONUCLEOPROTEIN_COMPLEX
vaginal discharge	RNA_BINDING
vaginal discharge	RNA_POLYMERASE_COMPLEX
vaginal discharge	RNA_PROCESSING
vaginal discharge	RUFFLE
vaginal discharge	SPLICEOSOME_ASSEMBLY
vaginal discharge	SYSTEM_DEVELOPMENT
vaginal discharge	SYSTEM_PROCESS
vaginal discharge	TISSUE_DEVELOPMENT
vaginal discharge	UBIQUITIN_PROTEIN_LIGASE_ACTIVITY
malaise	BIOSYNTHETIC_PROCESS
malaise	DEFENSE_RESPONSE
malaise	EXTRACELLULAR_REGION
malaise	G_PROTEIN_COUPLED_RECEPTOR_ACTIVITY
malaise	INTEGRAL_TO_MEMBRANE
malaise	MEMBRANE
malaise	MEMBRANE_PART
malaise	MULTI_ORGANISM_PROCESS
malaise	PLASMA_MEMBRANE
malaise	PLASMA_MEMBRANE_PART
malaise	REPRODUCTION
malaise	REPRODUCTIVE_PROCESS
myalgia	CELLULAR_BIOSYNTHETIC_PROCESS
myalgia	CELL_CELL_SIGNALING
myalgia	CELL_SURFACE_RECEPTOR_LINKED_SIGNAL_TRANSDUCTION
myalgia	CYTOPLASM
myalgia	GAMETE_GENERATION
myalgia	G_PROTEIN_COUPLED_RECEPTOR_PROTEIN_SIGNALING_PATHWAY
myalgia	INTEGRAL_TO_PLASMA_MEMBRANE
myalgia	INTRACELLULAR_ORGANELLE_PART
myalgia	INTRINSIC_TO_PLASMA_MEMBRANE
myalgia	MACROMOLECULAR_COMPLEX
myalgia	MEMBRANE
myalgia	MEMBRANE_PART
myalgia	NUCLEOBASENUCLEOSIDENUCLEOTIDE_AND_NUCLEIC_ACID_METABOLIC_PROCESS
myalgia	NUCLEUS
myalgia	ORGANELLE_PART
myalgia	PLASMA_MEMBRANE
myalgia	PLASMA_MEMBRANE_PART
myalgia	PROTEIN_COMPLEX
myalgia	REPRODUCTION
myalgia	RESPONSE_TO_EXTERNAL_STIMULUS
myalgia	SEXUAL_REPRODUCTION
myalgia	SYSTEM_PROCESS
concentration impaired	ANATOMICAL_STRUCTURE_DEVELOPMENT
concentration impaired	BIOSYNTHETIC_PROCESS
concentration impaired	CELLULAR_BIOSYNTHETIC_PROCESS
concentration impaired	CELLULAR_MACROMOLECULE_METABOLIC_PROCESS
concentration impaired	CYTOPLASM
concentration impaired	INTRACELLULAR_ORGANELLE_PART
concentration impaired	MACROMOLECULE_BIOSYNTHETIC_PROCESS
concentration impaired	NUCLEUS
concentration impaired	ORGANELLE_PART
concentration impaired	ORGAN_DEVELOPMENT
concentration impaired	OXIDOREDUCTASE_ACTIVITY_ACTING_ON_THE_ALDEHYDE_OR_OXO_GROUP_OF_DONORSNAD_OR_NADP_AS_ACCEPTOR
concentration impaired	SYSTEM_DEVELOPMENT
concentration impaired	TISSUE_DEVELOPMENT
breast tenderness	INTEGRAL_TO_MEMBRANE
breast tenderness	INTRINSIC_TO_MEMBRANE
breast tenderness	MEMBRANE
breast tenderness	MEMBRANE_PART
breast tenderness	MRNA_BINDING
blurred vision	CELLULAR_LOCALIZATION
blurred vision	ENDOSOME_TRANSPORT
blurred vision	ESTABLISHMENT_OF_CELLULAR_LOCALIZATION
blurred vision	ESTABLISHMENT_OF_PROTEIN_LOCALIZATION
blurred vision	GTPASE_ACTIVATOR_ACTIVITY
blurred vision	INTRACELLULAR_PROTEIN_TRANSPORT
blurred vision	INTRACELLULAR_TRANSPORT
blurred vision	INTRINSIC_TO_PLASMA_MEMBRANE
blurred vision	LEARNING_AND_OR_MEMORY
blurred vision	MACROMOLECULE_LOCALIZATION
blurred vision	MEMBRANE
blurred vision	MEMBRANE_PART
blurred vision	PLASMA_MEMBRANE
blurred vision	PLASMA_MEMBRANE_PART
blurred vision	PROTEIN_IMPORT
blurred vision	PROTEIN_LOCALIZATION
blurred vision	PROTEIN_TRANSPORT
blurred vision	PROTEIN_TRANSPORTER_ACTIVITY
abnormal gait	ENZYME_BINDING
abnormal gait	G_PROTEIN_COUPLED_RECEPTOR_ACTIVITY
abnormal gait	G_PROTEIN_COUPLED_RECEPTOR_PROTEIN_SIGNALING_PATHWAY
abnormal gait	INTEGRAL_TO_MEMBRANE
abnormal gait	INTEGRAL_TO_PLASMA_MEMBRANE
abnormal gait	INTRINSIC_TO_MEMBRANE
abnormal gait	INTRINSIC_TO_PLASMA_MEMBRANE
abnormal gait	MEMBRANE
abnormal gait	MEMBRANE_PART
abnormal gait	PLASMA_MEMBRANE
abnormal gait	PLASMA_MEMBRANE_PART
abnormal gait	REPRODUCTION
abnormal gait	REPRODUCTIVE_PROCESS
abnormal gait	RHODOPSIN_LIKE_RECEPTOR_ACTIVITY
abnormal gait	SYSTEM_PROCESS
urinary frequency	EXTRACELLULAR_REGION
urinary frequency	G_PROTEIN_COUPLED_RECEPTOR_PROTEIN_SIGNALING_PATHWAY
urinary frequency	INTEGRAL_TO_PLASMA_MEMBRANE
urinary frequency	INTRINSIC_TO_PLASMA_MEMBRANE
urinary frequency	MEMBRANE
urinary frequency	MEMBRANE_PART
urinary frequency	NUCLEOBASENUCLEOSIDENUCLEOTIDE_AND_NUCLEIC_ACID_METABOLIC_PROCESS
[truncated: 66 more rows]

## Sheet: Data3
The single-gene set regulated SE
Gene Sets	Number of SEs	SE
3_5_EXONUCLEASE_ACTIVITY	1	vaginal discharge
ACETYLTRANSFERASE_ACTIVITY	1	increased sweating
ACTIN_FILAMENT	1	vaginal discharge
ALCOHOL_METABOLIC_PROCESS	1	lightheadedness
AMINE_CATABOLIC_PROCESS	1	vaginal discharge
AMINO_ACID_METABOLIC_PROCESS	1	vaginal discharge
BASE_EXCISION_REPAIR	1	vaginal discharge
BIOPOLYMER_CATABOLIC_PROCESS	1	pneumonia
CARBOHYDRATE_METABOLIC_PROCESS	1	pneumonia
CATABOLIC_PROCESS	1	pneumonia
CELLULAR_CATABOLIC_PROCESS	1	pneumonia
CELL_CYCLE_ARREST_GO_0007050	1	acne
CELL_FRACTION	1	pneumonia
CHROMATIN_ASSEMBLY	1	vaginal discharge
CHROMATIN_ASSEMBLY_OR_DISASSEMBLY	1	vaginal discharge
CHROMATIN_REMODELING_COMPLEX	1	vaginal discharge
CYTOSKELETAL_PART	1	thrombocytopenia
CYTOSKELETON	1	thrombocytopenia
DAMAGED_DNA_BINDING	1	vaginal discharge
DETECTION_OF_CHEMICAL_STIMULUS	1	pneumonia
DNA_DIRECTED_RNA_POLYMERASE_COMPLEX	1	vaginal discharge
DOUBLE_STRANDED_DNA_BINDING	1	vaginal discharge
ENDOPLASMIC_RETICULUM_LUMEN	1	lightheadedness
ENVELOPE	1	vaginal discharge
ESTABLISHMENT_OF_ORGANELLE_LOCALIZATION	1	thrombocytopenia
EXONUCLEASE_ACTIVITY	1	vaginal discharge
EXTRACELLULAR_MATRIX	1	vaginal discharge
GOLGI_APPARATUS	1	pneumonia
GROWTH_FACTOR_ACTIVITY	1	lightheadedness
HELICASE_ACTIVITY	1	thrombocytopenia
HEMOPOIESIS	1	pneumonia
HEMOPOIETIC_OR_LYMPHOID_ORGAN_DEVELOPMENT	1	pneumonia
IDENTICAL_PROTEIN_BINDING	1	vaginal discharge
IMMUNE_SYSTEM_DEVELOPMENT	1	pneumonia
INFLAMMATORY_RESPONSE	1	pneumonia
INTEGRAL_TO_ORGANELLE_MEMBRANE	1	allergic reaction
INTERLEUKIN_8_BIOSYNTHETIC_PROCESS	1	lightheadedness
INTRINSIC_TO_ORGANELLE_MEMBRANE	1	allergic reaction
ION_BINDING	1	musculoskeletal pain
ION_TRANSMEMBRANE_TRANSPORTER_ACTIVITY	1	neutropenia
I_KAPPAB_KINASE_NF_KAPPAB_CASCADE	1	pneumonia
LEARNING_AND_OR_MEMORY	1	blurred vision
LIPID_BIOSYNTHETIC_PROCESS	1	vaginal discharge
MEIOSIS_I	1	increased salivation
METAL_ION_TRANSMEMBRANE_TRANSPORTER_ACTIVITY	1	thrombocytopenia
MICROTUBULE_MOTOR_ACTIVITY	1	thrombocytopenia
MICROTUBULE_ORGANIZING_CENTER_PART	1	thrombocytopenia
MITOCHONDRIAL_PART	1	pneumonia
MITOCHONDRIAL_TRANSPORT	1	lightheadedness
MRNA_SPLICE_SITE_SELECTION	1	vaginal discharge
MYELOID_CELL_DIFFERENTIATION	1	pneumonia
NEGATIVE_REGULATION_OF_ANGIOGENESIS	1	pneumonia
NEGATIVE_REGULATION_OF_BIOLOGICAL_PROCESS	1	conjunctivitis
NEGATIVE_REGULATION_OF_CELLULAR_PROCESS	1	conjunctivitis
NEGATIVE_REGULATION_OF_CELL_CYCLE	1	somnolence
NEGATIVE_REGULATION_OF_TRANSFERASE_ACTIVITY	1	somnolence
NITROGEN_COMPOUND_CATABOLIC_PROCESS	1	vaginal discharge
NUCLEAR_DNA_DIRECTED_RNA_POLYMERASE_COMPLEX	1	vaginal discharge
NUCLEAR_ENVELOPE	1	vaginal discharge
NUCLEAR_IMPORT	1	Pharyngitis
NUCLEAR_MATRIX	1	vaginal discharge
NUCLEAR_MEMBRANE	1	vaginal discharge
NUCLEOLAR_PART	1	vaginal discharge
NUCLEOSOME_ASSEMBLY	1	vaginal discharge
ORGANELLE_ENVELOPE	1	vaginal discharge
OXIDOREDUCTASE_ACTIVITY_ACTING_ON_THE_ALDEHYDE_OR_OXO_GROUP_OF_DONORSNAD_OR_NADP_AS_ACCEPTOR	1	concentration impaired
PHOSPHOPROTEIN_PHOSPHATASE_ACTIVITY	1	vaginal discharge
PML_BODY	1	musculoskeletal pain
PORE_COMPLEX	1	vaginal discharge
POSITIVE_REGULATION_OF_CELL_DIFFERENTIATION	1	pneumonia
POSITIVE_REGULATION_OF_CYTOSKELETON_ORGANIZATION_AND_BIOGENESIS	1	conjunctivitis
POSITIVE_REGULATION_OF_I_KAPPAB_KINASE_NF_KAPPAB_CASCADE	1	pneumonia
POSITIVE_REGULATION_OF_METABOLIC_PROCESS	1	Nasopharyngitis
POSITIVE_REGULATION_OF_SIGNAL_TRANSDUCTION	1	pneumonia
POSITIVE_REGULATION_OF_TRANSCRIPTION	1	Nasopharyngitis
PROTEINACEOUS_EXTRACELLULAR_MATRIX	1	vaginal discharge
PROTEIN_AMINO_ACID_DEPHOSPHORYLATION	1	vaginal discharge
PROTEIN_DNA_COMPLEX_ASSEMBLY	1	thrombocytopenia
PROTEIN_HOMOOLIGOMERIZATION	1	rash
PROTEIN_IMPORT_INTO_NUCLEUS	1	Pharyngitis
PROTEIN_SERINE_THREONINE_KINASE_ACTIVITY	1	vaginal discharge
PROTEIN_TYROSINE_PHOSPHATASE_ACTIVITY	1	vaginal discharge
PROTEOGLYCAN_METABOLIC_PROCESS	1	breast pain
RAS_GUANYL_NUCLEOTIDE_EXCHANGE_FACTOR_ACTIVITY	1	pneumonia
REGULATION_OF_ACTIN_FILAMENT_LENGTH	1	thrombocytopenia
REGULATION_OF_ACTIN_POLYMERIZATION_AND_OR_DEPOLYMERIZATION	1	thrombocytopenia
REGULATION_OF_ACTION_POTENTIAL	1	pneumonia
REGULATION_OF_BINDING	1	lightheadedness
REGULATION_OF_BIOLOGICAL_QUALITY	1	pneumonia
REGULATION_OF_CELLULAR_COMPONENT_ORGANIZATION_AND_BIOGENESIS	1	acne
REGULATION_OF_CELLULAR_COMPONENT_SIZE	1	thrombocytopenia
REGULATION_OF_CELLULAR_METABOLIC_PROCESS	1	lightheadedness
REGULATION_OF_GENE_EXPRESSION	1	lightheadedness
REGULATION_OF_I_KAPPAB_KINASE_NF_KAPPAB_CASCADE	1	pneumonia
REGULATION_OF_METABOLIC_PROCESS	1	lightheadedness
REGULATION_OF_MYELOID_CELL_DIFFERENTIATION	1	pneumonia
REGULATION_OF_RNA_METABOLIC_PROCESS	1	lightheadedness
REGULATION_OF_SIGNAL_TRANSDUCTION	1	pneumonia
RESPONSE_TO_STRESS	1	pneumonia
RIBONUCLEOPROTEIN_COMPLEX	1	vaginal discharge
RNA_BINDING	1	vaginal discharge
RNA_POLYMERASE_COMPLEX	1	vaginal discharge
RNA_PROCESSING	1	vaginal discharge
SECOND_MESSENGER_MEDIATED_SIGNALING	1	sweating
SECRETION_BY_CELL	1	hemorrhage
SMALL_GTPASE_REGULATOR_ACTIVITY	1	conjunctivitis
SPECIFIC_RNA_POLYMERASE_II_TRANSCRIPTION_FACTOR_ACTIVITY	1	pneumonia
SPLICEOSOME_ASSEMBLY	1	vaginal discharge
STRUCTURAL_MOLECULE_ACTIVITY	1	Influenza
SYNAPTIC_TRANSMISSION	1	thrombocytopenia
TRANSCRIPTION_ACTIVATOR_ACTIVITY	1	thrombocytopenia
TRANSCRIPTION_COREPRESSOR_ACTIVITY	1	hyperglycemia
TRANSCRIPTION_INITIATION	1	thrombocytopenia
TRANSFERASE_ACTIVITY_TRANSFERRING_GROUPS_OTHER_THAN_AMINO_ACYL_GROUPS	1	increased sweating
TRANSMEMBRANE_TRANSPORTER_ACTIVITY	1	neutropenia
TRANSMISSION_OF_NERVE_IMPULSE	1	thrombocytopenia
UBIQUITIN_PROTEIN_LIGASE_ACTIVITY	1	vaginal discharge
ACTIN_CYTOSKELETON_ORGANIZATION_AND_BIOGENESIS	2	decreased libido	impotence
CELLULAR_LIPID_METABOLIC_PROCESS	2	lightheadedness	vaginal discharge
CELLULAR_MACROMOLECULE_CATABOLIC_PROCESS	2	edema	pneumonia
CHROMOSOME_ORGANIZATION_AND_BIOGENESIS	2	anemia	thrombocytopenia
CHROMOSOME_SEGREGATION	2	leukopenia	thrombocytopenia
CONDENSED_CHROMOSOME	2	thrombocytopenia	vaginal discharge
DNA_PACKAGING	2	thrombocytopenia	vaginal discharge
ENDOSOME_TRANSPORT	2	weakness	blurred vision
EPITHELIAL_TO_MESENCHYMAL_TRANSITION	2	Pain in limb	sinus headache
GATED_CHANNEL_ACTIVITY	2	back pain	bone pain
GTPASE_ACTIVATOR_ACTIVITY	2	weakness	blurred vision
HETEROGENEOUS_NUCLEAR_RIBONUCLEOPROTEIN_COMPLEX	2	thrombocytopenia	vaginal discharge
INTRACELLULAR_TRANSPORT	2	weakness	blurred vision
LIPID_METABOLIC_PROCESS	2	lightheadedness	vaginal discharge
MACROMOLECULE_CATABOLIC_PROCESS	2	hyperglycemia	pneumonia
MICROTUBULE	2	leukopenia	thrombocytopenia
MICROTUBULE_ASSOCIATED_COMPLEX	2	chills	lightheadedness
MICROTUBULE_BASED_PROCESS	2	leukopenia	thrombocytopenia
MITOCHONDRIAL_MEMBRANE_ORGANIZATION_AND_BIOGENESIS	2	lightheadedness	increased sweating
MRNA_BINDING	2	breast pain	breast tenderness
NUCLEAR_TRANSPORT	2	weakness	Pharyngitis
NUCLEOCYTOPLASMIC_TRANSPORT	2	weakness	Pharyngitis
ORGANELLE_ORGANIZATION_AND_BIOGENESIS	2	thrombocytopenia	acne
OXIDOREDUCTASE_ACTIVITY	2	constipation	increased salivation
POSITIVE_REGULATION_OF_CELLULAR_METABOLIC_PROCESS	2	Nasopharyngitis	thrombocytopenia
PROTEIN_IMPORT	2	weakness	blurred vision
PROTEIN_TRANSPORTER_ACTIVITY	2	weakness	blurred vision
REGULATION_OF_ANGIOGENESIS	2	flatulence	pneumonia
REGULATION_OF_CELL_MIGRATION	2	bronchitis	suicide attempt
REGULATION_OF_CYTOSKELETON_ORGANIZATION_AND_BIOGENESIS	2	breast pain	metrorrhagia
REGULATION_OF_GENE_EXPRESSION_EPIGENETIC	2	leukopenia	thrombocytopenia
REGULATION_OF_MULTICELLULAR_ORGANISMAL_PROCESS	2	somnolence	lightheadedness
REGULATION_OF_TRANSCRIPTION_FROM_RNA_POLYMERASE_II_PROMOTER	2	Pain in limb	sinus headache
RESPONSE_TO_CHEMICAL_STIMULUS	2	dry mouth	vaginal discharge
RUFFLE	2	upper respiratory tract infection	vaginal discharge
SECRETION	2	hemorrhage	lightheadedness
SENSORY_PERCEPTION	2	diarrhea	allergic reaction
SOLUBLE_FRACTION	2	flatulence	pneumonia
SUBSTRATE_SPECIFIC_TRANSPORTER_ACTIVITY	2	flatulence	pneumonia
DI___TRI_VALENT_INORGANIC_CATION_TRANSPORT	3	bronchitis	dysmenorrhea	lightheadedness
GAMETE_GENERATION	3	weakness	sweating	myalgia
INTRACELLULAR_NON_MEMBRANE_BOUND_ORGANELLE	3	anemia	thrombocytopenia	acne
INTRACELLULAR_PROTEIN_TRANSPORT	3	weakness	tachycardia	blurred vision
ION_CHANNEL_ACTIVITY	3	leukopenia	weakness	thrombocytopenia
LEADING_EDGE	3	abdominal pain	upper respiratory tract infection	vaginal discharge
MICROTUBULE_BINDING	3	dysuria	menorrhagia	psychosis
MITOSIS	3	leukopenia	breast pain	thrombocytopenia
M_PHASE	3	leukopenia	breast pain	thrombocytopenia
M_PHASE_OF_MITOTIC_CELL_CYCLE	3	leukopenia	breast pain	thrombocytopenia
NON_MEMBRANE_BOUND_ORGANELLE	3	anemia	thrombocytopenia	acne
PEPTIDASE_ACTIVITY	3	amenorrhea	hyperglycemia	upper respiratory tract infection
PHOSPHATASE_BINDING	3	hallucinations	personality disorder	psychosis
POSITIVE_REGULATION_OF_BIOLOGICAL_PROCESS	3	back pain	rhinitis	lightheadedness
PROTEIN_PHOSPHATASE_BINDING	3	hallucinations	personality disorder	psychosis
PROTEIN_TRANSPORT	3	weakness	tachycardia	blurred vision
REGULATION_OF_MEMBRANE_POTENTIAL	3	pneumonia	abnormal vision	lightheadedness
SEXUAL_REPRODUCTION	3	weakness	sweating	myalgia
STEROID_METABOLIC_PROCESS	3	pneumonia	abnormal vision	lightheadedness
SUBSTRATE_SPECIFIC_TRANSMEMBRANE_TRANSPORTER_ACTIVITY	3	flatulence	neutropenia	pneumonia
TRANSCRIPTION_FACTOR_BINDING	3	infection	leukopenia	thrombocytopenia
TUBULIN_BINDING	3	dysuria	menorrhagia	psychosis
CYTOSKELETAL_PROTEIN_BINDING	4	anxiety	back pain	lightheadedness	increased sweating
DNA_METABOLIC_PROCESS	4	flatulence	pneumonia	vaginal hemorrhage	vaginal discharge
ESTABLISHMENT_OF_PROTEIN_LOCALIZATION	4	weakness	tachycardia	dry mouth	blurred vision
MACROMOLECULE_LOCALIZATION	4	weakness	tachycardia	dry mouth	blurred vision
NERVOUS_SYSTEM_DEVELOPMENT	4	back pain	somnolence	pneumonia	abnormal vision
NUCLEAR_LUMEN	4	bronchitis	dysmenorrhea	flatulence	lightheadedness
NUCLEOPLASM_PART	4	flatulence	pneumonia	abnormal vision	lightheadedness
N_ACETYLTRANSFERASE_ACTIVITY	4	alopecia	anorexia	neutropenia	increased sweating
PROTEIN_LOCALIZATION	4	weakness	tachycardia	dry mouth	blurred vision
CELLULAR_LOCALIZATION	5	weakness	tachycardia	thrombocytopenia	dry mouth	blurred vision
ESTABLISHMENT_OF_CELLULAR_LOCALIZATION	5	weakness	tachycardia	thrombocytopenia	dry mouth	blurred vision
MICROTUBULE_ORGANIZING_CENTER	5	anemia	hallucinations	personality disorder	psychosis	thrombocytopenia
MITOCHONDRION	5	abdominal pain	cough	headache	heart failure	Pharyngitis
BIOPOLYMER_METABOLIC_PROCESS	6	asthenia	hemorrhage	hyperglycemia	leukopenia	upper respiratory tract infection	lightheadedness
ENZYME_BINDING	6	back pain	hematuria	psychosis	sweating	urinary incontinence	abnormal gait
IMMUNE_RESPONSE	6	amenorrhea	dysuria	menorrhagia	psychosis	upper respiratory tract infection	vaginal discharge
IMMUNE_SYSTEM_PROCESS	6	amenorrhea	dysuria	menorrhagia	psychosis	upper respiratory tract infection	vaginal discharge
MICROTUBULE_CYTOSKELETON	6	anemia	dysuria	menorrhagia	psychosis	thrombocytopenia	bone pain
NUCLEAR_PART	6	asthenia	flatulence	hypotension	pneumonia	urinary incontinence	vaginal discharge
ORGAN_DEVELOPMENT	6	flushing	nausea	weight loss	vaginal hemorrhage	vaginal discharge	concentration impaired
TRANSCRIPTION_REPRESSOR_ACTIVITY	6	alopecia	diarrhea	leukopenia	neutropenia	weakness	thrombocytopenia
TRANSMEMBRANE_RECEPTOR_ACTIVITY	6	decreased libido	diarrhea	hallucinations	impotence	personality disorder	psychosis
CENTROSOME	7	alopecia	anemia	hallucinations	leukopenia	personality disorder	psychosis	thrombocytopenia
CHROMOSOME	7	anemia	asthenia	dyspnea	fever	leukopenia	neutropenia	thrombocytopenia
MEMBRANE_ENCLOSED_LUMEN	7	bronchitis	dysmenorrhea	flatulence	gastroenteritis	hypertension	paresthesia	pneumonia
NUCLEOPLASM	7	bronchitis	dysmenorrhea	ear pain	flatulence	sexual dysfunction	lightheadedness	sleep disorder
ORGANELLE_LUMEN	7	bronchitis	dysmenorrhea	flatulence	gastroenteritis	hypertension	paresthesia	pneumonia
JNK_CASCADE	8	arrhythmia	hyperglycemia	hypokalemia	hypotension	shock	sinus tachycardia	supraventricular tachycardia	ventricular extrasystoles
MICROTUBULE_CYTOSKELETON_ORGANIZATION_AND_BIOGENESIS	8	alopecia	anemia	dyskinesia	leukopenia	nausea	neutropenia	thrombocytopenia	vomiting
RECEPTOR_BINDING	8	asthenia	somnolence	dyskinesia	Pharyngitis	pneumonia	sweating	abnormal vision	vaginal discharge
REGULATION_OF_MAPKKK_CASCADE	8	arrhythmia	hyperglycemia	hypokalemia	hypotension	shock	sinus tachycardia	supraventricular tachycardia	ventricular extrasystoles
STRESS_ACTIVATED_PROTEIN_KINASE_SIGNALING_PATHWAY	8	arrhythmia	hyperglycemia	hypokalemia	hypotension	shock	sinus tachycardia	supraventricular tachycardia	ventricular extrasystoles
MULTI_ORGANISM_PROCESS	9	bronchitis	cough	fever	metrorrhagia	tinnitus	urinary tract infection	chills	malaise	acne
PROTEIN_METABOLIC_PROCESS	9	somnolence	rash	headache	hemorrhage	hyperglycemia	tachycardia	upper respiratory tract infection	chills	lightheadedness
TISSUE_DEVELOPMENT	9	alopecia	leukopenia	nausea	neutropenia	thrombocytopenia	weight loss	chills	vaginal discharge	concentration impaired
RECEPTOR_MEDIATED_ENDOCYTOSIS	10	amnesia	anxiety	neck pain	dysmenorrhea	flatulence	hypertension	pneumonia	sweating	abnormal vision	peripheral edema
SUBSTRATE_SPECIFIC_CHANNEL_ACTIVITY	10	alopecia	anemia	back pain	leukopenia	nausea	neutropenia	weakness	thrombocytopenia	upper respiratory tract infection	bone pain
BEHAVIOR	11	anxiety	somnolence	edema	hemorrhage	impotence	pneumonia	abnormal vision	weight loss	lightheadedness	vaginal discharge	increased sweating
CELLULAR_PROTEIN_METABOLIC_PROCESS	12	asthenia	somnolence	headache	hemorrhage	hyperglycemia	Pharyngitis	rhinitis	tachycardia	tremor	upper respiratory tract infection	chills	lightheadedness
NEUROLOGICAL_SYSTEM_PROCESS	12	alopecia	anemia	diarrhea	somnolence	headache	infection	leukopenia	nausea	neutropenia	thrombocytopenia	vomiting	allergic reaction
MACROMOLECULE_BIOSYNTHETIC_PROCESS	13	alopecia	amenorrhea	asthenia	diarrhea	leukopenia	menstrual disorder	nausea	pain	pruritus	thrombocytopenia	vomiting	chills	concentration impaired
BIOSYNTHETIC_PROCESS	17	asthenia	fever	flatulence	headache	hyperglycemia	hypertension	hypotension	menstrual disorder	nausea	pain	Pharyngitis	pruritus	tachycardia	vomiting	chills	malaise	concentration impaired
MULTICELLULAR_ORGANISMAL_DEVELOPMENT	18	anemia	dizziness	somnolence	headache	hot flashes	infection	nausea	pain	pneumonia	sweating	syncope	thrombocytopenia	vertigo	weight loss	dry mouth	chills	vaginal hemorrhage	vaginal discharge
RECEPTOR_ACTIVITY	18	alopecia	anemia	asthenia	back pain	diarrhea	dizziness	dysmenorrhea	fever	leukopenia	nausea	neutropenia	thrombocytopenia	abnormal vision	vomiting	weight loss	chills	lightheadedness	vaginal discharge
DEFENSE_RESPONSE	19	alopecia	amenorrhea	anemia	anorexia	anxiety	asthenia	diarrhea	dizziness	somnolence	edema	leukopenia	nausea	pain	pneumonia	thrombocytopenia	upper respiratory tract infection	vomiting	vaginal discharge	malaise
NUCLEOBASENUCLEOSIDENUCLEOTIDE_AND_NUCLEIC_ACID_METABOLIC_PROCESS	19	amnesia	anxiety	back pain	bronchitis	neck pain	confusion	somnolence	dyskinesia	dysmenorrhea	flatulence	hypertension	paresthesia	pneumonia	sweating	abnormal vision	peripheral edema	lightheadedness	myalgia	urinary frequency
SIGNAL_TRANSDUCTION	20	alopecia	anorexia	asthenia	back pain	diarrhea	somnolence	dyskinesia	dysmenorrhea	fever	hemorrhage	infection	nausea	Pharyngitis	rhinitis	thrombocytopenia	tremor	urinary tract infection	abnormal vision	vomiting	lightheadedness
ORGANELLE_PART	21	amnesia	anemia	bronchitis	cough	dysmenorrhea	flatulence	gastroenteritis	heart failure	hypertension	hypotension	muscle cramps	nausea	pain	pruritus	tachycardia	thrombocytopenia	tinnitus	vomiting	chills	myalgia	concentration impaired
CELLULAR_BIOSYNTHETIC_PROCESS	22	amnesia	arthralgia	bronchitis	somnolence	dysmenorrhea	ear pain	hemorrhage	hypertension	muscle cramps	nausea	pruritus	sexual dysfunction	increased salivation	thrombocytopenia	tinnitus	weight gain	weight loss	chills	lightheadedness	myalgia	concentration impaired	sleep disorder
CELL_CELL_SIGNALING	22	asthenia	back pain	chest pain	confusion	dizziness	somnolence	dyskinesia	dysmenorrhea	headache	nausea	nervousness	Pharyngitis	rhinitis	sweating	thrombocytopenia	tremor	abnormal vision	vomiting	dry mouth	chills	lightheadedness	myalgia
INTRACELLULAR_ORGANELLE_PART	22	amnesia	anemia	bronchitis	cough	dysmenorrhea	flatulence	gastroenteritis	heart failure	hypertension	hypotension	muscle cramps	nausea	pain	pruritus	tachycardia	thrombocytopenia	tinnitus	urinary tract infection	vomiting	chills	myalgia	concentration impaired
EXTRACELLULAR_SPACE	27	amnesia	anxiety	back pain	dizziness	somnolence	dysmenorrhea	Dyspepsia	headache	hypertension	hypotension	nervousness	palpitations	Pharyngitis	pneumonia	Sinusitis	syncope	tachycardia	tremor	urinary incontinence	abnormal vision	weight gain	weight loss	dry mouth	lightheadedness	vaginal discharge	increased sweating	insomnia
ANATOMICAL_STRUCTURE_DEVELOPMENT	29	abdominal pain	alopecia	anemia	cough	diarrhea	dizziness	somnolence	rash	fever	flushing	headache	hot flashes	infection	nausea	neutropenia	pneumonia	sweating	syncope	tachycardia	thrombocytopenia	tremor	vertigo	vomiting	weight loss	dry mouth	chills	vaginal hemorrhage	vaginal discharge	concentration impaired
CELLULAR_MACROMOLECULE_METABOLIC_PROCESS	29	amnesia	asthenia	bronchitis	somnolence	dysmenorrhea	ear pain	rash	flatulence	headache	hemorrhage	hyperglycemia	hypertension	menstrual disorder	pain	pruritus	sexual dysfunction	increased salivation	tachycardia	tinnitus	tremor	upper respiratory tract infection	urinary tract infection	vertigo	weight gain	weight loss	chills	lightheadedness	concentration impaired	sleep disorder
CYTOPLASMIC_PART	29	abdominal pain	alopecia	amenorrhea	anemia	anorexia	asthenia	conjunctivitis	cough	diarrhea	dyspnea	edema	rash	fever	flatulence	headache	heart failure	hemorrhage	hypertension	infection	leukopenia	nausea	neutropenia	pain	Pharyngitis	pruritus	thrombocytopenia	vomiting	vaginal discharge	acne
SYSTEM_DEVELOPMENT	29	abdominal pain	alopecia	anemia	cough	diarrhea	dizziness	somnolence	rash	fever	flushing	headache	hot flashes	infection	nausea	neutropenia	pneumonia	sweating	syncope	tachycardia	thrombocytopenia	tremor	vertigo	vomiting	weight loss	dry mouth	chills	vaginal hemorrhage	vaginal discharge	concentration impaired
PROTEIN_COMPLEX	30	abdominal pain	amnesia	anorexia	arthralgia	asthenia	back pain	bronchitis	cough	diarrhea	dysmenorrhea	edema	fatigue	flatulence	headache	hemorrhage	hypertension	metrorrhagia	Nasopharyngitis	pneumonia	pruritus	rhinitis	Sinusitis	tinnitus	upper respiratory tract infection	abnormal vision	vomiting	chills	lightheadedness	myalgia	acne
CELL_SURFACE_RECEPTOR_LINKED_SIGNAL_TRANSDUCTION_GO_0007166	31	alopecia	anemia	asthenia	back pain	confusion	diarrhea	dizziness	somnolence	dyskinesia	dysmenorrhea	rash	fatigue	fever	headache	hemorrhage	infection	Influenza	leukopenia	nausea	neutropenia	sweating	thrombocytopenia	tremor	urinary tract infection	abnormal vision	vomiting	chills	lightheadedness	myalgia	insomnia	allergic reaction
G_PROTEIN_COUPLED_RECEPTOR_ACTIVITY	31	abdominal pain	alopecia	amenorrhea	anemia	anorexia	asthenia	back pain	cough	diarrhea	dyspnea	dysuria	fatigue	fever	hallucinations	hematuria	leukopenia	menorrhagia	nausea	neutropenia	pain	personality disorder	psychosis	thrombocytopenia	upper respiratory tract infection	urinary incontinence	urinary tract infection	vomiting	malaise	abnormal gait	acne	insomnia
RESPONSE_TO_EXTERNAL_STIMULUS	31	amenorrhea	amnesia	anxiety	asthenia	back pain	bronchitis	neck pain	confusion	diarrhea	dizziness	somnolence	dyskinesia	dysmenorrhea	flatulence	hemorrhage	hypertension	nausea	paresthesia	pneumonia	pruritus	sweating	thrombocytopenia	urinary tract infection	abnormal vision	vomiting	weight loss	peripheral edema	lightheadedness	vaginal discharge	myalgia	urinary frequency
RHODOPSIN_LIKE_RECEPTOR_ACTIVITY	31	alopecia	anemia	anxiety	back pain	bronchitis	cough	diarrhea	somnolence	dysmenorrhea	dyspnea	dysuria	fatigue	hallucinations	hematuria	impotence	leukopenia	menorrhagia	nausea	nervousness	pain	palpitations	personality disorder	psychosis	rhinitis	urinary incontinence	abnormal vision	vomiting	lightheadedness	abnormal gait	urinary frequency	insomnia
EXTRACELLULAR_REGION_PART	32	amnesia	anxiety	asthenia	back pain	diarrhea	dizziness	somnolence	dysmenorrhea	Dyspepsia	flushing	headache	hypertension	nausea	nervousness	palpitations	pneumonia	sweating	syncope	tachycardia	tremor	urinary incontinence	vertigo	abnormal vision	weight gain	weight loss	dry mouth	agitation	vaginal hemorrhage	lightheadedness	vaginal discharge	increased sweating	insomnia
NUCLEUS	37	alopecia	amnesia	anemia	asthenia	bronchitis	chest pain	cough	dysmenorrhea	ear pain	rash	fever	flatulence	gastroenteritis	hemorrhage	hypertension	hypotension	leukopenia	muscle cramps	nausea	neutropenia	pain	paresthesia	pruritus	sexual dysfunction	rhinitis	tachycardia	thrombocytopenia	tinnitus	vomiting	weight gain	weight loss	chills	lightheadedness	myalgia	concentration impaired	urinary frequency	sleep disorder
MACROMOLECULAR_COMPLEX	38	abdominal pain	amnesia	anorexia	arthralgia	asthenia	back pain	bronchitis	cough	diarrhea	dysmenorrhea	edema	rash	fatigue	flatulence	headache	heart failure	hemorrhage	hyperglycemia	hypertension	breast pain	metrorrhagia	Nasopharyngitis	Pharyngitis	pneumonia	pruritus	rhinitis	Sinusitis	tinnitus	upper respiratory tract infection	abnormal vision	vomiting	weight loss	chills	vaginal hemorrhage	lightheadedness	vaginal discharge	myalgia	acne
REPRODUCTIVE_PROCESS	43	abdominal pain	amnesia	anorexia	anxiety	asthenia	back pain	constipation	cough	diarrhea	dizziness	somnolence	dyspnea	edema	fever	flatulence	headache	hematuria	hyperglycemia	hypertension	hypotension	nausea	nervousness	pain	Pharyngitis	pneumonia	psychosis	rhinitis	increased salivation	Sinusitis	syncope	tachycardia	tremor	upper respiratory tract infection	urinary incontinence	vertigo	abnormal vision	vomiting	weight gain	weight loss	dry mouth	malaise	abnormal gait	insomnia
CYTOPLASM	47	abdominal pain	alopecia	amnesia	anorexia	arrhythmia	arthralgia	asthenia	bronchitis	chest pain	cough	diarrhea	dysmenorrhea	dyspnea	edema	rash	fatigue	fever	flatulence	gastroenteritis	headache	heart failure	hemorrhage	hyperglycemia	hypertension	hypokalemia	hypotension	infection	menstrual disorder	muscle cramps	musculoskeletal pain	nausea	neutropenia	pain	Pharyngitis	pruritus	shock	tachycardia	sinus tachycardia	supraventricular tachycardia	tinnitus	tremor	urinary tract infection	vomiting	weight loss	ventricular extrasystoles	myalgia	concentration impaired
INTRINSIC_TO_MEMBRANE	49	abdominal pain	alopecia	amenorrhea	anemia	anorexia	arthralgia	asthenia	back pain	chest pain	conjunctivitis	constipation	cough	diarrhea	dizziness	somnolence	dyskinesia	dyspnea	dysuria	rash	fatigue	fever	hallucinations	headache	hematuria	hot flashes	infection	leukopenia	menorrhagia	metrorrhagia	nausea	nervousness	neutropenia	pain	personality disorder	Pharyngitis	psychosis	rhinitis	increased salivation	sweating	thrombocytopenia	tremor	urinary incontinence	vomiting	dry mouth	vaginal discharge	breast tenderness	abnormal gait	acne
SYSTEM_PROCESS	53	abdominal pain	alopecia	anemia	anorexia	anxiety	arthralgia	asthenia	ataxia	back pain	chest pain	confusion	constipation	cough	diarrhea	dizziness	somnolence	dyskinesia	dysmenorrhea	Dyspepsia	dyspnea	rash	fatigue	fever	flushing	headache	hematuria	impotence	infection	Influenza	leukopenia	nausea	nervousness	neutropenia	pain	pneumonia	psychosis	rhinitis	sweating	thrombocytopenia	tremor	upper respiratory tract infection	urinary incontinence	abnormal vision	vomiting	weight loss	dry mouth	chills	lightheadedness
EXTRACELLULAR_REGION	55	abdominal pain	amnesia	anemia	anxiety	arrhythmia	asthenia	back pain	bronchitis	conjunctivitis	diarrhea	dizziness	somnolence	dyskinesia	dysmenorrhea	Dyspepsia	fever	hallucinations	headache	hyperglycemia	hypertension	hypokalemia	hypotension	impotence	nausea	nervousness	palpitations	personality disorder	pneumonia	psychosis	shock	sweating	syncope	tachycardia	sinus tachycardia	supraventricular tachycardia	thrombocytopenia	tremor	urinary incontinence	urinary tract infection	vertigo	abnormal vision	vomiting	weight gain	weight loss	dry mouth	chills	agitation	ventricular extrasystoles
INTEGRAL_TO_MEMBRANE	58	abdominal pain	alopecia	amenorrhea	anemia	anorexia	anxiety	arthralgia	asthenia	back pain	conjunctivitis	constipation	cough	diarrhea	dizziness	somnolence	dyskinesia	Dyspepsia	dyspnea	dysuria	rash	fatigue	fever	hallucinations	headache	hematuria	hot flashes	hypotension	infection	leukopenia	menorrhagia	metrorrhagia	nausea	nervousness	neutropenia	pain	palpitations	personality disorder	Pharyngitis	psychosis	increased salivation	Sinusitis	sweating	syncope	tachycardia	thrombocytopenia	tremor	urinary incontinence	vomiting
REPRODUCTION	58	abdominal pain	amnesia	anorexia	anxiety	arrhythmia	arthralgia	asthenia	ataxia	back pain	neck pain	chest pain	confusion	constipation	cough	diarrhea	dizziness	somnolence	dysmenorrhea	edema	rash	flatulence	hematuria	hyperglycemia	hypertension	hypokalemia	hypotension	nausea	nervousness	pain	weakness	paresthesia	pneumonia	psychosis	rhinitis	shock	Sinusitis	sweating	syncope	tachycardia	sinus tachycardia	supraventricular tachycardia	tinnitus	tremor	upper respiratory tract infection	urinary incontinence	vertigo	abnormal vision	vomiting
G_PROTEIN_COUPLED_RECEPTOR_PROTEIN_SIGNALING_PATHWAY	61	abdominal pain	amnesia	anemia	anorexia	anxiety	arthralgia	asthenia	back pain	bronchitis	neck pain	chest pain	confusion	constipation	cough	diarrhea	dizziness	somnolence	dysmenorrhea	Dyspepsia	dyspnea	rash	fatigue	fever	headache	hematuria	hemorrhage	hypertension	Influenza	leukopenia	metrorrhagia	Nasopharyngitis	nausea	nervousness	neutropenia	weakness	paresthesia	pruritus	psychosis	rhinitis	increased salivation	sweating	thrombocytopenia	tinnitus	tremor	urinary incontinence	urinary tract infection	abnormal vision	vomiting
INTEGRAL_TO_PLASMA_MEMBRANE	62	abdominal pain	alopecia	amenorrhea	anemia	anorexia	anxiety	arthralgia	asthenia	back pain	bronchitis	chest pain	confusion	conjunctivitis	constipation	cough	diarrhea	dizziness	somnolence	dysmenorrhea	dyspnea	dysuria	rash	fatigue	fever	hallucinations	headache	hematuria	impotence	Influenza	leukopenia	menorrhagia	metrorrhagia	nausea	nervousness	neutropenia	pain	palpitations	personality disorder	psychosis	rhinitis	increased salivation	sweating	thrombocytopenia	tinnitus	tremor	upper respiratory tract infection	urinary incontinence	urinary tract infection
INTRINSIC_TO_PLASMA_MEMBRANE	77	abdominal pain	alopecia	amenorrhea	amnesia	anemia	anorexia	anxiety	arthralgia	asthenia	back pain	bronchitis	chest pain	confusion	conjunctivitis	constipation	cough	diarrhea	dizziness	somnolence	dysmenorrhea	dyspnea	dysuria	ear pain	rash	fatigue	fever	flushing	hallucinations	headache	hematuria	postural hypotension	impotence	infection	Influenza	leukopenia	menorrhagia	metrorrhagia	nasal congestion	nausea	nervousness	neutropenia	pain	Pain in limb	palpitations	paresthesia	personality disorder	polyuria	sexual dysfunction
PLASMA_MEMBRANE_PART	84	abdominal pain	alopecia	amenorrhea	amnesia	anemia	anorexia	anxiety	arthralgia	asthenia	back pain	bronchitis	chest pain	confusion	conjunctivitis	constipation	cough	diarrhea	dizziness	somnolence	dysmenorrhea	Dyspepsia	dyspnea	dysuria	ear pain	rash	fatigue	fever	flushing	hallucinations	headache	hematuria	hemorrhage	hypotension	postural hypotension	impotence	infection	Influenza	leukopenia	menorrhagia	menstrual disorder	metrorrhagia	nasal congestion	nausea	nervousness	neutropenia	pain	Pain in limb	palpitations
PLASMA_MEMBRANE	86	abdominal pain	alopecia	amenorrhea	amnesia	anemia	anorexia	anxiety	arthralgia	asthenia	back pain	bronchitis	chest pain	confusion	conjunctivitis	constipation	cough	decreased libido	diarrhea	dizziness	somnolence	dysmenorrhea	dyspnea	dysuria	ear pain	rash	fatigue	fever	flushing	hallucinations	headache	hematuria	hemorrhage	hot flashes	postural hypotension	impotence	infection	Influenza	leukopenia	breast pain	menorrhagia	menstrual disorder	metrorrhagia	nasal congestion	nausea	nervousness	neutropenia	pain	Pain in limb
MEMBRANE_PART	89	abdominal pain	alopecia	amenorrhea	amnesia	anemia	anorexia	anxiety	arthralgia	asthenia	back pain	bronchitis	chest pain	confusion	conjunctivitis	constipation	cough	diarrhea	dizziness	somnolence	dyskinesia	dysmenorrhea	Dyspepsia	dyspnea	dysuria	ear pain	rash	fatigue	fever	flushing	hallucinations	headache	hematuria	hemorrhage	hot flashes	hyperglycemia	hypotension	postural hypotension	impotence	infection	Influenza	leukopenia	menorrhagia	menstrual disorder	metrorrhagia	nasal congestion	nausea	nervousness	neutropenia
MEMBRANE	99	abdominal pain	alopecia	amenorrhea	amnesia	anemia	anorexia	anxiety	arthralgia	asthenia	ataxia	back pain	bronchitis	neck pain	chest pain	confusion	conjunctivitis	constipation	cough	diarrhea	dizziness	somnolence	dyskinesia	dysmenorrhea	Dyspepsia	dyspnea	dysuria	ear pain	rash	fatigue	fever	flatulence	flushing	gastroenteritis	hallucinations	headache	heart failure	hematuria	hemorrhage	hot flashes	hypertension	hypotension	postural hypotension	impotence	infection	Influenza	leukopenia	menorrhagia	menstrual disorder
[truncated: 51 more columns]

## Sheet: Data4
The single-SE related gene sets
SE	Number of gene sets	Gene Set
ataxia	3	MEMBRANE	REPRODUCTION	SYSTEM_PROCESS
decreased libido	3	ACTIN_CYTOSKELETON_ORGANIZATION_AND_BIOGENESIS	PLASMA_MEMBRANE	TRANSMEMBRANE_RECEPTOR_ACTIVITY
musculoskeletal pain	3	CYTOPLASM	ION_BINDING	PML_BODY
breast tenderness	5	INTEGRAL_TO_MEMBRANE	INTRINSIC_TO_MEMBRANE	MEMBRANE	MEMBRANE_PART	MRNA_BINDING
muscle cramps	5	CELLULAR_BIOSYNTHETIC_PROCESS	CYTOPLASM	INTRACELLULAR_ORGANELLE_PART	NUCLEUS	ORGANELLE_PART
nasal congestion	5	INTRINSIC_TO_PLASMA_MEMBRANE	MEMBRANE	MEMBRANE_PART	PLASMA_MEMBRANE	PLASMA_MEMBRANE_PART
polyuria	5	INTRINSIC_TO_PLASMA_MEMBRANE	MEMBRANE	MEMBRANE_PART	PLASMA_MEMBRANE	PLASMA_MEMBRANE_PART
postural hypotension	5	INTRINSIC_TO_PLASMA_MEMBRANE	MEMBRANE	MEMBRANE_PART	PLASMA_MEMBRANE	PLASMA_MEMBRANE_PART
Nasopharyngitis	6	G_PROTEIN_COUPLED_RECEPTOR_PROTEIN_SIGNALING_PATHWAY	MACROMOLECULAR_COMPLEX	POSITIVE_REGULATION_OF_CELLULAR_METABOLIC_PROCESS	POSITIVE_REGULATION_OF_METABOLIC_PROCESS	POSITIVE_REGULATION_OF_TRANSCRIPTION	PROTEIN_COMPLEX
Sinusitis	6	EXTRACELLULAR_SPACE	INTEGRAL_TO_MEMBRANE	MACROMOLECULAR_COMPLEX	PROTEIN_COMPLEX	REPRODUCTION	REPRODUCTIVE_PROCESS
allergic reaction	6	CELL_SURFACE_RECEPTOR_LINKED_SIGNAL_TRANSDUCTION	G_PROTEIN_COUPLED_RECEPTOR_PROTEIN_SIGNALING_PATHWAY	INTEGRAL_TO_ORGANELLE_MEMBRANE	INTRINSIC_TO_ORGANELLE_MEMBRANE	NEUROLOGICAL_SYSTEM_PROCESS	SENSORY_PERCEPTION
arrhythmia	6	CYTOPLASM	EXTRACELLULAR_REGION	JNK_CASCADE	REGULATION_OF_MAPKKK_CASCADE	REPRODUCTION	STRESS_ACTIVATED_PROTEIN_KINASE_SIGNALING_PATHWAY
bone pain	6	GATED_CHANNEL_ACTIVITY	G_PROTEIN_COUPLED_RECEPTOR_PROTEIN_SIGNALING_PATHWAY	MEMBRANE	MICROTUBULE_CYTOSKELETON	REPRODUCTION	SUBSTRATE_SPECIFIC_CHANNEL_ACTIVITY
hypokalemia	6	CYTOPLASM	EXTRACELLULAR_REGION	JNK_CASCADE	REGULATION_OF_MAPKKK_CASCADE	REPRODUCTION	STRESS_ACTIVATED_PROTEIN_KINASE_SIGNALING_PATHWAY
neck pain	6	G_PROTEIN_COUPLED_RECEPTOR_PROTEIN_SIGNALING_PATHWAY	MEMBRANE	NUCLEOBASENUCLEOSIDENUCLEOTIDE_AND_NUCLEIC_ACID_METABOLIC_PROCESS	RECEPTOR_MEDIATED_ENDOCYTOSIS	REPRODUCTION	RESPONSE_TO_EXTERNAL_STIMULUS
peripheral edema	6	G_PROTEIN_COUPLED_RECEPTOR_PROTEIN_SIGNALING_PATHWAY	MEMBRANE	NUCLEOBASENUCLEOSIDENUCLEOTIDE_AND_NUCLEIC_ACID_METABOLIC_PROCESS	RECEPTOR_MEDIATED_ENDOCYTOSIS	REPRODUCTION	RESPONSE_TO_EXTERNAL_STIMULUS
shock	6	CYTOPLASM	EXTRACELLULAR_REGION	JNK_CASCADE	REGULATION_OF_MAPKKK_CASCADE	REPRODUCTION	STRESS_ACTIVATED_PROTEIN_KINASE_SIGNALING_PATHWAY
sinus tachycardia	6	CYTOPLASM	EXTRACELLULAR_REGION	JNK_CASCADE	REGULATION_OF_MAPKKK_CASCADE	REPRODUCTION	STRESS_ACTIVATED_PROTEIN_KINASE_SIGNALING_PATHWAY
suicide attempt	6	INTRINSIC_TO_PLASMA_MEMBRANE	MEMBRANE	MEMBRANE_PART	PLASMA_MEMBRANE	PLASMA_MEMBRANE_PART	REGULATION_OF_CELL_MIGRATION
supraventricular tachycardia	6	CYTOPLASM	EXTRACELLULAR_REGION	JNK_CASCADE	REGULATION_OF_MAPKKK_CASCADE	REPRODUCTION	STRESS_ACTIVATED_PROTEIN_KINASE_SIGNALING_PATHWAY
ventricular extrasystoles	6	CYTOPLASM	EXTRACELLULAR_REGION	JNK_CASCADE	REGULATION_OF_MAPKKK_CASCADE	REPRODUCTION	STRESS_ACTIVATED_PROTEIN_KINASE_SIGNALING_PATHWAY
Pain in limb	7	EPITHELIAL_TO_MESENCHYMAL_TRANSITION	INTRINSIC_TO_PLASMA_MEMBRANE	MEMBRANE	MEMBRANE_PART	PLASMA_MEMBRANE	PLASMA_MEMBRANE_PART	REGULATION_OF_TRANSCRIPTION_FROM_RNA_POLYMERASE_II_PROMOTER
gastroenteritis	7	CYTOPLASM	INTRACELLULAR_ORGANELLE_PART	MEMBRANE	MEMBRANE_ENCLOSED_LUMEN	NUCLEUS	ORGANELLE_LUMEN	ORGANELLE_PART
heart failure	7	CYTOPLASM	CYTOPLASMIC_PART	INTRACELLULAR_ORGANELLE_PART	MACROMOLECULAR_COMPLEX	MEMBRANE	MITOCHONDRION	ORGANELLE_PART
sinus headache	7	EPITHELIAL_TO_MESENCHYMAL_TRANSITION	INTRINSIC_TO_PLASMA_MEMBRANE	MEMBRANE	MEMBRANE_PART	PLASMA_MEMBRANE	PLASMA_MEMBRANE_PART	REGULATION_OF_TRANSCRIPTION_FROM_RNA_POLYMERASE_II_PROMOTER
breast pain	8	MACROMOLECULAR_COMPLEX	MITOSIS	MRNA_BINDING	M_PHASE	M_PHASE_OF_MITOTIC_CELL_CYCLE	PLASMA_MEMBRANE	PROTEOGLYCAN_METABOLIC_PROCESS	REGULATION_OF_CYTOSKELETON_ORGANIZATION_AND_BIOGENESIS
hot flashes	8	ANATOMICAL_STRUCTURE_DEVELOPMENT	INTEGRAL_TO_MEMBRANE	INTRINSIC_TO_MEMBRANE	MEMBRANE	MEMBRANE_PART	MULTICELLULAR_ORGANISMAL_DEVELOPMENT	PLASMA_MEMBRANE	SYSTEM_DEVELOPMENT
menstrual disorder	8	BIOSYNTHETIC_PROCESS	CELLULAR_MACROMOLECULE_METABOLIC_PROCESS	CYTOPLASM	MACROMOLECULE_BIOSYNTHETIC_PROCESS	MEMBRANE	MEMBRANE_PART	PLASMA_MEMBRANE	PLASMA_MEMBRANE_PART
Dyspepsia	9	EXTRACELLULAR_REGION	EXTRACELLULAR_REGION_PART	EXTRACELLULAR_SPACE	G_PROTEIN_COUPLED_RECEPTOR_PROTEIN_SIGNALING_PATHWAY	INTEGRAL_TO_MEMBRANE	MEMBRANE	MEMBRANE_PART	PLASMA_MEMBRANE_PART	SYSTEM_PROCESS
ear pain	9	CELLULAR_BIOSYNTHETIC_PROCESS	CELLULAR_MACROMOLECULE_METABOLIC_PROCESS	INTRINSIC_TO_PLASMA_MEMBRANE	MEMBRANE	MEMBRANE_PART	NUCLEOPLASM	NUCLEUS	PLASMA_MEMBRANE	PLASMA_MEMBRANE_PART
edema	9	BEHAVIOR	CELLULAR_MACROMOLECULE_CATABOLIC_PROCESS	CYTOPLASM	CYTOPLASMIC_PART	DEFENSE_RESPONSE	MACROMOLECULAR_COMPLEX	PROTEIN_COMPLEX	REPRODUCTION	REPRODUCTIVE_PROCESS
sexual dysfunction	9	CELLULAR_BIOSYNTHETIC_PROCESS	CELLULAR_MACROMOLECULE_METABOLIC_PROCESS	INTRINSIC_TO_PLASMA_MEMBRANE	MEMBRANE	MEMBRANE_PART	NUCLEOPLASM	NUCLEUS	PLASMA_MEMBRANE	PLASMA_MEMBRANE_PART
sleep disorder	9	CELLULAR_BIOSYNTHETIC_PROCESS	CELLULAR_MACROMOLECULE_METABOLIC_PROCESS	INTRINSIC_TO_PLASMA_MEMBRANE	MEMBRANE	MEMBRANE_PART	NUCLEOPLASM	NUCLEUS	PLASMA_MEMBRANE	PLASMA_MEMBRANE_PART
vaginal hemorrhage	9	ANATOMICAL_STRUCTURE_DEVELOPMENT	DNA_METABOLIC_PROCESS	EXTRACELLULAR_REGION	EXTRACELLULAR_REGION_PART	MACROMOLECULAR_COMPLEX	MULTICELLULAR_ORGANISMAL_DEVELOPMENT	ORGAN_DEVELOPMENT	PLASMA_MEMBRANE	SYSTEM_DEVELOPMENT
Influenza	10	CELL_SURFACE_RECEPTOR_LINKED_SIGNAL_TRANSDUCTION	G_PROTEIN_COUPLED_RECEPTOR_PROTEIN_SIGNALING_PATHWAY	INTEGRAL_TO_PLASMA_MEMBRANE	INTRINSIC_TO_PLASMA_MEMBRANE	MEMBRANE	MEMBRANE_PART	PLASMA_MEMBRANE	PLASMA_MEMBRANE_PART	STRUCTURAL_MOLECULE_ACTIVITY	SYSTEM_PROCESS
flushing	10	ANATOMICAL_STRUCTURE_DEVELOPMENT	EXTRACELLULAR_REGION_PART	INTRINSIC_TO_PLASMA_MEMBRANE	MEMBRANE	MEMBRANE_PART	ORGAN_DEVELOPMENT	PLASMA_MEMBRANE	PLASMA_MEMBRANE_PART	SYSTEM_DEVELOPMENT	SYSTEM_PROCESS
increased sweating	10	ACETYLTRANSFERASE_ACTIVITY	BEHAVIOR	CYTOSKELETAL_PROTEIN_BINDING	EXTRACELLULAR_REGION	EXTRACELLULAR_REGION_PART	EXTRACELLULAR_SPACE	MITOCHONDRIAL_MEMBRANE_ORGANIZATION_AND_BIOGENESIS	N_ACETYLTRANSFERASE_ACTIVITY	SYSTEM_PROCESS	TRANSFERASE_ACTIVITY_TRANSFERRING_GROUPS_OTHER_THAN_AMINO_ACYL_GROUPS
syncope	10	ANATOMICAL_STRUCTURE_DEVELOPMENT	EXTRACELLULAR_REGION	EXTRACELLULAR_REGION_PART	EXTRACELLULAR_SPACE	INTEGRAL_TO_MEMBRANE	MEMBRANE	MULTICELLULAR_ORGANISMAL_DEVELOPMENT	REPRODUCTION	REPRODUCTIVE_PROCESS	SYSTEM_DEVELOPMENT
agitation	11	EXTRACELLULAR_REGION	EXTRACELLULAR_REGION_PART	G_PROTEIN_COUPLED_RECEPTOR_PROTEIN_SIGNALING_PATHWAY	INTEGRAL_TO_MEMBRANE	INTEGRAL_TO_PLASMA_MEMBRANE	INTRINSIC_TO_PLASMA_MEMBRANE	MEMBRANE	MEMBRANE_PART	PLASMA_MEMBRANE	PLASMA_MEMBRANE_PART	REPRODUCTION
palpitations	11	EXTRACELLULAR_REGION	EXTRACELLULAR_REGION_PART	EXTRACELLULAR_SPACE	INTEGRAL_TO_MEMBRANE	INTEGRAL_TO_PLASMA_MEMBRANE	INTRINSIC_TO_PLASMA_MEMBRANE	MEMBRANE	MEMBRANE_PART	PLASMA_MEMBRANE	PLASMA_MEMBRANE_PART	RHODOPSIN_LIKE_RECEPTOR_ACTIVITY
impotence	12	ACTIN_CYTOSKELETON_ORGANIZATION_AND_BIOGENESIS	BEHAVIOR	EXTRACELLULAR_REGION	INTEGRAL_TO_PLASMA_MEMBRANE	INTRINSIC_TO_PLASMA_MEMBRANE	MEMBRANE	MEMBRANE_PART	PLASMA_MEMBRANE	PLASMA_MEMBRANE_PART	RHODOPSIN_LIKE_RECEPTOR_ACTIVITY	SYSTEM_PROCESS	TRANSMEMBRANE_RECEPTOR_ACTIVITY
malaise	12	BIOSYNTHETIC_PROCESS	DEFENSE_RESPONSE	EXTRACELLULAR_REGION	G_PROTEIN_COUPLED_RECEPTOR_ACTIVITY	INTEGRAL_TO_MEMBRANE	MEMBRANE	MEMBRANE_PART	MULTI_ORGANISM_PROCESS	PLASMA_MEMBRANE	PLASMA_MEMBRANE_PART	REPRODUCTION	REPRODUCTIVE_PROCESS
paresthesia	12	G_PROTEIN_COUPLED_RECEPTOR_PROTEIN_SIGNALING_PATHWAY	INTRINSIC_TO_PLASMA_MEMBRANE	MEMBRANE	MEMBRANE_ENCLOSED_LUMEN	MEMBRANE_PART	NUCLEOBASENUCLEOSIDENUCLEOTIDE_AND_NUCLEIC_ACID_METABOLIC_PROCESS	NUCLEUS	ORGANELLE_LUMEN	PLASMA_MEMBRANE	PLASMA_MEMBRANE_PART	REPRODUCTION	RESPONSE_TO_EXTERNAL_STIMULUS
urinary frequency	12	EXTRACELLULAR_REGION	G_PROTEIN_COUPLED_RECEPTOR_PROTEIN_SIGNALING_PATHWAY	INTEGRAL_TO_PLASMA_MEMBRANE	INTRINSIC_TO_PLASMA_MEMBRANE	MEMBRANE	MEMBRANE_PART	NUCLEOBASENUCLEOSIDENUCLEOTIDE_AND_NUCLEIC_ACID_METABOLIC_PROCESS	NUCLEUS	PLASMA_MEMBRANE	PLASMA_MEMBRANE_PART	RESPONSE_TO_EXTERNAL_STIMULUS	RHODOPSIN_LIKE_RECEPTOR_ACTIVITY
vertigo	12	ANATOMICAL_STRUCTURE_DEVELOPMENT	CELLULAR_MACROMOLECULE_METABOLIC_PROCESS	EXTRACELLULAR_REGION	EXTRACELLULAR_REGION_PART	MEMBRANE	MEMBRANE_PART	MULTICELLULAR_ORGANISMAL_DEVELOPMENT	PLASMA_MEMBRANE	PLASMA_MEMBRANE_PART	REPRODUCTION	REPRODUCTIVE_PROCESS	SYSTEM_DEVELOPMENT
chest pain	13	CELL_CELL_SIGNALING	CYTOPLASM	G_PROTEIN_COUPLED_RECEPTOR_PROTEIN_SIGNALING_PATHWAY	INTEGRAL_TO_PLASMA_MEMBRANE	INTRINSIC_TO_MEMBRANE	INTRINSIC_TO_PLASMA_MEMBRANE	MEMBRANE	MEMBRANE_PART	NUCLEUS	PLASMA_MEMBRANE	PLASMA_MEMBRANE_PART	REPRODUCTION	SYSTEM_PROCESS
concentration impaired	13	ANATOMICAL_STRUCTURE_DEVELOPMENT	BIOSYNTHETIC_PROCESS	CELLULAR_BIOSYNTHETIC_PROCESS	CELLULAR_MACROMOLECULE_METABOLIC_PROCESS	CYTOPLASM	INTRACELLULAR_ORGANELLE_PART	MACROMOLECULE_BIOSYNTHETIC_PROCESS	NUCLEUS	ORGANELLE_PART	ORGAN_DEVELOPMENT	OXIDOREDUCTASE_ACTIVITY_ACTING_ON_THE_ALDEHYDE_OR_OXO_GROUP_OF_DONORSNAD_OR_NADP_AS_ACCEPTOR	SYSTEM_DEVELOPMENT	TISSUE_DEVELOPMENT
confusion	13	CELL_CELL_SIGNALING	CELL_SURFACE_RECEPTOR_LINKED_SIGNAL_TRANSDUCTION	G_PROTEIN_COUPLED_RECEPTOR_PROTEIN_SIGNALING_PATHWAY	INTEGRAL_TO_PLASMA_MEMBRANE	INTRINSIC_TO_PLASMA_MEMBRANE	MEMBRANE	MEMBRANE_PART	NUCLEOBASENUCLEOSIDENUCLEOTIDE_AND_NUCLEIC_ACID_METABOLIC_PROCESS	PLASMA_MEMBRANE	PLASMA_MEMBRANE_PART	REPRODUCTION	RESPONSE_TO_EXTERNAL_STIMULUS	SYSTEM_PROCESS
constipation	13	G_PROTEIN_COUPLED_RECEPTOR_PROTEIN_SIGNALING_PATHWAY	INTEGRAL_TO_MEMBRANE	INTEGRAL_TO_PLASMA_MEMBRANE	INTRINSIC_TO_MEMBRANE	INTRINSIC_TO_PLASMA_MEMBRANE	MEMBRANE	MEMBRANE_PART	OXIDOREDUCTASE_ACTIVITY	PLASMA_MEMBRANE	PLASMA_MEMBRANE_PART	REPRODUCTION	REPRODUCTIVE_PROCESS	SYSTEM_PROCESS
dyskinesia	13	CELL_CELL_SIGNALING	CELL_SURFACE_RECEPTOR_LINKED_SIGNAL_TRANSDUCTION	EXTRACELLULAR_REGION	INTEGRAL_TO_MEMBRANE	INTRINSIC_TO_MEMBRANE	MEMBRANE	MEMBRANE_PART	MICROTUBULE_CYTOSKELETON_ORGANIZATION_AND_BIOGENESIS	NUCLEOBASENUCLEOSIDENUCLEOTIDE_AND_NUCLEIC_ACID_METABOLIC_PROCESS	RECEPTOR_BINDING	RESPONSE_TO_EXTERNAL_STIMULUS	SIGNAL_TRANSDUCTION	SYSTEM_PROCESS
metrorrhagia	13	G_PROTEIN_COUPLED_RECEPTOR_PROTEIN_SIGNALING_PATHWAY	INTEGRAL_TO_MEMBRANE	INTEGRAL_TO_PLASMA_MEMBRANE	INTRINSIC_TO_MEMBRANE	INTRINSIC_TO_PLASMA_MEMBRANE	MACROMOLECULAR_COMPLEX	MEMBRANE	MEMBRANE_PART	MULTI_ORGANISM_PROCESS	PLASMA_MEMBRANE	PLASMA_MEMBRANE_PART	PROTEIN_COMPLEX	REGULATION_OF_CYTOSKELETON_ORGANIZATION_AND_BIOGENESIS
conjunctivitis	14	CYTOPLASMIC_PART	EXTRACELLULAR_REGION	INTEGRAL_TO_MEMBRANE	INTEGRAL_TO_PLASMA_MEMBRANE	INTRINSIC_TO_MEMBRANE	INTRINSIC_TO_PLASMA_MEMBRANE	MEMBRANE	MEMBRANE_PART	NEGATIVE_REGULATION_OF_BIOLOGICAL_PROCESS	NEGATIVE_REGULATION_OF_CELLULAR_PROCESS	PLASMA_MEMBRANE	PLASMA_MEMBRANE_PART	POSITIVE_REGULATION_OF_CYTOSKELETON_ORGANIZATION_AND_BIOGENESIS	SMALL_GTPASE_REGULATOR_ACTIVITY
increased salivation	14	CELLULAR_BIOSYNTHETIC_PROCESS	CELLULAR_MACROMOLECULE_METABOLIC_PROCESS	G_PROTEIN_COUPLED_RECEPTOR_PROTEIN_SIGNALING_PATHWAY	INTEGRAL_TO_MEMBRANE	INTEGRAL_TO_PLASMA_MEMBRANE	INTRINSIC_TO_MEMBRANE	INTRINSIC_TO_PLASMA_MEMBRANE	MEIOSIS_I	MEMBRANE	MEMBRANE_PART	OXIDOREDUCTASE_ACTIVITY	PLASMA_MEMBRANE	PLASMA_MEMBRANE_PART	REPRODUCTIVE_PROCESS
pruritus	14	BIOSYNTHETIC_PROCESS	CELLULAR_BIOSYNTHETIC_PROCESS	CELLULAR_MACROMOLECULE_METABOLIC_PROCESS	CYTOPLASM	CYTOPLASMIC_PART	G_PROTEIN_COUPLED_RECEPTOR_PROTEIN_SIGNALING_PATHWAY	INTRACELLULAR_ORGANELLE_PART	MACROMOLECULAR_COMPLEX	MACROMOLECULE_BIOSYNTHETIC_PROCESS	MEMBRANE	NUCLEUS	ORGANELLE_PART	PROTEIN_COMPLEX	RESPONSE_TO_EXTERNAL_STIMULUS
abnormal gait	15	ENZYME_BINDING	G_PROTEIN_COUPLED_RECEPTOR_ACTIVITY	G_PROTEIN_COUPLED_RECEPTOR_PROTEIN_SIGNALING_PATHWAY	INTEGRAL_TO_MEMBRANE	INTEGRAL_TO_PLASMA_MEMBRANE	INTRINSIC_TO_MEMBRANE	INTRINSIC_TO_PLASMA_MEMBRANE	MEMBRANE	MEMBRANE_PART	PLASMA_MEMBRANE	PLASMA_MEMBRANE_PART	REPRODUCTION	REPRODUCTIVE_PROCESS	RHODOPSIN_LIKE_RECEPTOR_ACTIVITY	SYSTEM_PROCESS
arthralgia	15	CELLULAR_BIOSYNTHETIC_PROCESS	CYTOPLASM	G_PROTEIN_COUPLED_RECEPTOR_PROTEIN_SIGNALING_PATHWAY	INTEGRAL_TO_MEMBRANE	INTEGRAL_TO_PLASMA_MEMBRANE	INTRINSIC_TO_MEMBRANE	INTRINSIC_TO_PLASMA_MEMBRANE	MACROMOLECULAR_COMPLEX	MEMBRANE	MEMBRANE_PART	PLASMA_MEMBRANE	PLASMA_MEMBRANE_PART	PROTEIN_COMPLEX	REPRODUCTION	SYSTEM_PROCESS
dysuria	15	G_PROTEIN_COUPLED_RECEPTOR_ACTIVITY	IMMUNE_RESPONSE	IMMUNE_SYSTEM_PROCESS	INTEGRAL_TO_MEMBRANE	INTEGRAL_TO_PLASMA_MEMBRANE	INTRINSIC_TO_MEMBRANE	INTRINSIC_TO_PLASMA_MEMBRANE	MEMBRANE	MEMBRANE_PART	MICROTUBULE_BINDING	MICROTUBULE_CYTOSKELETON	PLASMA_MEMBRANE	PLASMA_MEMBRANE_PART	RHODOPSIN_LIKE_RECEPTOR_ACTIVITY	TUBULIN_BINDING
hematuria	15	ENZYME_BINDING	G_PROTEIN_COUPLED_RECEPTOR_ACTIVITY	G_PROTEIN_COUPLED_RECEPTOR_PROTEIN_SIGNALING_PATHWAY	INTEGRAL_TO_MEMBRANE	INTEGRAL_TO_PLASMA_MEMBRANE	INTRINSIC_TO_MEMBRANE	INTRINSIC_TO_PLASMA_MEMBRANE	MEMBRANE	MEMBRANE_PART	PLASMA_MEMBRANE	PLASMA_MEMBRANE_PART	REPRODUCTION	REPRODUCTIVE_PROCESS	RHODOPSIN_LIKE_RECEPTOR_ACTIVITY	SYSTEM_PROCESS
menorrhagia	15	G_PROTEIN_COUPLED_RECEPTOR_ACTIVITY	IMMUNE_RESPONSE	IMMUNE_SYSTEM_PROCESS	INTEGRAL_TO_MEMBRANE	INTEGRAL_TO_PLASMA_MEMBRANE	INTRINSIC_TO_MEMBRANE	INTRINSIC_TO_PLASMA_MEMBRANE	MEMBRANE	MEMBRANE_PART	MICROTUBULE_BINDING	MICROTUBULE_CYTOSKELETON	PLASMA_MEMBRANE	PLASMA_MEMBRANE_PART	RHODOPSIN_LIKE_RECEPTOR_ACTIVITY	TUBULIN_BINDING
weight gain	15	CELLULAR_BIOSYNTHETIC_PROCESS	CELLULAR_MACROMOLECULE_METABOLIC_PROCESS	EXTRACELLULAR_REGION	EXTRACELLULAR_REGION_PART	EXTRACELLULAR_SPACE	G_PROTEIN_COUPLED_RECEPTOR_PROTEIN_SIGNALING_PATHWAY	INTEGRAL_TO_MEMBRANE	INTEGRAL_TO_PLASMA_MEMBRANE	INTRINSIC_TO_PLASMA_MEMBRANE	MEMBRANE	MEMBRANE_PART	NUCLEUS	PLASMA_MEMBRANE	PLASMA_MEMBRANE_PART	REPRODUCTIVE_PROCESS
amenorrhea	16	CYTOPLASMIC_PART	DEFENSE_RESPONSE	G_PROTEIN_COUPLED_RECEPTOR_ACTIVITY	IMMUNE_RESPONSE	IMMUNE_SYSTEM_PROCESS	INTEGRAL_TO_MEMBRANE	INTEGRAL_TO_PLASMA_MEMBRANE	INTRINSIC_TO_MEMBRANE	INTRINSIC_TO_PLASMA_MEMBRANE	MACROMOLECULE_BIOSYNTHETIC_PROCESS	MEMBRANE	MEMBRANE_PART	PEPTIDASE_ACTIVITY	PLASMA_MEMBRANE	PLASMA_MEMBRANE_PART	RESPONSE_TO_EXTERNAL_STIMULUS
dyspnea	16	CHROMOSOME	CYTOPLASM	CYTOPLASMIC_PART	G_PROTEIN_COUPLED_RECEPTOR_ACTIVITY	G_PROTEIN_COUPLED_RECEPTOR_PROTEIN_SIGNALING_PATHWAY	INTEGRAL_TO_MEMBRANE	INTEGRAL_TO_PLASMA_MEMBRANE	INTRINSIC_TO_MEMBRANE	INTRINSIC_TO_PLASMA_MEMBRANE	MEMBRANE	MEMBRANE_PART	PLASMA_MEMBRANE	PLASMA_MEMBRANE_PART	REPRODUCTIVE_PROCESS	RHODOPSIN_LIKE_RECEPTOR_ACTIVITY	SYSTEM_PROCESS
fatigue	16	CELL_SURFACE_RECEPTOR_LINKED_SIGNAL_TRANSDUCTION	CYTOPLASM	G_PROTEIN_COUPLED_RECEPTOR_ACTIVITY	G_PROTEIN_COUPLED_RECEPTOR_PROTEIN_SIGNALING_PATHWAY	INTEGRAL_TO_MEMBRANE	INTEGRAL_TO_PLASMA_MEMBRANE	INTRINSIC_TO_MEMBRANE	INTRINSIC_TO_PLASMA_MEMBRANE	MACROMOLECULAR_COMPLEX	MEMBRANE	MEMBRANE_PART	PLASMA_MEMBRANE	PLASMA_MEMBRANE_PART	PROTEIN_COMPLEX	RHODOPSIN_LIKE_RECEPTOR_ACTIVITY	SYSTEM_PROCESS
hallucinations	16	CENTROSOME	EXTRACELLULAR_REGION	G_PROTEIN_COUPLED_RECEPTOR_ACTIVITY	INTEGRAL_TO_MEMBRANE	INTEGRAL_TO_PLASMA_MEMBRANE	INTRINSIC_TO_MEMBRANE	INTRINSIC_TO_PLASMA_MEMBRANE	MEMBRANE	MEMBRANE_PART	MICROTUBULE_ORGANIZING_CENTER	PHOSPHATASE_BINDING	PLASMA_MEMBRANE	PLASMA_MEMBRANE_PART	PROTEIN_PHOSPHATASE_BINDING	RHODOPSIN_LIKE_RECEPTOR_ACTIVITY	TRANSMEMBRANE_RECEPTOR_ACTIVITY
personality disorder	16	CENTROSOME	EXTRACELLULAR_REGION	G_PROTEIN_COUPLED_RECEPTOR_ACTIVITY	INTEGRAL_TO_MEMBRANE	INTEGRAL_TO_PLASMA_MEMBRANE	INTRINSIC_TO_MEMBRANE	INTRINSIC_TO_PLASMA_MEMBRANE	MEMBRANE	MEMBRANE_PART	MICROTUBULE_ORGANIZING_CENTER	PHOSPHATASE_BINDING	PLASMA_MEMBRANE	PLASMA_MEMBRANE_PART	PROTEIN_PHOSPHATASE_BINDING	RHODOPSIN_LIKE_RECEPTOR_ACTIVITY	TRANSMEMBRANE_RECEPTOR_ACTIVITY
urinary tract infection	16	CELLULAR_MACROMOLECULE_METABOLIC_PROCESS	CELL_SURFACE_RECEPTOR_LINKED_SIGNAL_TRANSDUCTION	CYTOPLASM	EXTRACELLULAR_REGION	G_PROTEIN_COUPLED_RECEPTOR_ACTIVITY	G_PROTEIN_COUPLED_RECEPTOR_PROTEIN_SIGNALING_PATHWAY	INTEGRAL_TO_PLASMA_MEMBRANE	INTRACELLULAR_ORGANELLE_PART	INTRINSIC_TO_PLASMA_MEMBRANE	MEMBRANE	MEMBRANE_PART	MULTI_ORGANISM_PROCESS	PLASMA_MEMBRANE	PLASMA_MEMBRANE_PART	RESPONSE_TO_EXTERNAL_STIMULUS	SIGNAL_TRANSDUCTION
hyperglycemia	17	BIOPOLYMER_METABOLIC_PROCESS	BIOSYNTHETIC_PROCESS	CELLULAR_MACROMOLECULE_METABOLIC_PROCESS	CELLULAR_PROTEIN_METABOLIC_PROCESS	CYTOPLASM	EXTRACELLULAR_REGION	JNK_CASCADE	MACROMOLECULAR_COMPLEX	MACROMOLECULE_CATABOLIC_PROCESS	MEMBRANE_PART	PEPTIDASE_ACTIVITY	PROTEIN_METABOLIC_PROCESS	REGULATION_OF_MAPKKK_CASCADE	REPRODUCTION	REPRODUCTIVE_PROCESS	STRESS_ACTIVATED_PROTEIN_KINASE_SIGNALING_PATHWAY	TRANSCRIPTION_COREPRESSOR_ACTIVITY
hypotension	17	BIOSYNTHETIC_PROCESS	CYTOPLASM	EXTRACELLULAR_REGION	EXTRACELLULAR_SPACE	INTEGRAL_TO_MEMBRANE	INTRACELLULAR_ORGANELLE_PART	JNK_CASCADE	MEMBRANE	MEMBRANE_PART	NUCLEAR_PART	NUCLEUS	ORGANELLE_PART	PLASMA_MEMBRANE_PART	REGULATION_OF_MAPKKK_CASCADE	REPRODUCTION	REPRODUCTIVE_PROCESS	STRESS_ACTIVATED_PROTEIN_KINASE_SIGNALING_PATHWAY
infection	17	ANATOMICAL_STRUCTURE_DEVELOPMENT	CELL_SURFACE_RECEPTOR_LINKED_SIGNAL_TRANSDUCTION	CYTOPLASM	CYTOPLASMIC_PART	INTEGRAL_TO_MEMBRANE	INTRINSIC_TO_MEMBRANE	INTRINSIC_TO_PLASMA_MEMBRANE	MEMBRANE	MEMBRANE_PART	MULTICELLULAR_ORGANISMAL_DEVELOPMENT	NEUROLOGICAL_SYSTEM_PROCESS	PLASMA_MEMBRANE	PLASMA_MEMBRANE_PART	SIGNAL_TRANSDUCTION	SYSTEM_DEVELOPMENT	SYSTEM_PROCESS	TRANSCRIPTION_FACTOR_BINDING
nervousness	17	CELL_CELL_SIGNALING	EXTRACELLULAR_REGION	EXTRACELLULAR_REGION_PART	EXTRACELLULAR_SPACE	G_PROTEIN_COUPLED_RECEPTOR_PROTEIN_SIGNALING_PATHWAY	INTEGRAL_TO_MEMBRANE	INTEGRAL_TO_PLASMA_MEMBRANE	INTRINSIC_TO_MEMBRANE	INTRINSIC_TO_PLASMA_MEMBRANE	MEMBRANE	MEMBRANE_PART	PLASMA_MEMBRANE	PLASMA_MEMBRANE_PART	REPRODUCTION	REPRODUCTIVE_PROCESS	RHODOPSIN_LIKE_RECEPTOR_ACTIVITY	SYSTEM_PROCESS
tinnitus	17	CELLULAR_BIOSYNTHETIC_PROCESS	CELLULAR_MACROMOLECULE_METABOLIC_PROCESS	CYTOPLASM	G_PROTEIN_COUPLED_RECEPTOR_PROTEIN_SIGNALING_PATHWAY	INTEGRAL_TO_PLASMA_MEMBRANE	INTRACELLULAR_ORGANELLE_PART	INTRINSIC_TO_PLASMA_MEMBRANE	MACROMOLECULAR_COMPLEX	MEMBRANE	MEMBRANE_PART	MULTI_ORGANISM_PROCESS	NUCLEUS	ORGANELLE_PART	PLASMA_MEMBRANE	PLASMA_MEMBRANE_PART	PROTEIN_COMPLEX	REPRODUCTION
acne	18	CELL_CYCLE_ARREST	CYTOPLASMIC_PART	G_PROTEIN_COUPLED_RECEPTOR_ACTIVITY	INTEGRAL_TO_MEMBRANE	INTEGRAL_TO_PLASMA_MEMBRANE	INTRACELLULAR_NON_MEMBRANE_BOUND_ORGANELLE	INTRINSIC_TO_MEMBRANE	INTRINSIC_TO_PLASMA_MEMBRANE	MACROMOLECULAR_COMPLEX	MEMBRANE	MEMBRANE_PART	MULTI_ORGANISM_PROCESS	NON_MEMBRANE_BOUND_ORGANELLE	ORGANELLE_ORGANIZATION_AND_BIOGENESIS	PLASMA_MEMBRANE	PLASMA_MEMBRANE_PART	PROTEIN_COMPLEX	REGULATION_OF_CELLULAR_COMPONENT_ORGANIZATION_AND_BIOGENESIS
blurred vision	18	CELLULAR_LOCALIZATION	ENDOSOME_TRANSPORT	ESTABLISHMENT_OF_CELLULAR_LOCALIZATION	ESTABLISHMENT_OF_PROTEIN_LOCALIZATION	GTPASE_ACTIVATOR_ACTIVITY	INTRACELLULAR_PROTEIN_TRANSPORT	INTRACELLULAR_TRANSPORT	INTRINSIC_TO_PLASMA_MEMBRANE	LEARNING_AND_OR_MEMORY	MACROMOLECULE_LOCALIZATION	MEMBRANE	MEMBRANE_PART	PLASMA_MEMBRANE	PLASMA_MEMBRANE_PART	PROTEIN_IMPORT	PROTEIN_LOCALIZATION	PROTEIN_TRANSPORT	PROTEIN_TRANSPORTER_ACTIVITY
insomnia	18	CELL_SURFACE_RECEPTOR_LINKED_SIGNAL_TRANSDUCTION	EXTRACELLULAR_REGION	EXTRACELLULAR_REGION_PART	EXTRACELLULAR_SPACE	G_PROTEIN_COUPLED_RECEPTOR_ACTIVITY	G_PROTEIN_COUPLED_RECEPTOR_PROTEIN_SIGNALING_PATHWAY	INTEGRAL_TO_MEMBRANE	INTEGRAL_TO_PLASMA_MEMBRANE	INTRINSIC_TO_MEMBRANE	INTRINSIC_TO_PLASMA_MEMBRANE	MEMBRANE	MEMBRANE_PART	PLASMA_MEMBRANE	PLASMA_MEMBRANE_PART	REPRODUCTION	REPRODUCTIVE_PROCESS	RHODOPSIN_LIKE_RECEPTOR_ACTIVITY	SYSTEM_PROCESS
rhinitis	19	CELLULAR_PROTEIN_METABOLIC_PROCESS	CELL_CELL_SIGNALING	G_PROTEIN_COUPLED_RECEPTOR_PROTEIN_SIGNALING_PATHWAY	INTEGRAL_TO_PLASMA_MEMBRANE	INTRINSIC_TO_MEMBRANE	INTRINSIC_TO_PLASMA_MEMBRANE	MACROMOLECULAR_COMPLEX	MEMBRANE	MEMBRANE_PART	NUCLEUS	PLASMA_MEMBRANE	PLASMA_MEMBRANE_PART	POSITIVE_REGULATION_OF_BIOLOGICAL_PROCESS	PROTEIN_COMPLEX	REPRODUCTION	REPRODUCTIVE_PROCESS	RHODOPSIN_LIKE_RECEPTOR_ACTIVITY	SIGNAL_TRANSDUCTION	SYSTEM_PROCESS
urinary incontinence	19	ENZYME_BINDING	EXTRACELLULAR_REGION	EXTRACELLULAR_REGION_PART	EXTRACELLULAR_SPACE	G_PROTEIN_COUPLED_RECEPTOR_ACTIVITY	G_PROTEIN_COUPLED_RECEPTOR_PROTEIN_SIGNALING_PATHWAY	INTEGRAL_TO_MEMBRANE	INTEGRAL_TO_PLASMA_MEMBRANE	INTRINSIC_TO_MEMBRANE	INTRINSIC_TO_PLASMA_MEMBRANE	MEMBRANE	MEMBRANE_PART	NUCLEAR_PART	PLASMA_MEMBRANE	PLASMA_MEMBRANE_PART	REPRODUCTION	REPRODUCTIVE_PROCESS	RHODOPSIN_LIKE_RECEPTOR_ACTIVITY	SYSTEM_PROCESS
Pharyngitis	20	BIOSYNTHETIC_PROCESS	CELLULAR_PROTEIN_METABOLIC_PROCESS	CELL_CELL_SIGNALING	CYTOPLASM	CYTOPLASMIC_PART	EXTRACELLULAR_SPACE	INTEGRAL_TO_MEMBRANE	INTRINSIC_TO_MEMBRANE	MACROMOLECULAR_COMPLEX	MEMBRANE	MEMBRANE_PART	MITOCHONDRION	NUCLEAR_IMPORT	NUCLEAR_TRANSPORT	NUCLEOCYTOPLASMIC_TRANSPORT	PLASMA_MEMBRANE	PROTEIN_IMPORT_INTO_NUCLEUS	RECEPTOR_BINDING	REPRODUCTIVE_PROCESS	SIGNAL_TRANSDUCTION
anorexia	20	CYTOPLASM	CYTOPLASMIC_PART	DEFENSE_RESPONSE	G_PROTEIN_COUPLED_RECEPTOR_ACTIVITY	G_PROTEIN_COUPLED_RECEPTOR_PROTEIN_SIGNALING_PATHWAY	INTEGRAL_TO_MEMBRANE	INTEGRAL_TO_PLASMA_MEMBRANE	INTRINSIC_TO_MEMBRANE	INTRINSIC_TO_PLASMA_MEMBRANE	MACROMOLECULAR_COMPLEX	MEMBRANE	MEMBRANE_PART	N_ACETYLTRANSFERASE_ACTIVITY	PLASMA_MEMBRANE	PLASMA_MEMBRANE_PART	PROTEIN_COMPLEX	REPRODUCTION	REPRODUCTIVE_PROCESS	SIGNAL_TRANSDUCTION	SYSTEM_PROCESS
anxiety	21	BEHAVIOR	CYTOSKELETAL_PROTEIN_BINDING	DEFENSE_RESPONSE	EXTRACELLULAR_REGION	EXTRACELLULAR_REGION_PART	EXTRACELLULAR_SPACE	G_PROTEIN_COUPLED_RECEPTOR_PROTEIN_SIGNALING_PATHWAY	INTEGRAL_TO_MEMBRANE	INTEGRAL_TO_PLASMA_MEMBRANE	INTRINSIC_TO_PLASMA_MEMBRANE	MEMBRANE	MEMBRANE_PART	NUCLEOBASENUCLEOSIDENUCLEOTIDE_AND_NUCLEIC_ACID_METABOLIC_PROCESS	PLASMA_MEMBRANE	PLASMA_MEMBRANE_PART	RECEPTOR_MEDIATED_ENDOCYTOSIS	REPRODUCTION	REPRODUCTIVE_PROCESS	RESPONSE_TO_EXTERNAL_STIMULUS	RHODOPSIN_LIKE_RECEPTOR_ACTIVITY	SYSTEM_PROCESS
hemorrhage	21	BEHAVIOR	BIOPOLYMER_METABOLIC_PROCESS	CELLULAR_BIOSYNTHETIC_PROCESS	CELLULAR_MACROMOLECULE_METABOLIC_PROCESS	CELLULAR_PROTEIN_METABOLIC_PROCESS	CELL_SURFACE_RECEPTOR_LINKED_SIGNAL_TRANSDUCTION	CYTOPLASM	CYTOPLASMIC_PART	G_PROTEIN_COUPLED_RECEPTOR_PROTEIN_SIGNALING_PATHWAY	MACROMOLECULAR_COMPLEX	MEMBRANE	MEMBRANE_PART	NUCLEUS	PLASMA_MEMBRANE	PLASMA_MEMBRANE_PART	PROTEIN_COMPLEX	PROTEIN_METABOLIC_PROCESS	RESPONSE_TO_EXTERNAL_STIMULUS	SECRETION	SECRETION_BY_CELL	SIGNAL_TRANSDUCTION
rash	21	ANATOMICAL_STRUCTURE_DEVELOPMENT	CELLULAR_MACROMOLECULE_METABOLIC_PROCESS	CELL_SURFACE_RECEPTOR_LINKED_SIGNAL_TRANSDUCTION	CYTOPLASM	CYTOPLASMIC_PART	G_PROTEIN_COUPLED_RECEPTOR_PROTEIN_SIGNALING_PATHWAY	INTEGRAL_TO_MEMBRANE	INTEGRAL_TO_PLASMA_MEMBRANE	INTRINSIC_TO_MEMBRANE	INTRINSIC_TO_PLASMA_MEMBRANE	MACROMOLECULAR_COMPLEX	MEMBRANE	MEMBRANE_PART	NUCLEUS	PLASMA_MEMBRANE	PLASMA_MEMBRANE_PART	PROTEIN_HOMOOLIGOMERIZATION	PROTEIN_METABOLIC_PROCESS	REPRODUCTION	SYSTEM_DEVELOPMENT	SYSTEM_PROCESS
abdominal pain	22	ANATOMICAL_STRUCTURE_DEVELOPMENT	CYTOPLASM	CYTOPLASMIC_PART	EXTRACELLULAR_REGION	G_PROTEIN_COUPLED_RECEPTOR_ACTIVITY	G_PROTEIN_COUPLED_RECEPTOR_PROTEIN_SIGNALING_PATHWAY	INTEGRAL_TO_MEMBRANE	INTEGRAL_TO_PLASMA_MEMBRANE	INTRINSIC_TO_MEMBRANE	INTRINSIC_TO_PLASMA_MEMBRANE	LEADING_EDGE	MACROMOLECULAR_COMPLEX	MEMBRANE	MEMBRANE_PART	MITOCHONDRION	PLASMA_MEMBRANE	PLASMA_MEMBRANE_PART	PROTEIN_COMPLEX	REPRODUCTION	REPRODUCTIVE_PROCESS	SYSTEM_DEVELOPMENT	SYSTEM_PROCESS
amnesia	22	CELLULAR_BIOSYNTHETIC_PROCESS	CELLULAR_MACROMOLECULE_METABOLIC_PROCESS	CYTOPLASM	EXTRACELLULAR_REGION	EXTRACELLULAR_REGION_PART	EXTRACELLULAR_SPACE	G_PROTEIN_COUPLED_RECEPTOR_PROTEIN_SIGNALING_PATHWAY	INTRACELLULAR_ORGANELLE_PART	INTRINSIC_TO_PLASMA_MEMBRANE	MACROMOLECULAR_COMPLEX	MEMBRANE	MEMBRANE_PART	NUCLEOBASENUCLEOSIDENUCLEOTIDE_AND_NUCLEIC_ACID_METABOLIC_PROCESS	NUCLEUS	ORGANELLE_PART	PLASMA_MEMBRANE	PLASMA_MEMBRANE_PART	PROTEIN_COMPLEX	RECEPTOR_MEDIATED_ENDOCYTOSIS	REPRODUCTION	REPRODUCTIVE_PROCESS	RESPONSE_TO_EXTERNAL_STIMULUS
hypertension	22	BIOSYNTHETIC_PROCESS	CELLULAR_BIOSYNTHETIC_PROCESS	CELLULAR_MACROMOLECULE_METABOLIC_PROCESS	CYTOPLASM	CYTOPLASMIC_PART	EXTRACELLULAR_REGION	EXTRACELLULAR_REGION_PART	EXTRACELLULAR_SPACE	G_PROTEIN_COUPLED_RECEPTOR_PROTEIN_SIGNALING_PATHWAY	INTRACELLULAR_ORGANELLE_PART	MACROMOLECULAR_COMPLEX	MEMBRANE	MEMBRANE_ENCLOSED_LUMEN	NUCLEOBASENUCLEOSIDENUCLEOTIDE_AND_NUCLEIC_ACID_METABOLIC_PROCESS	NUCLEUS	ORGANELLE_LUMEN	ORGANELLE_PART	PROTEIN_COMPLEX	RECEPTOR_MEDIATED_ENDOCYTOSIS	REPRODUCTION	REPRODUCTIVE_PROCESS	RESPONSE_TO_EXTERNAL_STIMULUS
myalgia	22	CELLULAR_BIOSYNTHETIC_PROCESS	CELL_CELL_SIGNALING	CELL_SURFACE_RECEPTOR_LINKED_SIGNAL_TRANSDUCTION	CYTOPLASM	GAMETE_GENERATION	G_PROTEIN_COUPLED_RECEPTOR_PROTEIN_SIGNALING_PATHWAY	INTEGRAL_TO_PLASMA_MEMBRANE	INTRACELLULAR_ORGANELLE_PART	INTRINSIC_TO_PLASMA_MEMBRANE	MACROMOLECULAR_COMPLEX	MEMBRANE	MEMBRANE_PART	NUCLEOBASENUCLEOSIDENUCLEOTIDE_AND_NUCLEIC_ACID_METABOLIC_PROCESS	NUCLEUS	ORGANELLE_PART	PLASMA_MEMBRANE	PLASMA_MEMBRANE_PART	PROTEIN_COMPLEX	REPRODUCTION	RESPONSE_TO_EXTERNAL_STIMULUS	SEXUAL_REPRODUCTION	SYSTEM_PROCESS
dizziness	23	ANATOMICAL_STRUCTURE_DEVELOPMENT	CELL_CELL_SIGNALING	CELL_SURFACE_RECEPTOR_LINKED_SIGNAL_TRANSDUCTION	DEFENSE_RESPONSE	EXTRACELLULAR_REGION	EXTRACELLULAR_REGION_PART	EXTRACELLULAR_SPACE	G_PROTEIN_COUPLED_RECEPTOR_PROTEIN_SIGNALING_PATHWAY	INTEGRAL_TO_MEMBRANE	INTEGRAL_TO_PLASMA_MEMBRANE	INTRINSIC_TO_MEMBRANE	INTRINSIC_TO_PLASMA_MEMBRANE	MEMBRANE	MEMBRANE_PART	MULTICELLULAR_ORGANISMAL_DEVELOPMENT	PLASMA_MEMBRANE	PLASMA_MEMBRANE_PART	RECEPTOR_ACTIVITY	REPRODUCTION	REPRODUCTIVE_PROCESS	RESPONSE_TO_EXTERNAL_STIMULUS	SYSTEM_DEVELOPMENT	SYSTEM_PROCESS
pain	23	BIOSYNTHETIC_PROCESS	CELLULAR_MACROMOLECULE_METABOLIC_PROCESS	CYTOPLASM	CYTOPLASMIC_PART	DEFENSE_RESPONSE	G_PROTEIN_COUPLED_RECEPTOR_ACTIVITY	INTEGRAL_TO_MEMBRANE	INTEGRAL_TO_PLASMA_MEMBRANE	INTRACELLULAR_ORGANELLE_PART	INTRINSIC_TO_MEMBRANE	INTRINSIC_TO_PLASMA_MEMBRANE	MACROMOLECULE_BIOSYNTHETIC_PROCESS	MEMBRANE	MEMBRANE_PART	MULTICELLULAR_ORGANISMAL_DEVELOPMENT	NUCLEUS	ORGANELLE_PART	PLASMA_MEMBRANE	PLASMA_MEMBRANE_PART	REPRODUCTION	REPRODUCTIVE_PROCESS	RHODOPSIN_LIKE_RECEPTOR_ACTIVITY	SYSTEM_PROCESS
tremor	23	ANATOMICAL_STRUCTURE_DEVELOPMENT	CELLULAR_MACROMOLECULE_METABOLIC_PROCESS	CELLULAR_PROTEIN_METABOLIC_PROCESS	CELL_CELL_SIGNALING	CELL_SURFACE_RECEPTOR_LINKED_SIGNAL_TRANSDUCTION	CYTOPLASM	EXTRACELLULAR_REGION	EXTRACELLULAR_REGION_PART	EXTRACELLULAR_SPACE	G_PROTEIN_COUPLED_RECEPTOR_PROTEIN_SIGNALING_PATHWAY	INTEGRAL_TO_MEMBRANE	INTEGRAL_TO_PLASMA_MEMBRANE	INTRINSIC_TO_MEMBRANE	INTRINSIC_TO_PLASMA_MEMBRANE	MEMBRANE	MEMBRANE_PART	PLASMA_MEMBRANE	PLASMA_MEMBRANE_PART	REPRODUCTION	REPRODUCTIVE_PROCESS	SIGNAL_TRANSDUCTION	SYSTEM_DEVELOPMENT	SYSTEM_PROCESS
upper respiratory tract infection	23	BIOPOLYMER_METABOLIC_PROCESS	CELLULAR_MACROMOLECULE_METABOLIC_PROCESS	CELLULAR_PROTEIN_METABOLIC_PROCESS	DEFENSE_RESPONSE	G_PROTEIN_COUPLED_RECEPTOR_ACTIVITY	IMMUNE_RESPONSE	IMMUNE_SYSTEM_PROCESS	INTEGRAL_TO_PLASMA_MEMBRANE	INTRINSIC_TO_PLASMA_MEMBRANE	LEADING_EDGE	MACROMOLECULAR_COMPLEX	MEMBRANE	MEMBRANE_PART	PEPTIDASE_ACTIVITY	PLASMA_MEMBRANE	PLASMA_MEMBRANE_PART	PROTEIN_COMPLEX	PROTEIN_METABOLIC_PROCESS	REPRODUCTION	REPRODUCTIVE_PROCESS	RUFFLE	SUBSTRATE_SPECIFIC_CHANNEL_ACTIVITY	SYSTEM_PROCESS
dry mouth	24	ANATOMICAL_STRUCTURE_DEVELOPMENT	CELLULAR_LOCALIZATION	CELL_CELL_SIGNALING	ESTABLISHMENT_OF_CELLULAR_LOCALIZATION	ESTABLISHMENT_OF_PROTEIN_LOCALIZATION	EXTRACELLULAR_REGION	EXTRACELLULAR_REGION_PART	EXTRACELLULAR_SPACE	INTEGRAL_TO_MEMBRANE	INTEGRAL_TO_PLASMA_MEMBRANE	INTRINSIC_TO_MEMBRANE	INTRINSIC_TO_PLASMA_MEMBRANE	MACROMOLECULE_LOCALIZATION	MEMBRANE	MEMBRANE_PART	MULTICELLULAR_ORGANISMAL_DEVELOPMENT	PLASMA_MEMBRANE	PLASMA_MEMBRANE_PART	PROTEIN_LOCALIZATION	REPRODUCTION	REPRODUCTIVE_PROCESS	RESPONSE_TO_CHEMICAL_STIMULUS	SYSTEM_DEVELOPMENT	SYSTEM_PROCESS
fever	24	ANATOMICAL_STRUCTURE_DEVELOPMENT	BIOSYNTHETIC_PROCESS	CELL_SURFACE_RECEPTOR_LINKED_SIGNAL_TRANSDUCTION	CHROMOSOME	CYTOPLASM	CYTOPLASMIC_PART	EXTRACELLULAR_REGION	G_PROTEIN_COUPLED_RECEPTOR_ACTIVITY	G_PROTEIN_COUPLED_RECEPTOR_PROTEIN_SIGNALING_PATHWAY	INTEGRAL_TO_MEMBRANE	INTEGRAL_TO_PLASMA_MEMBRANE	INTRINSIC_TO_MEMBRANE	INTRINSIC_TO_PLASMA_MEMBRANE	MEMBRANE	MEMBRANE_PART	MULTI_ORGANISM_PROCESS	NUCLEUS	PLASMA_MEMBRANE	PLASMA_MEMBRANE_PART	RECEPTOR_ACTIVITY	REPRODUCTIVE_PROCESS	SIGNAL_TRANSDUCTION	SYSTEM_DEVELOPMENT	SYSTEM_PROCESS
weakness	24	CELLULAR_LOCALIZATION	ENDOSOME_TRANSPORT	ESTABLISHMENT_OF_CELLULAR_LOCALIZATION	ESTABLISHMENT_OF_PROTEIN_LOCALIZATION	GAMETE_GENERATION	GTPASE_ACTIVATOR_ACTIVITY	G_PROTEIN_COUPLED_RECEPTOR_PROTEIN_SIGNALING_PATHWAY	INTRACELLULAR_PROTEIN_TRANSPORT	INTRACELLULAR_TRANSPORT	ION_CHANNEL_ACTIVITY	MACROMOLECULE_LOCALIZATION	MEMBRANE	MEMBRANE_PART	NUCLEAR_TRANSPORT	NUCLEOCYTOPLASMIC_TRANSPORT	PLASMA_MEMBRANE_PART	PROTEIN_IMPORT	PROTEIN_LOCALIZATION	PROTEIN_TRANSPORT	PROTEIN_TRANSPORTER_ACTIVITY	REPRODUCTION	SEXUAL_REPRODUCTION	SUBSTRATE_SPECIFIC_CHANNEL_ACTIVITY	TRANSCRIPTION_REPRESSOR_ACTIVITY
cough	25	ANATOMICAL_STRUCTURE_DEVELOPMENT	CYTOPLASM	CYTOPLASMIC_PART	G_PROTEIN_COUPLED_RECEPTOR_ACTIVITY	G_PROTEIN_COUPLED_RECEPTOR_PROTEIN_SIGNALING_PATHWAY	INTEGRAL_TO_MEMBRANE	INTEGRAL_TO_PLASMA_MEMBRANE	INTRACELLULAR_ORGANELLE_PART	INTRINSIC_TO_MEMBRANE	INTRINSIC_TO_PLASMA_MEMBRANE	MACROMOLECULAR_COMPLEX	MEMBRANE	MEMBRANE_PART	MITOCHONDRION	MULTI_ORGANISM_PROCESS	NUCLEUS	ORGANELLE_PART	PLASMA_MEMBRANE	PLASMA_MEMBRANE_PART	PROTEIN_COMPLEX	REPRODUCTION	REPRODUCTIVE_PROCESS	RHODOPSIN_LIKE_RECEPTOR_ACTIVITY	SYSTEM_DEVELOPMENT	SYSTEM_PROCESS
bronchitis	26	CELLULAR_BIOSYNTHETIC_PROCESS	CELLULAR_MACROMOLECULE_METABOLIC_PROCESS	CYTOPLASM	DI___TRI_VALENT_INORGANIC_CATION_TRANSPORT	EXTRACELLULAR_REGION	G_PROTEIN_COUPLED_RECEPTOR_PROTEIN_SIGNALING_PATHWAY	INTEGRAL_TO_PLASMA_MEMBRANE	INTRACELLULAR_ORGANELLE_PART	INTRINSIC_TO_PLASMA_MEMBRANE	MACROMOLECULAR_COMPLEX	MEMBRANE	MEMBRANE_ENCLOSED_LUMEN	MEMBRANE_PART	MULTI_ORGANISM_PROCESS	NUCLEAR_LUMEN	NUCLEOBASENUCLEOSIDENUCLEOTIDE_AND_NUCLEIC_ACID_METABOLIC_PROCESS	NUCLEOPLASM	NUCLEUS	ORGANELLE_LUMEN	ORGANELLE_PART	PLASMA_MEMBRANE	PLASMA_MEMBRANE_PART	PROTEIN_COMPLEX	REGULATION_OF_CELL_MIGRATION	RESPONSE_TO_EXTERNAL_STIMULUS	RHODOPSIN_LIKE_RECEPTOR_ACTIVITY
flatulence	26	BIOSYNTHETIC_PROCESS	CELLULAR_MACROMOLECULE_METABOLIC_PROCESS	CYTOPLASM	CYTOPLASMIC_PART	DNA_METABOLIC_PROCESS	INTRACELLULAR_ORGANELLE_PART	MACROMOLECULAR_COMPLEX	MEMBRANE	MEMBRANE_ENCLOSED_LUMEN	NUCLEAR_LUMEN	NUCLEAR_PART	NUCLEOBASENUCLEOSIDENUCLEOTIDE_AND_NUCLEIC_ACID_METABOLIC_PROCESS	NUCLEOPLASM	NUCLEOPLASM_PART	NUCLEUS	ORGANELLE_LUMEN	ORGANELLE_PART	PROTEIN_COMPLEX	RECEPTOR_MEDIATED_ENDOCYTOSIS	REGULATION_OF_ANGIOGENESIS	REPRODUCTION	REPRODUCTIVE_PROCESS	RESPONSE_TO_EXTERNAL_STIMULUS	SOLUBLE_FRACTION	SUBSTRATE_SPECIFIC_TRANSMEMBRANE_TRANSPORTER_ACTIVITY	SUBSTRATE_SPECIFIC_TRANSPORTER_ACTIVITY
psychosis	26	CENTROSOME	ENZYME_BINDING	EXTRACELLULAR_REGION	G_PROTEIN_COUPLED_RECEPTOR_ACTIVITY	G_PROTEIN_COUPLED_RECEPTOR_PROTEIN_SIGNALING_PATHWAY	IMMUNE_RESPONSE	IMMUNE_SYSTEM_PROCESS	INTEGRAL_TO_MEMBRANE	INTEGRAL_TO_PLASMA_MEMBRANE	INTRINSIC_TO_MEMBRANE	INTRINSIC_TO_PLASMA_MEMBRANE	MEMBRANE	MEMBRANE_PART	MICROTUBULE_BINDING	MICROTUBULE_CYTOSKELETON	MICROTUBULE_ORGANIZING_CENTER	PHOSPHATASE_BINDING	PLASMA_MEMBRANE	PLASMA_MEMBRANE_PART	PROTEIN_PHOSPHATASE_BINDING	REPRODUCTION	REPRODUCTIVE_PROCESS	RHODOPSIN_LIKE_RECEPTOR_ACTIVITY	SYSTEM_PROCESS	TRANSMEMBRANE_RECEPTOR_ACTIVITY	TUBULIN_BINDING
sweating	26	ANATOMICAL_STRUCTURE_DEVELOPMENT	CELL_CELL_SIGNALING	CELL_SURFACE_RECEPTOR_LINKED_SIGNAL_TRANSDUCTION	ENZYME_BINDING	EXTRACELLULAR_REGION	EXTRACELLULAR_REGION_PART	GAMETE_GENERATION	G_PROTEIN_COUPLED_RECEPTOR_PROTEIN_SIGNALING_PATHWAY	INTEGRAL_TO_MEMBRANE	INTEGRAL_TO_PLASMA_MEMBRANE	INTRINSIC_TO_MEMBRANE	INTRINSIC_TO_PLASMA_MEMBRANE	MEMBRANE	MEMBRANE_PART	MULTICELLULAR_ORGANISMAL_DEVELOPMENT	NUCLEOBASENUCLEOSIDENUCLEOTIDE_AND_NUCLEIC_ACID_METABOLIC_PROCESS	PLASMA_MEMBRANE	PLASMA_MEMBRANE_PART	RECEPTOR_BINDING	RECEPTOR_MEDIATED_ENDOCYTOSIS	REPRODUCTION	RESPONSE_TO_EXTERNAL_STIMULUS	SECOND_MESSENGER_MEDIATED_SIGNALING	SEXUAL_REPRODUCTION	SYSTEM_DEVELOPMENT	SYSTEM_PROCESS
weight loss	27	ANATOMICAL_STRUCTURE_DEVELOPMENT	BEHAVIOR	CELLULAR_BIOSYNTHETIC_PROCESS	CELLULAR_MACROMOLECULE_METABOLIC_PROCESS	CYTOPLASM	EXTRACELLULAR_REGION	EXTRACELLULAR_REGION_PART	EXTRACELLULAR_SPACE	G_PROTEIN_COUPLED_RECEPTOR_PROTEIN_SIGNALING_PATHWAY	INTEGRAL_TO_MEMBRANE	INTEGRAL_TO_PLASMA_MEMBRANE	INTRINSIC_TO_PLASMA_MEMBRANE	MACROMOLECULAR_COMPLEX	MEMBRANE	MEMBRANE_PART	MULTICELLULAR_ORGANISMAL_DEVELOPMENT	NUCLEUS	ORGAN_DEVELOPMENT	PLASMA_MEMBRANE	PLASMA_MEMBRANE_PART	RECEPTOR_ACTIVITY	REPRODUCTION	REPRODUCTIVE_PROCESS	RESPONSE_TO_EXTERNAL_STIMULUS	SYSTEM_DEVELOPMENT	SYSTEM_PROCESS	TISSUE_DEVELOPMENT
alopecia	28	ANATOMICAL_STRUCTURE_DEVELOPMENT	CELL_SURFACE_RECEPTOR_LINKED_SIGNAL_TRANSDUCTION	CENTROSOME	CYTOPLASM	CYTOPLASMIC_PART	DEFENSE_RESPONSE	G_PROTEIN_COUPLED_RECEPTOR_ACTIVITY	INTEGRAL_TO_MEMBRANE	INTEGRAL_TO_PLASMA_MEMBRANE	INTRINSIC_TO_MEMBRANE	INTRINSIC_TO_PLASMA_MEMBRANE	MACROMOLECULE_BIOSYNTHETIC_PROCESS	MEMBRANE	MEMBRANE_PART	MICROTUBULE_CYTOSKELETON_ORGANIZATION_AND_BIOGENESIS	NEUROLOGICAL_SYSTEM_PROCESS	NUCLEUS	N_ACETYLTRANSFERASE_ACTIVITY	PLASMA_MEMBRANE	PLASMA_MEMBRANE_PART	RECEPTOR_ACTIVITY	RHODOPSIN_LIKE_RECEPTOR_ACTIVITY	SIGNAL_TRANSDUCTION	SUBSTRATE_SPECIFIC_CHANNEL_ACTIVITY	SYSTEM_DEVELOPMENT	SYSTEM_PROCESS	TISSUE_DEVELOPMENT	TRANSCRIPTION_REPRESSOR_ACTIVITY
neutropenia	28	ANATOMICAL_STRUCTURE_DEVELOPMENT	CELL_SURFACE_RECEPTOR_LINKED_SIGNAL_TRANSDUCTION	CHROMOSOME	CYTOPLASM	CYTOPLASMIC_PART	G_PROTEIN_COUPLED_RECEPTOR_ACTIVITY	G_PROTEIN_COUPLED_RECEPTOR_PROTEIN_SIGNALING_PATHWAY	INTEGRAL_TO_MEMBRANE	INTEGRAL_TO_PLASMA_MEMBRANE	INTRINSIC_TO_MEMBRANE	INTRINSIC_TO_PLASMA_MEMBRANE	ION_TRANSMEMBRANE_TRANSPORTER_ACTIVITY	MEMBRANE	MEMBRANE_PART	MICROTUBULE_CYTOSKELETON_ORGANIZATION_AND_BIOGENESIS	NEUROLOGICAL_SYSTEM_PROCESS	NUCLEUS	N_ACETYLTRANSFERASE_ACTIVITY	PLASMA_MEMBRANE	PLASMA_MEMBRANE_PART	RECEPTOR_ACTIVITY	SUBSTRATE_SPECIFIC_CHANNEL_ACTIVITY	SUBSTRATE_SPECIFIC_TRANSMEMBRANE_TRANSPORTER_ACTIVITY	SYSTEM_DEVELOPMENT	SYSTEM_PROCESS	TISSUE_DEVELOPMENT	TRANSCRIPTION_REPRESSOR_ACTIVITY	TRANSMEMBRANE_TRANSPORTER_ACTIVITY
tachycardia	28	ANATOMICAL_STRUCTURE_DEVELOPMENT	BIOSYNTHETIC_PROCESS	CELLULAR_LOCALIZATION	CELLULAR_MACROMOLECULE_METABOLIC_PROCESS	CELLULAR_PROTEIN_METABOLIC_PROCESS	CYTOPLASM	ESTABLISHMENT_OF_CELLULAR_LOCALIZATION	ESTABLISHMENT_OF_PROTEIN_LOCALIZATION	EXTRACELLULAR_REGION	EXTRACELLULAR_REGION_PART	EXTRACELLULAR_SPACE	INTEGRAL_TO_MEMBRANE	INTRACELLULAR_ORGANELLE_PART	INTRACELLULAR_PROTEIN_TRANSPORT	INTRINSIC_TO_PLASMA_MEMBRANE	MACROMOLECULE_LOCALIZATION	MEMBRANE	MEMBRANE_PART	NUCLEUS	ORGANELLE_PART	PLASMA_MEMBRANE	PLASMA_MEMBRANE_PART	PROTEIN_LOCALIZATION	PROTEIN_METABOLIC_PROCESS	PROTEIN_TRANSPORT	REPRODUCTION	REPRODUCTIVE_PROCESS	SYSTEM_DEVELOPMENT
abnormal vision	29	BEHAVIOR	CELL_CELL_SIGNALING	CELL_SURFACE_RECEPTOR_LINKED_SIGNAL_TRANSDUCTION	EXTRACELLULAR_REGION	EXTRACELLULAR_REGION_PART	EXTRACELLULAR_SPACE	G_PROTEIN_COUPLED_RECEPTOR_PROTEIN_SIGNALING_PATHWAY	INTEGRAL_TO_PLASMA_MEMBRANE	INTRINSIC_TO_PLASMA_MEMBRANE	MACROMOLECULAR_COMPLEX	MEMBRANE	MEMBRANE_PART	NERVOUS_SYSTEM_DEVELOPMENT	NUCLEOBASENUCLEOSIDENUCLEOTIDE_AND_NUCLEIC_ACID_METABOLIC_PROCESS	NUCLEOPLASM_PART	PLASMA_MEMBRANE	PLASMA_MEMBRANE_PART	PROTEIN_COMPLEX	RECEPTOR_ACTIVITY	RECEPTOR_BINDING	RECEPTOR_MEDIATED_ENDOCYTOSIS	REGULATION_OF_MEMBRANE_POTENTIAL	REPRODUCTION	REPRODUCTIVE_PROCESS	RESPONSE_TO_EXTERNAL_STIMULUS	RHODOPSIN_LIKE_RECEPTOR_ACTIVITY	SIGNAL_TRANSDUCTION	STEROID_METABOLIC_PROCESS	SYSTEM_PROCESS
chills	29	ANATOMICAL_STRUCTURE_DEVELOPMENT	BIOSYNTHETIC_PROCESS	CELLULAR_BIOSYNTHETIC_PROCESS	CELLULAR_MACROMOLECULE_METABOLIC_PROCESS	CELLULAR_PROTEIN_METABOLIC_PROCESS	CELL_CELL_SIGNALING	CELL_SURFACE_RECEPTOR_LINKED_SIGNAL_TRANSDUCTION	EXTRACELLULAR_REGION	G_PROTEIN_COUPLED_RECEPTOR_PROTEIN_SIGNALING_PATHWAY	INTEGRAL_TO_PLASMA_MEMBRANE	INTRACELLULAR_ORGANELLE_PART	INTRINSIC_TO_PLASMA_MEMBRANE	MACROMOLECULAR_COMPLEX	MACROMOLECULE_BIOSYNTHETIC_PROCESS	MEMBRANE	MEMBRANE_PART	MICROTUBULE_ASSOCIATED_COMPLEX	MULTICELLULAR_ORGANISMAL_DEVELOPMENT	MULTI_ORGANISM_PROCESS	NUCLEUS	ORGANELLE_PART	PLASMA_MEMBRANE	PLASMA_MEMBRANE_PART	PROTEIN_COMPLEX	PROTEIN_METABOLIC_PROCESS	RECEPTOR_ACTIVITY	SYSTEM_DEVELOPMENT	SYSTEM_PROCESS	TISSUE_DEVELOPMENT
headache	29	ANATOMICAL_STRUCTURE_DEVELOPMENT	BIOSYNTHETIC_PROCESS	CELLULAR_MACROMOLECULE_METABOLIC_PROCESS	CELLULAR_PROTEIN_METABOLIC_PROCESS	CELL_CELL_SIGNALING	CELL_SURFACE_RECEPTOR_LINKED_SIGNAL_TRANSDUCTION	CYTOPLASM	CYTOPLASMIC_PART	EXTRACELLULAR_REGION	EXTRACELLULAR_REGION_PART	EXTRACELLULAR_SPACE	G_PROTEIN_COUPLED_RECEPTOR_PROTEIN_SIGNALING_PATHWAY	INTEGRAL_TO_MEMBRANE	INTEGRAL_TO_PLASMA_MEMBRANE	INTRINSIC_TO_MEMBRANE	INTRINSIC_TO_PLASMA_MEMBRANE	MACROMOLECULAR_COMPLEX	MEMBRANE	MEMBRANE_PART	MITOCHONDRION	MULTICELLULAR_ORGANISMAL_DEVELOPMENT	NEUROLOGICAL_SYSTEM_PROCESS	PLASMA_MEMBRANE	PLASMA_MEMBRANE_PART	PROTEIN_COMPLEX	PROTEIN_METABOLIC_PROCESS	REPRODUCTIVE_PROCESS	SYSTEM_DEVELOPMENT	SYSTEM_PROCESS
back pain	31	CELL_CELL_SIGNALING	CELL_SURFACE_RECEPTOR_LINKED_SIGNAL_TRANSDUCTION	CYTOSKELETAL_PROTEIN_BINDING	ENZYME_BINDING	EXTRACELLULAR_REGION	EXTRACELLULAR_REGION_PART	EXTRACELLULAR_SPACE	GATED_CHANNEL_ACTIVITY	G_PROTEIN_COUPLED_RECEPTOR_ACTIVITY	G_PROTEIN_COUPLED_RECEPTOR_PROTEIN_SIGNALING_PATHWAY	INTEGRAL_TO_MEMBRANE	INTEGRAL_TO_PLASMA_MEMBRANE	INTRINSIC_TO_MEMBRANE	INTRINSIC_TO_PLASMA_MEMBRANE	MACROMOLECULAR_COMPLEX	MEMBRANE	MEMBRANE_PART	NERVOUS_SYSTEM_DEVELOPMENT	NUCLEOBASENUCLEOSIDENUCLEOTIDE_AND_NUCLEIC_ACID_METABOLIC_PROCESS	PLASMA_MEMBRANE	PLASMA_MEMBRANE_PART	POSITIVE_REGULATION_OF_BIOLOGICAL_PROCESS	PROTEIN_COMPLEX	RECEPTOR_ACTIVITY	REPRODUCTION	REPRODUCTIVE_PROCESS	RESPONSE_TO_EXTERNAL_STIMULUS	RHODOPSIN_LIKE_RECEPTOR_ACTIVITY	SIGNAL_TRANSDUCTION	SUBSTRATE_SPECIFIC_CHANNEL_ACTIVITY	SYSTEM_PROCESS
diarrhea	32	ANATOMICAL_STRUCTURE_DEVELOPMENT	CELL_SURFACE_RECEPTOR_LINKED_SIGNAL_TRANSDUCTION	CYTOPLASM	CYTOPLASMIC_PART	DEFENSE_RESPONSE	EXTRACELLULAR_REGION	EXTRACELLULAR_REGION_PART	G_PROTEIN_COUPLED_RECEPTOR_ACTIVITY	G_PROTEIN_COUPLED_RECEPTOR_PROTEIN_SIGNALING_PATHWAY	INTEGRAL_TO_MEMBRANE	INTEGRAL_TO_PLASMA_MEMBRANE	INTRINSIC_TO_MEMBRANE	INTRINSIC_TO_PLASMA_MEMBRANE	MACROMOLECULAR_COMPLEX	MACROMOLECULE_BIOSYNTHETIC_PROCESS	MEMBRANE	MEMBRANE_PART	NEUROLOGICAL_SYSTEM_PROCESS	PLASMA_MEMBRANE	PLASMA_MEMBRANE_PART	PROTEIN_COMPLEX	RECEPTOR_ACTIVITY	REPRODUCTION	REPRODUCTIVE_PROCESS	RESPONSE_TO_EXTERNAL_STIMULUS	RHODOPSIN_LIKE_RECEPTOR_ACTIVITY	SENSORY_PERCEPTION	SIGNAL_TRANSDUCTION	SYSTEM_DEVELOPMENT	SYSTEM_PROCESS	TRANSCRIPTION_REPRESSOR_ACTIVITY	TRANSMEMBRANE_RECEPTOR_ACTIVITY
anemia	33	ANATOMICAL_STRUCTURE_DEVELOPMENT	CELL_SURFACE_RECEPTOR_LINKED_SIGNAL_TRANSDUCTION	CENTROSOME	CHROMOSOME	CHROMOSOME_ORGANIZATION_AND_BIOGENESIS	CYTOPLASMIC_PART	DEFENSE_RESPONSE	EXTRACELLULAR_REGION	G_PROTEIN_COUPLED_RECEPTOR_ACTIVITY	G_PROTEIN_COUPLED_RECEPTOR_PROTEIN_SIGNALING_PATHWAY	INTEGRAL_TO_MEMBRANE	INTEGRAL_TO_PLASMA_MEMBRANE	INTRACELLULAR_NON_MEMBRANE_BOUND_ORGANELLE	INTRACELLULAR_ORGANELLE_PART	INTRINSIC_TO_MEMBRANE	INTRINSIC_TO_PLASMA_MEMBRANE	MEMBRANE	MEMBRANE_PART	MICROTUBULE_CYTOSKELETON	MICROTUBULE_CYTOSKELETON_ORGANIZATION_AND_BIOGENESIS	MICROTUBULE_ORGANIZING_CENTER	MULTICELLULAR_ORGANISMAL_DEVELOPMENT	NEUROLOGICAL_SYSTEM_PROCESS	NON_MEMBRANE_BOUND_ORGANELLE	NUCLEUS	ORGANELLE_PART	PLASMA_MEMBRANE	PLASMA_MEMBRANE_PART	RECEPTOR_ACTIVITY	RHODOPSIN_LIKE_RECEPTOR_ACTIVITY	SUBSTRATE_SPECIFIC_CHANNEL_ACTIVITY	SYSTEM_DEVELOPMENT	SYSTEM_PROCESS
dysmenorrhea	33	CELLULAR_BIOSYNTHETIC_PROCESS	CELLULAR_MACROMOLECULE_METABOLIC_PROCESS	CELL_CELL_SIGNALING	CELL_SURFACE_RECEPTOR_LINKED_SIGNAL_TRANSDUCTION	CYTOPLASM	DI___TRI_VALENT_INORGANIC_CATION_TRANSPORT	EXTRACELLULAR_REGION	EXTRACELLULAR_REGION_PART	EXTRACELLULAR_SPACE	G_PROTEIN_COUPLED_RECEPTOR_PROTEIN_SIGNALING_PATHWAY	INTEGRAL_TO_PLASMA_MEMBRANE	INTRACELLULAR_ORGANELLE_PART	INTRINSIC_TO_PLASMA_MEMBRANE	MACROMOLECULAR_COMPLEX	MEMBRANE	MEMBRANE_ENCLOSED_LUMEN	MEMBRANE_PART	NUCLEAR_LUMEN	NUCLEOBASENUCLEOSIDENUCLEOTIDE_AND_NUCLEIC_ACID_METABOLIC_PROCESS	NUCLEOPLASM	NUCLEUS	ORGANELLE_LUMEN	ORGANELLE_PART	PLASMA_MEMBRANE	PLASMA_MEMBRANE_PART	PROTEIN_COMPLEX	RECEPTOR_ACTIVITY	RECEPTOR_MEDIATED_ENDOCYTOSIS	REPRODUCTION	RESPONSE_TO_EXTERNAL_STIMULUS	RHODOPSIN_LIKE_RECEPTOR_ACTIVITY	SIGNAL_TRANSDUCTION	SYSTEM_PROCESS
asthenia	34	BIOPOLYMER_METABOLIC_PROCESS	BIOSYNTHETIC_PROCESS	CELLULAR_MACROMOLECULE_METABOLIC_PROCESS	CELLULAR_PROTEIN_METABOLIC_PROCESS	CELL_CELL_SIGNALING	CELL_SURFACE_RECEPTOR_LINKED_SIGNAL_TRANSDUCTION	CHROMOSOME	CYTOPLASM	CYTOPLASMIC_PART	DEFENSE_RESPONSE	EXTRACELLULAR_REGION	EXTRACELLULAR_REGION_PART	G_PROTEIN_COUPLED_RECEPTOR_ACTIVITY	G_PROTEIN_COUPLED_RECEPTOR_PROTEIN_SIGNALING_PATHWAY	INTEGRAL_TO_MEMBRANE	INTEGRAL_TO_PLASMA_MEMBRANE	INTRINSIC_TO_MEMBRANE	INTRINSIC_TO_PLASMA_MEMBRANE	MACROMOLECULAR_COMPLEX	MACROMOLECULE_BIOSYNTHETIC_PROCESS	MEMBRANE	MEMBRANE_PART	NUCLEAR_PART	NUCLEUS	PLASMA_MEMBRANE	PLASMA_MEMBRANE_PART	PROTEIN_COMPLEX	RECEPTOR_ACTIVITY	RECEPTOR_BINDING	REPRODUCTION	REPRODUCTIVE_PROCESS	RESPONSE_TO_EXTERNAL_STIMULUS	SIGNAL_TRANSDUCTION	SYSTEM_PROCESS
vomiting	34	ANATOMICAL_STRUCTURE_DEVELOPMENT	BIOSYNTHETIC_PROCESS	CELL_CELL_SIGNALING	CELL_SURFACE_RECEPTOR_LINKED_SIGNAL_TRANSDUCTION	CYTOPLASM	CYTOPLASMIC_PART	DEFENSE_RESPONSE	EXTRACELLULAR_REGION	G_PROTEIN_COUPLED_RECEPTOR_ACTIVITY	G_PROTEIN_COUPLED_RECEPTOR_PROTEIN_SIGNALING_PATHWAY	INTEGRAL_TO_MEMBRANE	INTEGRAL_TO_PLASMA_MEMBRANE	INTRACELLULAR_ORGANELLE_PART	INTRINSIC_TO_MEMBRANE	INTRINSIC_TO_PLASMA_MEMBRANE	MACROMOLECULAR_COMPLEX	MACROMOLECULE_BIOSYNTHETIC_PROCESS	MEMBRANE	MEMBRANE_PART	MICROTUBULE_CYTOSKELETON_ORGANIZATION_AND_BIOGENESIS	NEUROLOGICAL_SYSTEM_PROCESS	NUCLEUS	ORGANELLE_PART	PLASMA_MEMBRANE	PLASMA_MEMBRANE_PART	PROTEIN_COMPLEX	RECEPTOR_ACTIVITY	REPRODUCTION	REPRODUCTIVE_PROCESS	RESPONSE_TO_EXTERNAL_STIMULUS	RHODOPSIN_LIKE_RECEPTOR_ACTIVITY	SIGNAL_TRANSDUCTION	SYSTEM_DEVELOPMENT	SYSTEM_PROCESS
leukopenia	35	BIOPOLYMER_METABOLIC_PROCESS	CELL_SURFACE_RECEPTOR_LINKED_SIGNAL_TRANSDUCTION	CENTROSOME	CHROMOSOME	CHROMOSOME_SEGREGATION	CYTOPLASMIC_PART	DEFENSE_RESPONSE	G_PROTEIN_COUPLED_RECEPTOR_ACTIVITY	G_PROTEIN_COUPLED_RECEPTOR_PROTEIN_SIGNALING_PATHWAY	INTEGRAL_TO_MEMBRANE	INTEGRAL_TO_PLASMA_MEMBRANE	INTRINSIC_TO_MEMBRANE	INTRINSIC_TO_PLASMA_MEMBRANE	ION_CHANNEL_ACTIVITY	MACROMOLECULE_BIOSYNTHETIC_PROCESS	MEMBRANE	MEMBRANE_PART	MICROTUBULE	MICROTUBULE_BASED_PROCESS	MICROTUBULE_CYTOSKELETON_ORGANIZATION_AND_BIOGENESIS	MITOSIS	M_PHASE	M_PHASE_OF_MITOTIC_CELL_CYCLE	NEUROLOGICAL_SYSTEM_PROCESS	NUCLEUS	PLASMA_MEMBRANE	PLASMA_MEMBRANE_PART	RECEPTOR_ACTIVITY	REGULATION_OF_GENE_EXPRESSION_EPIGENETIC	RHODOPSIN_LIKE_RECEPTOR_ACTIVITY	SUBSTRATE_SPECIFIC_CHANNEL_ACTIVITY	SYSTEM_PROCESS	TISSUE_DEVELOPMENT	TRANSCRIPTION_FACTOR_BINDING	TRANSCRIPTION_REPRESSOR_ACTIVITY
somnolence	36	ANATOMICAL_STRUCTURE_DEVELOPMENT	BEHAVIOR	CELLULAR_BIOSYNTHETIC_PROCESS	CELLULAR_MACROMOLECULE_METABOLIC_PROCESS	CELLULAR_PROTEIN_METABOLIC_PROCESS	CELL_CELL_SIGNALING	CELL_SURFACE_RECEPTOR_LINKED_SIGNAL_TRANSDUCTION	DEFENSE_RESPONSE	EXTRACELLULAR_REGION	EXTRACELLULAR_REGION_PART	EXTRACELLULAR_SPACE	G_PROTEIN_COUPLED_RECEPTOR_PROTEIN_SIGNALING_PATHWAY	INTEGRAL_TO_MEMBRANE	INTEGRAL_TO_PLASMA_MEMBRANE	INTRINSIC_TO_MEMBRANE	INTRINSIC_TO_PLASMA_MEMBRANE	MEMBRANE	MEMBRANE_PART	MULTICELLULAR_ORGANISMAL_DEVELOPMENT	NEGATIVE_REGULATION_OF_CELL_CYCLE	NEGATIVE_REGULATION_OF_TRANSFERASE_ACTIVITY	NERVOUS_SYSTEM_DEVELOPMENT	NEUROLOGICAL_SYSTEM_PROCESS	NUCLEOBASENUCLEOSIDENUCLEOTIDE_AND_NUCLEIC_ACID_METABOLIC_PROCESS	PLASMA_MEMBRANE	PLASMA_MEMBRANE_PART	PROTEIN_METABOLIC_PROCESS	RECEPTOR_BINDING	REGULATION_OF_MULTICELLULAR_ORGANISMAL_PROCESS	REPRODUCTION	REPRODUCTIVE_PROCESS	RESPONSE_TO_EXTERNAL_STIMULUS	RHODOPSIN_LIKE_RECEPTOR_ACTIVITY	SIGNAL_TRANSDUCTION	SYSTEM_DEVELOPMENT	SYSTEM_PROCESS
nausea	38	ANATOMICAL_STRUCTURE_DEVELOPMENT	BIOSYNTHETIC_PROCESS	CELLULAR_BIOSYNTHETIC_PROCESS	CELL_CELL_SIGNALING	CELL_SURFACE_RECEPTOR_LINKED_SIGNAL_TRANSDUCTION	CYTOPLASM	CYTOPLASMIC_PART	DEFENSE_RESPONSE	EXTRACELLULAR_REGION	EXTRACELLULAR_REGION_PART	G_PROTEIN_COUPLED_RECEPTOR_ACTIVITY	G_PROTEIN_COUPLED_RECEPTOR_PROTEIN_SIGNALING_PATHWAY	INTEGRAL_TO_MEMBRANE	INTEGRAL_TO_PLASMA_MEMBRANE	INTRACELLULAR_ORGANELLE_PART	INTRINSIC_TO_MEMBRANE	INTRINSIC_TO_PLASMA_MEMBRANE	MACROMOLECULE_BIOSYNTHETIC_PROCESS	MEMBRANE	MEMBRANE_PART	MICROTUBULE_CYTOSKELETON_ORGANIZATION_AND_BIOGENESIS	MULTICELLULAR_ORGANISMAL_DEVELOPMENT	NEUROLOGICAL_SYSTEM_PROCESS	NUCLEUS	ORGANELLE_PART	ORGAN_DEVELOPMENT	PLASMA_MEMBRANE	PLASMA_MEMBRANE_PART	RECEPTOR_ACTIVITY	REPRODUCTION	REPRODUCTIVE_PROCESS	RESPONSE_TO_EXTERNAL_STIMULUS	RHODOPSIN_LIKE_RECEPTOR_ACTIVITY	SIGNAL_TRANSDUCTION	SUBSTRATE_SPECIFIC_CHANNEL_ACTIVITY	SYSTEM_DEVELOPMENT	SYSTEM_PROCESS	TISSUE_DEVELOPMENT
lightheadedness	51	ALCOHOL_METABOLIC_PROCESS	BEHAVIOR	BIOPOLYMER_METABOLIC_PROCESS	CELLULAR_BIOSYNTHETIC_PROCESS	CELLULAR_LIPID_METABOLIC_PROCESS	CELLULAR_MACROMOLECULE_METABOLIC_PROCESS	CELLULAR_PROTEIN_METABOLIC_PROCESS	CELL_CELL_SIGNALING	CELL_SURFACE_RECEPTOR_LINKED_SIGNAL_TRANSDUCTION	CYTOSKELETAL_PROTEIN_BINDING	DI___TRI_VALENT_INORGANIC_CATION_TRANSPORT	ENDOPLASMIC_RETICULUM_LUMEN	EXTRACELLULAR_REGION	EXTRACELLULAR_REGION_PART	EXTRACELLULAR_SPACE	GROWTH_FACTOR_ACTIVITY	G_PROTEIN_COUPLED_RECEPTOR_PROTEIN_SIGNALING_PATHWAY	INTEGRAL_TO_PLASMA_MEMBRANE	INTERLEUKIN_8_BIOSYNTHETIC_PROCESS	INTRINSIC_TO_PLASMA_MEMBRANE	LIPID_METABOLIC_PROCESS	MACROMOLECULAR_COMPLEX	MEMBRANE	MEMBRANE_PART	MICROTUBULE_ASSOCIATED_COMPLEX	MITOCHONDRIAL_MEMBRANE_ORGANIZATION_AND_BIOGENESIS	MITOCHONDRIAL_TRANSPORT	NUCLEAR_LUMEN	NUCLEOBASENUCLEOSIDENUCLEOTIDE_AND_NUCLEIC_ACID_METABOLIC_PROCESS	NUCLEOPLASM	NUCLEOPLASM_PART	NUCLEUS	PLASMA_MEMBRANE	PLASMA_MEMBRANE_PART	POSITIVE_REGULATION_OF_BIOLOGICAL_PROCESS	PROTEIN_COMPLEX	PROTEIN_METABOLIC_PROCESS	RECEPTOR_ACTIVITY	REGULATION_OF_BINDING	REGULATION_OF_CELLULAR_METABOLIC_PROCESS	REGULATION_OF_GENE_EXPRESSION	REGULATION_OF_MEMBRANE_POTENTIAL	REGULATION_OF_METABOLIC_PROCESS	REGULATION_OF_MULTICELLULAR_ORGANISMAL_PROCESS	REGULATION_OF_RNA_METABOLIC_PROCESS	RESPONSE_TO_EXTERNAL_STIMULUS	RHODOPSIN_LIKE_RECEPTOR_ACTIVITY	SECRETION
pneumonia	58	ANATOMICAL_STRUCTURE_DEVELOPMENT	BEHAVIOR	BIOPOLYMER_CATABOLIC_PROCESS	CARBOHYDRATE_METABOLIC_PROCESS	CATABOLIC_PROCESS	CELLULAR_CATABOLIC_PROCESS	CELLULAR_MACROMOLECULE_CATABOLIC_PROCESS	CELL_FRACTION	DEFENSE_RESPONSE	DETECTION_OF_CHEMICAL_STIMULUS	DNA_METABOLIC_PROCESS	EXTRACELLULAR_REGION	EXTRACELLULAR_REGION_PART	EXTRACELLULAR_SPACE	GOLGI_APPARATUS	HEMOPOIESIS	HEMOPOIETIC_OR_LYMPHOID_ORGAN_DEVELOPMENT	IMMUNE_SYSTEM_DEVELOPMENT	INFLAMMATORY_RESPONSE	I_KAPPAB_KINASE_NF_KAPPAB_CASCADE	MACROMOLECULAR_COMPLEX	MACROMOLECULE_CATABOLIC_PROCESS	MEMBRANE	MEMBRANE_ENCLOSED_LUMEN	MITOCHONDRIAL_PART	MULTICELLULAR_ORGANISMAL_DEVELOPMENT	MYELOID_CELL_DIFFERENTIATION	NEGATIVE_REGULATION_OF_ANGIOGENESIS	NERVOUS_SYSTEM_DEVELOPMENT	NUCLEAR_PART	NUCLEOBASENUCLEOSIDENUCLEOTIDE_AND_NUCLEIC_ACID_METABOLIC_PROCESS	NUCLEOPLASM_PART	ORGANELLE_LUMEN	POSITIVE_REGULATION_OF_CELL_DIFFERENTIATION	POSITIVE_REGULATION_OF_I_KAPPAB_KINASE_NF_KAPPAB_CASCADE	POSITIVE_REGULATION_OF_SIGNAL_TRANSDUCTION	PROTEIN_COMPLEX	RAS_GUANYL_NUCLEOTIDE_EXCHANGE_FACTOR_ACTIVITY	RECEPTOR_BINDING	RECEPTOR_MEDIATED_ENDOCYTOSIS	REGULATION_OF_ACTION_POTENTIAL	REGULATION_OF_ANGIOGENESIS	REGULATION_OF_BIOLOGICAL_QUALITY	REGULATION_OF_I_KAPPAB_KINASE_NF_KAPPAB_CASCADE	REGULATION_OF_MEMBRANE_POTENTIAL	REGULATION_OF_MYELOID_CELL_DIFFERENTIATION	REGULATION_OF_SIGNAL_TRANSDUCTION	REPRODUCTION
thrombocytopenia	70	ANATOMICAL_STRUCTURE_DEVELOPMENT	CELLULAR_BIOSYNTHETIC_PROCESS	CELLULAR_LOCALIZATION	CELL_CELL_SIGNALING	CELL_SURFACE_RECEPTOR_LINKED_SIGNAL_TRANSDUCTION	CENTROSOME	CHROMOSOME	CHROMOSOME_ORGANIZATION_AND_BIOGENESIS	CHROMOSOME_SEGREGATION	CONDENSED_CHROMOSOME	CYTOPLASMIC_PART	CYTOSKELETAL_PART	CYTOSKELETON	DEFENSE_RESPONSE	DNA_PACKAGING	ESTABLISHMENT_OF_CELLULAR_LOCALIZATION	ESTABLISHMENT_OF_ORGANELLE_LOCALIZATION	EXTRACELLULAR_REGION	G_PROTEIN_COUPLED_RECEPTOR_ACTIVITY	G_PROTEIN_COUPLED_RECEPTOR_PROTEIN_SIGNALING_PATHWAY	HELICASE_ACTIVITY	HETEROGENEOUS_NUCLEAR_RIBONUCLEOPROTEIN_COMPLEX	INTEGRAL_TO_MEMBRANE	INTEGRAL_TO_PLASMA_MEMBRANE	INTRACELLULAR_NON_MEMBRANE_BOUND_ORGANELLE	INTRACELLULAR_ORGANELLE_PART	INTRINSIC_TO_MEMBRANE	INTRINSIC_TO_PLASMA_MEMBRANE	ION_CHANNEL_ACTIVITY	MACROMOLECULE_BIOSYNTHETIC_PROCESS	MEMBRANE	MEMBRANE_PART	METAL_ION_TRANSMEMBRANE_TRANSPORTER_ACTIVITY	MICROTUBULE	MICROTUBULE_BASED_PROCESS	MICROTUBULE_CYTOSKELETON	MICROTUBULE_CYTOSKELETON_ORGANIZATION_AND_BIOGENESIS	MICROTUBULE_MOTOR_ACTIVITY	MICROTUBULE_ORGANIZING_CENTER	MICROTUBULE_ORGANIZING_CENTER_PART	MITOSIS	MULTICELLULAR_ORGANISMAL_DEVELOPMENT	M_PHASE	M_PHASE_OF_MITOTIC_CELL_CYCLE	NEUROLOGICAL_SYSTEM_PROCESS	NON_MEMBRANE_BOUND_ORGANELLE	NUCLEUS	ORGANELLE_ORGANIZATION_AND_BIOGENESIS
vaginal discharge	74	3_5_EXONUCLEASE_ACTIVITY	ACTIN_FILAMENT	AMINE_CATABOLIC_PROCESS	AMINO_ACID_METABOLIC_PROCESS	ANATOMICAL_STRUCTURE_DEVELOPMENT	BASE_EXCISION_REPAIR	BEHAVIOR	CELLULAR_LIPID_METABOLIC_PROCESS	CHROMATIN_ASSEMBLY	CHROMATIN_ASSEMBLY_OR_DISASSEMBLY	CHROMATIN_REMODELING_COMPLEX	CONDENSED_CHROMOSOME	CYTOPLASMIC_PART	DAMAGED_DNA_BINDING	DEFENSE_RESPONSE	DNA_DIRECTED_RNA_POLYMERASE_COMPLEX	DNA_METABOLIC_PROCESS	DNA_PACKAGING	DOUBLE_STRANDED_DNA_BINDING	ENVELOPE	EXONUCLEASE_ACTIVITY	EXTRACELLULAR_MATRIX	EXTRACELLULAR_REGION	EXTRACELLULAR_REGION_PART	EXTRACELLULAR_SPACE	G_PROTEIN_COUPLED_RECEPTOR_PROTEIN_SIGNALING_PATHWAY	HETEROGENEOUS_NUCLEAR_RIBONUCLEOPROTEIN_COMPLEX	IDENTICAL_PROTEIN_BINDING	IMMUNE_RESPONSE	IMMUNE_SYSTEM_PROCESS	INTEGRAL_TO_MEMBRANE	INTEGRAL_TO_PLASMA_MEMBRANE	INTRINSIC_TO_MEMBRANE	INTRINSIC_TO_PLASMA_MEMBRANE	LEADING_EDGE	LIPID_BIOSYNTHETIC_PROCESS	LIPID_METABOLIC_PROCESS	MACROMOLECULAR_COMPLEX	MEMBRANE	MEMBRANE_PART	MRNA_SPLICE_SITE_SELECTION	MULTICELLULAR_ORGANISMAL_DEVELOPMENT	NITROGEN_COMPOUND_CATABOLIC_PROCESS	NUCLEAR_DNA_DIRECTED_RNA_POLYMERASE_COMPLEX	NUCLEAR_ENVELOPE	NUCLEAR_MATRIX	NUCLEAR_MEMBRANE	NUCLEAR_PART
[truncated: 26 more columns]

## Sheet: Data5
Pairs of the SE-gene set-miRNA (TF)
abdominal pain	ANATOMICAL_STRUCTURE_DEVELOPMENT
abdominal pain	EXTRACELLULAR_REGION
abdominal pain	SYSTEM_DEVELOPMENT
abdominal pain	CYTOPLASM
abdominal pain	G_PROTEIN_COUPLED_RECEPTOR_PROTEIN_SIGNALING_PATHWAY
abdominal pain	INTEGRAL_TO_MEMBRANE
abdominal pain	INTEGRAL_TO_PLASMA_MEMBRANE
abdominal pain	INTRINSIC_TO_MEMBRANE
abdominal pain	INTRINSIC_TO_PLASMA_MEMBRANE
abdominal pain	MEMBRANE
abdominal pain	MEMBRANE_PART
abdominal pain	MITOCHONDRION
abdominal pain	PLASMA_MEMBRANE
abdominal pain	PLASMA_MEMBRANE_PART
abdominal pain	REPRODUCTION
abdominal pain	REPRODUCTIVE_PROCESS
abdominal pain	SYSTEM_PROCESS
alopecia	ANATOMICAL_STRUCTURE_DEVELOPMENT
alopecia	CELL_SURFACE_RECEPTOR_LINKED_SIGNAL_TRANSDUCTION
alopecia	NUCLEUS
alopecia	SIGNAL_TRANSDUCTION
alopecia	SYSTEM_DEVELOPMENT
alopecia	TISSUE_DEVELOPMENT
alopecia	CYTOPLASM
alopecia	DEFENSE_RESPONSE
alopecia	INTEGRAL_TO_MEMBRANE
alopecia	INTEGRAL_TO_PLASMA_MEMBRANE
alopecia	INTRINSIC_TO_MEMBRANE
alopecia	INTRINSIC_TO_PLASMA_MEMBRANE
alopecia	MEMBRANE
alopecia	MEMBRANE_PART
alopecia	NEUROLOGICAL_SYSTEM_PROCESS
alopecia	PLASMA_MEMBRANE
alopecia	PLASMA_MEMBRANE_PART
alopecia	RECEPTOR_ACTIVITY
alopecia	SUBSTRATE_SPECIFIC_CHANNEL_ACTIVITY
alopecia	SYSTEM_PROCESS
amenorrhea	IMMUNE_SYSTEM_PROCESS
amenorrhea	DEFENSE_RESPONSE
amenorrhea	IMMUNE_RESPONSE
amenorrhea	INTEGRAL_TO_MEMBRANE
amenorrhea	INTEGRAL_TO_PLASMA_MEMBRANE
amenorrhea	INTRINSIC_TO_MEMBRANE
amenorrhea	INTRINSIC_TO_PLASMA_MEMBRANE
amenorrhea	MEMBRANE
amenorrhea	MEMBRANE_PART
amenorrhea	PEPTIDASE_ACTIVITY
amenorrhea	PLASMA_MEMBRANE
amenorrhea	PLASMA_MEMBRANE_PART
amenorrhea	RESPONSE_TO_EXTERNAL_STIMULUS
amnesia	EXTRACELLULAR_REGION
amnesia	EXTRACELLULAR_REGION_PART
amnesia	EXTRACELLULAR_SPACE
amnesia	NUCLEOBASENUCLEOSIDENUCLEOTIDE_AND_NUCLEIC_ACID_METABOLIC_PROCESS
amnesia	NUCLEUS
amnesia	CELLULAR_BIOSYNTHETIC_PROCESS
amnesia	CELLULAR_MACROMOLECULE_METABOLIC_PROCESS
amnesia	CYTOPLASM
amnesia	G_PROTEIN_COUPLED_RECEPTOR_PROTEIN_SIGNALING_PATHWAY
amnesia	INTRACELLULAR_ORGANELLE_PART
amnesia	INTRINSIC_TO_PLASMA_MEMBRANE
amnesia	MEMBRANE
amnesia	MEMBRANE_PART
amnesia	ORGANELLE_PART
amnesia	PLASMA_MEMBRANE
amnesia	PLASMA_MEMBRANE_PART
amnesia	REPRODUCTION
amnesia	REPRODUCTIVE_PROCESS
amnesia	RESPONSE_TO_EXTERNAL_STIMULUS
anemia	ANATOMICAL_STRUCTURE_DEVELOPMENT
anemia	CELL_SURFACE_RECEPTOR_LINKED_SIGNAL_TRANSDUCTION
anemia	CHROMOSOME
anemia	EXTRACELLULAR_REGION
anemia	MULTICELLULAR_ORGANISMAL_DEVELOPMENT
anemia	NUCLEUS
anemia	SYSTEM_DEVELOPMENT
anemia	DEFENSE_RESPONSE
anemia	G_PROTEIN_COUPLED_RECEPTOR_PROTEIN_SIGNALING_PATHWAY
anemia	INTEGRAL_TO_MEMBRANE
anemia	INTEGRAL_TO_PLASMA_MEMBRANE
anemia	INTRACELLULAR_NON_MEMBRANE_BOUND_ORGANELLE
anemia	INTRACELLULAR_ORGANELLE_PART
anemia	INTRINSIC_TO_MEMBRANE
anemia	INTRINSIC_TO_PLASMA_MEMBRANE
anemia	MEMBRANE
anemia	MEMBRANE_PART
anemia	NEUROLOGICAL_SYSTEM_PROCESS
anemia	NON_MEMBRANE_BOUND_ORGANELLE
anemia	ORGANELLE_PART
anemia	PLASMA_MEMBRANE
anemia	PLASMA_MEMBRANE_PART
anemia	RECEPTOR_ACTIVITY
anemia	SUBSTRATE_SPECIFIC_CHANNEL_ACTIVITY
anemia	SYSTEM_PROCESS
anorexia	SIGNAL_TRANSDUCTION
anorexia	CYTOPLASM
anorexia	DEFENSE_RESPONSE
anorexia	G_PROTEIN_COUPLED_RECEPTOR_PROTEIN_SIGNALING_PATHWAY
anorexia	INTEGRAL_TO_MEMBRANE
anorexia	INTEGRAL_TO_PLASMA_MEMBRANE
anorexia	INTRINSIC_TO_MEMBRANE
anorexia	INTRINSIC_TO_PLASMA_MEMBRANE
anorexia	MEMBRANE
anorexia	MEMBRANE_PART
anorexia	PLASMA_MEMBRANE
anorexia	PLASMA_MEMBRANE_PART
anorexia	REPRODUCTION
anorexia	REPRODUCTIVE_PROCESS
anorexia	SYSTEM_PROCESS
anxiety	EXTRACELLULAR_REGION
anxiety	EXTRACELLULAR_REGION_PART
anxiety	EXTRACELLULAR_SPACE
anxiety	NUCLEOBASENUCLEOSIDENUCLEOTIDE_AND_NUCLEIC_ACID_METABOLIC_PROCESS
anxiety	BEHAVIOR
anxiety	DEFENSE_RESPONSE
anxiety	G_PROTEIN_COUPLED_RECEPTOR_PROTEIN_SIGNALING_PATHWAY
anxiety	INTEGRAL_TO_MEMBRANE
anxiety	INTEGRAL_TO_PLASMA_MEMBRANE
anxiety	INTRINSIC_TO_PLASMA_MEMBRANE
anxiety	MEMBRANE
anxiety	MEMBRANE_PART
anxiety	PLASMA_MEMBRANE
anxiety	PLASMA_MEMBRANE_PART
anxiety	REPRODUCTION
anxiety	REPRODUCTIVE_PROCESS
anxiety	RESPONSE_TO_EXTERNAL_STIMULUS
anxiety	SYSTEM_PROCESS
arrhythmia	EXTRACELLULAR_REGION
arrhythmia	CYTOPLASM
arrhythmia	REPRODUCTION
arthralgia	CELLULAR_BIOSYNTHETIC_PROCESS
arthralgia	CYTOPLASM
arthralgia	G_PROTEIN_COUPLED_RECEPTOR_PROTEIN_SIGNALING_PATHWAY
arthralgia	INTEGRAL_TO_MEMBRANE
arthralgia	INTEGRAL_TO_PLASMA_MEMBRANE
arthralgia	INTRINSIC_TO_MEMBRANE
arthralgia	INTRINSIC_TO_PLASMA_MEMBRANE
arthralgia	MEMBRANE
arthralgia	MEMBRANE_PART
arthralgia	PLASMA_MEMBRANE
arthralgia	PLASMA_MEMBRANE_PART
arthralgia	REPRODUCTION
arthralgia	SYSTEM_PROCESS
asthenia	BIOPOLYMER_METABOLIC_PROCESS
asthenia	CELL_SURFACE_RECEPTOR_LINKED_SIGNAL_TRANSDUCTION
asthenia	CHROMOSOME
asthenia	EXTRACELLULAR_REGION
asthenia	EXTRACELLULAR_REGION_PART
asthenia	NUCLEUS
asthenia	SIGNAL_TRANSDUCTION
asthenia	BIOSYNTHETIC_PROCESS
asthenia	CELLULAR_MACROMOLECULE_METABOLIC_PROCESS
asthenia	CELLULAR_PROTEIN_METABOLIC_PROCESS
asthenia	CELL_CELL_SIGNALING
asthenia	CYTOPLASM
asthenia	DEFENSE_RESPONSE
asthenia	G_PROTEIN_COUPLED_RECEPTOR_PROTEIN_SIGNALING_PATHWAY
asthenia	INTEGRAL_TO_MEMBRANE
asthenia	INTEGRAL_TO_PLASMA_MEMBRANE
asthenia	INTRINSIC_TO_MEMBRANE
asthenia	INTRINSIC_TO_PLASMA_MEMBRANE
asthenia	MEMBRANE
asthenia	MEMBRANE_PART
asthenia	NUCLEAR_PART
asthenia	PLASMA_MEMBRANE
asthenia	PLASMA_MEMBRANE_PART
asthenia	RECEPTOR_ACTIVITY
asthenia	RECEPTOR_BINDING
asthenia	REPRODUCTION
asthenia	REPRODUCTIVE_PROCESS
asthenia	RESPONSE_TO_EXTERNAL_STIMULUS
asthenia	SYSTEM_PROCESS
ataxia	MEMBRANE
ataxia	REPRODUCTION
ataxia	SYSTEM_PROCESS
back pain	CELL_SURFACE_RECEPTOR_LINKED_SIGNAL_TRANSDUCTION
back pain	ENZYME_BINDING
back pain	EXTRACELLULAR_REGION
back pain	EXTRACELLULAR_REGION_PART
back pain	EXTRACELLULAR_SPACE
back pain	NERVOUS_SYSTEM_DEVELOPMENT
back pain	NUCLEOBASENUCLEOSIDENUCLEOTIDE_AND_NUCLEIC_ACID_METABOLIC_PROCESS
back pain	POSITIVE_REGULATION_OF_BIOLOGICAL_PROCESS
back pain	SIGNAL_TRANSDUCTION
back pain	CELL_CELL_SIGNALING
back pain	GATED_CHANNEL_ACTIVITY
back pain	G_PROTEIN_COUPLED_RECEPTOR_PROTEIN_SIGNALING_PATHWAY
back pain	INTEGRAL_TO_MEMBRANE
back pain	INTEGRAL_TO_PLASMA_MEMBRANE
back pain	INTRINSIC_TO_MEMBRANE
back pain	INTRINSIC_TO_PLASMA_MEMBRANE
back pain	MEMBRANE
back pain	MEMBRANE_PART
back pain	PLASMA_MEMBRANE
back pain	PLASMA_MEMBRANE_PART
back pain	RECEPTOR_ACTIVITY
back pain	REPRODUCTION
back pain	REPRODUCTIVE_PROCESS
back pain	RESPONSE_TO_EXTERNAL_STIMULUS
back pain	SUBSTRATE_SPECIFIC_CHANNEL_ACTIVITY
back pain	SYSTEM_PROCESS
bronchitis	EXTRACELLULAR_REGION
bronchitis	NUCLEOBASENUCLEOSIDENUCLEOTIDE_AND_NUCLEIC_ACID_METABOLIC_PROCESS
bronchitis	NUCLEOPLASM
bronchitis	NUCLEUS
bronchitis	CELLULAR_BIOSYNTHETIC_PROCESS
bronchitis	CELLULAR_MACROMOLECULE_METABOLIC_PROCESS
bronchitis	CYTOPLASM
bronchitis	G_PROTEIN_COUPLED_RECEPTOR_PROTEIN_SIGNALING_PATHWAY
bronchitis	INTEGRAL_TO_PLASMA_MEMBRANE
bronchitis	INTRACELLULAR_ORGANELLE_PART
bronchitis	INTRINSIC_TO_PLASMA_MEMBRANE
bronchitis	MEMBRANE
bronchitis	MEMBRANE_PART
bronchitis	MULTI_ORGANISM_PROCESS
bronchitis	NUCLEAR_LUMEN
bronchitis	ORGANELLE_PART
bronchitis	PLASMA_MEMBRANE
bronchitis	PLASMA_MEMBRANE_PART
bronchitis	RESPONSE_TO_EXTERNAL_STIMULUS
neck pain	NUCLEOBASENUCLEOSIDENUCLEOTIDE_AND_NUCLEIC_ACID_METABOLIC_PROCESS
neck pain	G_PROTEIN_COUPLED_RECEPTOR_PROTEIN_SIGNALING_PATHWAY
neck pain	MEMBRANE
neck pain	REPRODUCTION
neck pain	RESPONSE_TO_EXTERNAL_STIMULUS
chest pain	NUCLEUS
chest pain	CELL_CELL_SIGNALING
chest pain	CYTOPLASM
chest pain	G_PROTEIN_COUPLED_RECEPTOR_PROTEIN_SIGNALING_PATHWAY
chest pain	INTEGRAL_TO_PLASMA_MEMBRANE
chest pain	INTRINSIC_TO_MEMBRANE
chest pain	INTRINSIC_TO_PLASMA_MEMBRANE
chest pain	MEMBRANE
chest pain	MEMBRANE_PART
chest pain	PLASMA_MEMBRANE
chest pain	PLASMA_MEMBRANE_PART
chest pain	REPRODUCTION
chest pain	SYSTEM_PROCESS
confusion	CELL_SURFACE_RECEPTOR_LINKED_SIGNAL_TRANSDUCTION
confusion	NUCLEOBASENUCLEOSIDENUCLEOTIDE_AND_NUCLEIC_ACID_METABOLIC_PROCESS
confusion	CELL_CELL_SIGNALING
confusion	G_PROTEIN_COUPLED_RECEPTOR_PROTEIN_SIGNALING_PATHWAY
confusion	INTEGRAL_TO_PLASMA_MEMBRANE
confusion	INTRINSIC_TO_PLASMA_MEMBRANE
confusion	MEMBRANE
confusion	MEMBRANE_PART
confusion	PLASMA_MEMBRANE
confusion	PLASMA_MEMBRANE_PART
confusion	REPRODUCTION
confusion	RESPONSE_TO_EXTERNAL_STIMULUS
confusion	SYSTEM_PROCESS
conjunctivitis	EXTRACELLULAR_REGION
conjunctivitis	NEGATIVE_REGULATION_OF_BIOLOGICAL_PROCESS
conjunctivitis	NEGATIVE_REGULATION_OF_CELLULAR_PROCESS
conjunctivitis	INTEGRAL_TO_MEMBRANE
conjunctivitis	INTEGRAL_TO_PLASMA_MEMBRANE
conjunctivitis	INTRINSIC_TO_MEMBRANE
conjunctivitis	INTRINSIC_TO_PLASMA_MEMBRANE
conjunctivitis	MEMBRANE
conjunctivitis	MEMBRANE_PART
conjunctivitis	PLASMA_MEMBRANE
conjunctivitis	PLASMA_MEMBRANE_PART
constipation	G_PROTEIN_COUPLED_RECEPTOR_PROTEIN_SIGNALING_PATHWAY
constipation	INTEGRAL_TO_MEMBRANE
constipation	INTEGRAL_TO_PLASMA_MEMBRANE
constipation	INTRINSIC_TO_MEMBRANE
constipation	INTRINSIC_TO_PLASMA_MEMBRANE
constipation	MEMBRANE
constipation	MEMBRANE_PART
constipation	OXIDOREDUCTASE_ACTIVITY
constipation	PLASMA_MEMBRANE
constipation	PLASMA_MEMBRANE_PART
constipation	REPRODUCTION
constipation	REPRODUCTIVE_PROCESS
constipation	SYSTEM_PROCESS
cough	ANATOMICAL_STRUCTURE_DEVELOPMENT
cough	NUCLEUS
cough	SYSTEM_DEVELOPMENT
cough	CYTOPLASM
cough	G_PROTEIN_COUPLED_RECEPTOR_PROTEIN_SIGNALING_PATHWAY
cough	INTEGRAL_TO_MEMBRANE
cough	INTEGRAL_TO_PLASMA_MEMBRANE
cough	INTRACELLULAR_ORGANELLE_PART
cough	INTRINSIC_TO_MEMBRANE
cough	INTRINSIC_TO_PLASMA_MEMBRANE
cough	MEMBRANE
cough	MEMBRANE_PART
cough	MITOCHONDRION
cough	MULTI_ORGANISM_PROCESS
cough	ORGANELLE_PART
cough	PLASMA_MEMBRANE
cough	PLASMA_MEMBRANE_PART
cough	REPRODUCTION
cough	REPRODUCTIVE_PROCESS
cough	SYSTEM_PROCESS
decreased libido	PLASMA_MEMBRANE
decreased libido	TRANSMEMBRANE_RECEPTOR_ACTIVITY
diarrhea	ANATOMICAL_STRUCTURE_DEVELOPMENT
diarrhea	CELL_SURFACE_RECEPTOR_LINKED_SIGNAL_TRANSDUCTION
diarrhea	EXTRACELLULAR_REGION
diarrhea	EXTRACELLULAR_REGION_PART
diarrhea	SIGNAL_TRANSDUCTION
diarrhea	SYSTEM_DEVELOPMENT
diarrhea	CYTOPLASM
diarrhea	DEFENSE_RESPONSE
diarrhea	G_PROTEIN_COUPLED_RECEPTOR_PROTEIN_SIGNALING_PATHWAY
diarrhea	INTEGRAL_TO_MEMBRANE
diarrhea	INTEGRAL_TO_PLASMA_MEMBRANE
diarrhea	INTRINSIC_TO_MEMBRANE
diarrhea	INTRINSIC_TO_PLASMA_MEMBRANE
diarrhea	MEMBRANE
diarrhea	MEMBRANE_PART
diarrhea	NEUROLOGICAL_SYSTEM_PROCESS
diarrhea	PLASMA_MEMBRANE
diarrhea	PLASMA_MEMBRANE_PART
diarrhea	RECEPTOR_ACTIVITY
diarrhea	REPRODUCTION
diarrhea	REPRODUCTIVE_PROCESS
diarrhea	RESPONSE_TO_EXTERNAL_STIMULUS
diarrhea	SENSORY_PERCEPTION
diarrhea	SYSTEM_PROCESS
diarrhea	TRANSMEMBRANE_RECEPTOR_ACTIVITY
dizziness	ANATOMICAL_STRUCTURE_DEVELOPMENT
dizziness	CELL_SURFACE_RECEPTOR_LINKED_SIGNAL_TRANSDUCTION
dizziness	EXTRACELLULAR_REGION
dizziness	EXTRACELLULAR_REGION_PART
dizziness	EXTRACELLULAR_SPACE
dizziness	MULTICELLULAR_ORGANISMAL_DEVELOPMENT
dizziness	SYSTEM_DEVELOPMENT
dizziness	CELL_CELL_SIGNALING
dizziness	DEFENSE_RESPONSE
dizziness	G_PROTEIN_COUPLED_RECEPTOR_PROTEIN_SIGNALING_PATHWAY
dizziness	INTEGRAL_TO_MEMBRANE
dizziness	INTEGRAL_TO_PLASMA_MEMBRANE
dizziness	INTRINSIC_TO_MEMBRANE
dizziness	INTRINSIC_TO_PLASMA_MEMBRANE
dizziness	MEMBRANE
dizziness	MEMBRANE_PART
dizziness	PLASMA_MEMBRANE
dizziness	PLASMA_MEMBRANE_PART
dizziness	RECEPTOR_ACTIVITY
dizziness	REPRODUCTION
dizziness	REPRODUCTIVE_PROCESS
dizziness	RESPONSE_TO_EXTERNAL_STIMULUS
dizziness	SYSTEM_PROCESS
somnolence	ANATOMICAL_STRUCTURE_DEVELOPMENT
somnolence	CELL_SURFACE_RECEPTOR_LINKED_SIGNAL_TRANSDUCTION
somnolence	EXTRACELLULAR_REGION
somnolence	EXTRACELLULAR_REGION_PART
somnolence	EXTRACELLULAR_SPACE
somnolence	MULTICELLULAR_ORGANISMAL_DEVELOPMENT
somnolence	NEGATIVE_REGULATION_OF_CELL_CYCLE
somnolence	NEGATIVE_REGULATION_OF_TRANSFERASE_ACTIVITY
somnolence	NERVOUS_SYSTEM_DEVELOPMENT
somnolence	NUCLEOBASENUCLEOSIDENUCLEOTIDE_AND_NUCLEIC_ACID_METABOLIC_PROCESS
somnolence	PROTEIN_METABOLIC_PROCESS
somnolence	SIGNAL_TRANSDUCTION
somnolence	SYSTEM_DEVELOPMENT
somnolence	BEHAVIOR
somnolence	CELLULAR_BIOSYNTHETIC_PROCESS
somnolence	CELLULAR_MACROMOLECULE_METABOLIC_PROCESS
somnolence	CELLULAR_PROTEIN_METABOLIC_PROCESS
somnolence	CELL_CELL_SIGNALING
somnolence	DEFENSE_RESPONSE
somnolence	G_PROTEIN_COUPLED_RECEPTOR_PROTEIN_SIGNALING_PATHWAY
somnolence	INTEGRAL_TO_MEMBRANE
somnolence	INTEGRAL_TO_PLASMA_MEMBRANE
somnolence	INTRINSIC_TO_MEMBRANE
somnolence	INTRINSIC_TO_PLASMA_MEMBRANE
somnolence	MEMBRANE
somnolence	MEMBRANE_PART
somnolence	NEUROLOGICAL_SYSTEM_PROCESS
somnolence	PLASMA_MEMBRANE
somnolence	PLASMA_MEMBRANE_PART
somnolence	RECEPTOR_BINDING
somnolence	REGULATION_OF_MULTICELLULAR_ORGANISMAL_PROCESS
somnolence	REPRODUCTION
somnolence	REPRODUCTIVE_PROCESS
somnolence	RESPONSE_TO_EXTERNAL_STIMULUS
somnolence	SYSTEM_PROCESS
dyskinesia	CELL_SURFACE_RECEPTOR_LINKED_SIGNAL_TRANSDUCTION
dyskinesia	EXTRACELLULAR_REGION
dyskinesia	NUCLEOBASENUCLEOSIDENUCLEOTIDE_AND_NUCLEIC_ACID_METABOLIC_PROCESS
dyskinesia	SIGNAL_TRANSDUCTION
dyskinesia	CELL_CELL_SIGNALING
dyskinesia	INTEGRAL_TO_MEMBRANE
dyskinesia	INTRINSIC_TO_MEMBRANE
dyskinesia	MEMBRANE
dyskinesia	MEMBRANE_PART
dyskinesia	RECEPTOR_BINDING
dyskinesia	RESPONSE_TO_EXTERNAL_STIMULUS
dyskinesia	SYSTEM_PROCESS
dysmenorrhea	CELL_SURFACE_RECEPTOR_LINKED_SIGNAL_TRANSDUCTION
dysmenorrhea	EXTRACELLULAR_REGION
dysmenorrhea	EXTRACELLULAR_REGION_PART
dysmenorrhea	EXTRACELLULAR_SPACE
dysmenorrhea	NUCLEOBASENUCLEOSIDENUCLEOTIDE_AND_NUCLEIC_ACID_METABOLIC_PROCESS
dysmenorrhea	NUCLEOPLASM
dysmenorrhea	NUCLEUS
dysmenorrhea	SIGNAL_TRANSDUCTION
dysmenorrhea	CELLULAR_BIOSYNTHETIC_PROCESS
dysmenorrhea	CELLULAR_MACROMOLECULE_METABOLIC_PROCESS
dysmenorrhea	CELL_CELL_SIGNALING
dysmenorrhea	CYTOPLASM
dysmenorrhea	G_PROTEIN_COUPLED_RECEPTOR_PROTEIN_SIGNALING_PATHWAY
dysmenorrhea	INTEGRAL_TO_PLASMA_MEMBRANE
dysmenorrhea	INTRACELLULAR_ORGANELLE_PART
dysmenorrhea	INTRINSIC_TO_PLASMA_MEMBRANE
dysmenorrhea	MEMBRANE
dysmenorrhea	MEMBRANE_PART
dysmenorrhea	NUCLEAR_LUMEN
dysmenorrhea	ORGANELLE_PART
dysmenorrhea	PLASMA_MEMBRANE
dysmenorrhea	PLASMA_MEMBRANE_PART
dysmenorrhea	RECEPTOR_ACTIVITY
dysmenorrhea	REPRODUCTION
dysmenorrhea	RESPONSE_TO_EXTERNAL_STIMULUS
dysmenorrhea	SYSTEM_PROCESS
Dyspepsia	EXTRACELLULAR_REGION
Dyspepsia	EXTRACELLULAR_REGION_PART
Dyspepsia	EXTRACELLULAR_SPACE
Dyspepsia	G_PROTEIN_COUPLED_RECEPTOR_PROTEIN_SIGNALING_PATHWAY
Dyspepsia	INTEGRAL_TO_MEMBRANE
Dyspepsia	MEMBRANE
Dyspepsia	MEMBRANE_PART
Dyspepsia	PLASMA_MEMBRANE_PART
Dyspepsia	SYSTEM_PROCESS
dyspnea	CHROMOSOME
dyspnea	CYTOPLASM
dyspnea	G_PROTEIN_COUPLED_RECEPTOR_PROTEIN_SIGNALING_PATHWAY
dyspnea	INTEGRAL_TO_MEMBRANE
dyspnea	INTEGRAL_TO_PLASMA_MEMBRANE
dyspnea	INTRINSIC_TO_MEMBRANE
dyspnea	INTRINSIC_TO_PLASMA_MEMBRANE
dyspnea	MEMBRANE
dyspnea	MEMBRANE_PART
dyspnea	PLASMA_MEMBRANE
dyspnea	PLASMA_MEMBRANE_PART
dyspnea	REPRODUCTIVE_PROCESS
dyspnea	SYSTEM_PROCESS
dysuria	IMMUNE_SYSTEM_PROCESS
dysuria	IMMUNE_RESPONSE
dysuria	INTEGRAL_TO_MEMBRANE
dysuria	INTEGRAL_TO_PLASMA_MEMBRANE
dysuria	INTRINSIC_TO_MEMBRANE
dysuria	INTRINSIC_TO_PLASMA_MEMBRANE
dysuria	MEMBRANE
dysuria	MEMBRANE_PART
dysuria	PLASMA_MEMBRANE
dysuria	PLASMA_MEMBRANE_PART
ear pain	NUCLEOPLASM
ear pain	NUCLEUS
ear pain	CELLULAR_BIOSYNTHETIC_PROCESS
ear pain	CELLULAR_MACROMOLECULE_METABOLIC_PROCESS
ear pain	INTRINSIC_TO_PLASMA_MEMBRANE
ear pain	MEMBRANE
ear pain	MEMBRANE_PART
ear pain	PLASMA_MEMBRANE
ear pain	PLASMA_MEMBRANE_PART
edema	BEHAVIOR
edema	CYTOPLASM
edema	DEFENSE_RESPONSE
edema	REPRODUCTION
edema	REPRODUCTIVE_PROCESS
rash	ANATOMICAL_STRUCTURE_DEVELOPMENT
rash	CELL_SURFACE_RECEPTOR_LINKED_SIGNAL_TRANSDUCTION
rash	NUCLEUS
rash	PROTEIN_METABOLIC_PROCESS
rash	SYSTEM_DEVELOPMENT
rash	CELLULAR_MACROMOLECULE_METABOLIC_PROCESS
rash	CYTOPLASM
rash	G_PROTEIN_COUPLED_RECEPTOR_PROTEIN_SIGNALING_PATHWAY
rash	INTEGRAL_TO_MEMBRANE
rash	INTEGRAL_TO_PLASMA_MEMBRANE
rash	INTRINSIC_TO_MEMBRANE
rash	INTRINSIC_TO_PLASMA_MEMBRANE
rash	MEMBRANE
rash	MEMBRANE_PART
rash	PLASMA_MEMBRANE
rash	PLASMA_MEMBRANE_PART
rash	REPRODUCTION
rash	SYSTEM_PROCESS
fatigue	CELL_SURFACE_RECEPTOR_LINKED_SIGNAL_TRANSDUCTION
fatigue	CYTOPLASM
fatigue	G_PROTEIN_COUPLED_RECEPTOR_PROTEIN_SIGNALING_PATHWAY
fatigue	INTEGRAL_TO_MEMBRANE
fatigue	INTEGRAL_TO_PLASMA_MEMBRANE
fatigue	INTRINSIC_TO_MEMBRANE
fatigue	INTRINSIC_TO_PLASMA_MEMBRANE
fatigue	MEMBRANE
fatigue	MEMBRANE_PART
fatigue	PLASMA_MEMBRANE
fatigue	PLASMA_MEMBRANE_PART
fatigue	SYSTEM_PROCESS
fever	ANATOMICAL_STRUCTURE_DEVELOPMENT
fever	CELL_SURFACE_RECEPTOR_LINKED_SIGNAL_TRANSDUCTION
fever	CHROMOSOME
fever	EXTRACELLULAR_REGION
fever	NUCLEUS
fever	SIGNAL_TRANSDUCTION
fever	SYSTEM_DEVELOPMENT
fever	BIOSYNTHETIC_PROCESS
fever	CYTOPLASM
fever	G_PROTEIN_COUPLED_RECEPTOR_PROTEIN_SIGNALING_PATHWAY
fever	INTEGRAL_TO_MEMBRANE
fever	INTEGRAL_TO_PLASMA_MEMBRANE
fever	INTRINSIC_TO_MEMBRANE
fever	INTRINSIC_TO_PLASMA_MEMBRANE
fever	MEMBRANE
fever	MEMBRANE_PART
fever	MULTI_ORGANISM_PROCESS
fever	PLASMA_MEMBRANE
fever	PLASMA_MEMBRANE_PART
fever	RECEPTOR_ACTIVITY
fever	REPRODUCTIVE_PROCESS
fever	SYSTEM_PROCESS
flatulence	DNA_METABOLIC_PROCESS
flatulence	NUCLEOBASENUCLEOSIDENUCLEOTIDE_AND_NUCLEIC_ACID_METABOLIC_PROCESS
flatulence	NUCLEOPLASM
flatulence	NUCLEUS
flatulence	BIOSYNTHETIC_PROCESS
flatulence	CELLULAR_MACROMOLECULE_METABOLIC_PROCESS
flatulence	CYTOPLASM
flatulence	INTRACELLULAR_ORGANELLE_PART
flatulence	MEMBRANE
flatulence	NUCLEAR_LUMEN
flatulence	NUCLEAR_PART
flatulence	NUCLEOPLASM_PART
flatulence	ORGANELLE_PART
flatulence	REGULATION_OF_ANGIOGENESIS
flatulence	REPRODUCTION
flatulence	REPRODUCTIVE_PROCESS
flatulence	RESPONSE_TO_EXTERNAL_STIMULUS
flatulence	SOLUBLE_FRACTION
flushing	ANATOMICAL_STRUCTURE_DEVELOPMENT
flushing	EXTRACELLULAR_REGION_PART
flushing	ORGAN_DEVELOPMENT
flushing	SYSTEM_DEVELOPMENT
flushing	INTRINSIC_TO_PLASMA_MEMBRANE
flushing	MEMBRANE
flushing	MEMBRANE_PART
flushing	PLASMA_MEMBRANE
flushing	PLASMA_MEMBRANE_PART
flushing	SYSTEM_PROCESS
gastroenteritis	NUCLEUS
gastroenteritis	CYTOPLASM
gastroenteritis	INTRACELLULAR_ORGANELLE_PART
gastroenteritis	MEMBRANE
gastroenteritis	ORGANELLE_PART
hallucinations	EXTRACELLULAR_REGION
hallucinations	INTEGRAL_TO_MEMBRANE
hallucinations	INTEGRAL_TO_PLASMA_MEMBRANE
hallucinations	INTRINSIC_TO_MEMBRANE
hallucinations	INTRINSIC_TO_PLASMA_MEMBRANE
hallucinations	MEMBRANE
hallucinations	MEMBRANE_PART
hallucinations	PLASMA_MEMBRANE
hallucinations	PLASMA_MEMBRANE_PART
hallucinations	TRANSMEMBRANE_RECEPTOR_ACTIVITY
headache	ANATOMICAL_STRUCTURE_DEVELOPMENT
headache	CELL_SURFACE_RECEPTOR_LINKED_SIGNAL_TRANSDUCTION
headache	EXTRACELLULAR_REGION
headache	EXTRACELLULAR_REGION_PART
headache	EXTRACELLULAR_SPACE
headache	MULTICELLULAR_ORGANISMAL_DEVELOPMENT
headache	PROTEIN_METABOLIC_PROCESS
headache	SYSTEM_DEVELOPMENT
headache	BIOSYNTHETIC_PROCESS
headache	CELLULAR_MACROMOLECULE_METABOLIC_PROCESS
headache	CELLULAR_PROTEIN_METABOLIC_PROCESS
headache	CELL_CELL_SIGNALING
headache	CYTOPLASM
headache	G_PROTEIN_COUPLED_RECEPTOR_PROTEIN_SIGNALING_PATHWAY
headache	INTEGRAL_TO_MEMBRANE
headache	INTEGRAL_TO_PLASMA_MEMBRANE
headache	INTRINSIC_TO_MEMBRANE
headache	INTRINSIC_TO_PLASMA_MEMBRANE
headache	MEMBRANE
headache	MEMBRANE_PART
headache	MITOCHONDRION
headache	NEUROLOGICAL_SYSTEM_PROCESS
headache	PLASMA_MEMBRANE
headache	PLASMA_MEMBRANE_PART
headache	REPRODUCTIVE_PROCESS
headache	SYSTEM_PROCESS
heart failure	CYTOPLASM
heart failure	INTRACELLULAR_ORGANELLE_PART
heart failure	MEMBRANE
heart failure	MITOCHONDRION
heart failure	ORGANELLE_PART
hematuria	ENZYME_BINDING
hematuria	G_PROTEIN_COUPLED_RECEPTOR_PROTEIN_SIGNALING_PATHWAY
hematuria	INTEGRAL_TO_MEMBRANE
hematuria	INTEGRAL_TO_PLASMA_MEMBRANE
hematuria	INTRINSIC_TO_MEMBRANE
hematuria	INTRINSIC_TO_PLASMA_MEMBRANE
hematuria	MEMBRANE
hematuria	MEMBRANE_PART
hematuria	PLASMA_MEMBRANE
hematuria	PLASMA_MEMBRANE_PART
hematuria	REPRODUCTION
hematuria	REPRODUCTIVE_PROCESS
hematuria	SYSTEM_PROCESS
hemorrhage	BIOPOLYMER_METABOLIC_PROCESS
hemorrhage	CELL_SURFACE_RECEPTOR_LINKED_SIGNAL_TRANSDUCTION
hemorrhage	NUCLEUS
hemorrhage	PROTEIN_METABOLIC_PROCESS
hemorrhage	SIGNAL_TRANSDUCTION
hemorrhage	BEHAVIOR
hemorrhage	CELLULAR_BIOSYNTHETIC_PROCESS
hemorrhage	CELLULAR_MACROMOLECULE_METABOLIC_PROCESS
hemorrhage	CELLULAR_PROTEIN_METABOLIC_PROCESS
hemorrhage	CYTOPLASM
hemorrhage	G_PROTEIN_COUPLED_RECEPTOR_PROTEIN_SIGNALING_PATHWAY
hemorrhage	MEMBRANE
hemorrhage	MEMBRANE_PART
hemorrhage	PLASMA_MEMBRANE
hemorrhage	PLASMA_MEMBRANE_PART
hemorrhage	RESPONSE_TO_EXTERNAL_STIMULUS
hot flashes	ANATOMICAL_STRUCTURE_DEVELOPMENT
hot flashes	MULTICELLULAR_ORGANISMAL_DEVELOPMENT
hot flashes	SYSTEM_DEVELOPMENT
hot flashes	INTEGRAL_TO_MEMBRANE
hot flashes	INTRINSIC_TO_MEMBRANE
hot flashes	MEMBRANE
hot flashes	MEMBRANE_PART
hot flashes	PLASMA_MEMBRANE
hyperglycemia	BIOPOLYMER_METABOLIC_PROCESS
hyperglycemia	EXTRACELLULAR_REGION
hyperglycemia	PROTEIN_METABOLIC_PROCESS
hyperglycemia	BIOSYNTHETIC_PROCESS
hyperglycemia	CELLULAR_MACROMOLECULE_METABOLIC_PROCESS
hyperglycemia	CELLULAR_PROTEIN_METABOLIC_PROCESS
hyperglycemia	CYTOPLASM
hyperglycemia	MEMBRANE_PART
hyperglycemia	PEPTIDASE_ACTIVITY
hyperglycemia	REPRODUCTION
hyperglycemia	REPRODUCTIVE_PROCESS
hyperglycemia	TRANSCRIPTION_COREPRESSOR_ACTIVITY
hypertension	EXTRACELLULAR_REGION
hypertension	EXTRACELLULAR_REGION_PART
hypertension	EXTRACELLULAR_SPACE
hypertension	NUCLEOBASENUCLEOSIDENUCLEOTIDE_AND_NUCLEIC_ACID_METABOLIC_PROCESS
hypertension	NUCLEUS
hypertension	BIOSYNTHETIC_PROCESS
hypertension	CELLULAR_BIOSYNTHETIC_PROCESS
hypertension	CELLULAR_MACROMOLECULE_METABOLIC_PROCESS
hypertension	CYTOPLASM
hypertension	G_PROTEIN_COUPLED_RECEPTOR_PROTEIN_SIGNALING_PATHWAY
hypertension	INTRACELLULAR_ORGANELLE_PART
hypertension	MEMBRANE
hypertension	ORGANELLE_PART
hypertension	REPRODUCTION
hypertension	REPRODUCTIVE_PROCESS
hypertension	RESPONSE_TO_EXTERNAL_STIMULUS
hypokalemia	EXTRACELLULAR_REGION
hypokalemia	CYTOPLASM
hypokalemia	REPRODUCTION
hypotension	EXTRACELLULAR_REGION
hypotension	EXTRACELLULAR_SPACE
hypotension	NUCLEUS
hypotension	BIOSYNTHETIC_PROCESS
hypotension	CYTOPLASM
hypotension	INTEGRAL_TO_MEMBRANE
hypotension	INTRACELLULAR_ORGANELLE_PART
hypotension	MEMBRANE
hypotension	MEMBRANE_PART
hypotension	NUCLEAR_PART
hypotension	ORGANELLE_PART
hypotension	PLASMA_MEMBRANE_PART
hypotension	REPRODUCTION
hypotension	REPRODUCTIVE_PROCESS
postural hypotension	INTRINSIC_TO_PLASMA_MEMBRANE
postural hypotension	MEMBRANE
postural hypotension	MEMBRANE_PART
postural hypotension	PLASMA_MEMBRANE
postural hypotension	PLASMA_MEMBRANE_PART
impotence	EXTRACELLULAR_REGION
impotence	BEHAVIOR
impotence	INTEGRAL_TO_PLASMA_MEMBRANE
impotence	INTRINSIC_TO_PLASMA_MEMBRANE
impotence	MEMBRANE
impotence	MEMBRANE_PART
impotence	PLASMA_MEMBRANE
impotence	PLASMA_MEMBRANE_PART
impotence	SYSTEM_PROCESS
impotence	TRANSMEMBRANE_RECEPTOR_ACTIVITY
infection	ANATOMICAL_STRUCTURE_DEVELOPMENT
infection	CELL_SURFACE_RECEPTOR_LINKED_SIGNAL_TRANSDUCTION
infection	MULTICELLULAR_ORGANISMAL_DEVELOPMENT
infection	SIGNAL_TRANSDUCTION
infection	SYSTEM_DEVELOPMENT
infection	CYTOPLASM
infection	INTEGRAL_TO_MEMBRANE
infection	INTRINSIC_TO_MEMBRANE
infection	INTRINSIC_TO_PLASMA_MEMBRANE
infection	MEMBRANE
infection	MEMBRANE_PART
infection	NEUROLOGICAL_SYSTEM_PROCESS
infection	PLASMA_MEMBRANE
infection	PLASMA_MEMBRANE_PART
infection	SYSTEM_PROCESS
infection	TRANSCRIPTION_FACTOR_BINDING
Influenza	CELL_SURFACE_RECEPTOR_LINKED_SIGNAL_TRANSDUCTION
Influenza	G_PROTEIN_COUPLED_RECEPTOR_PROTEIN_SIGNALING_PATHWAY
Influenza	INTEGRAL_TO_PLASMA_MEMBRANE
Influenza	INTRINSIC_TO_PLASMA_MEMBRANE
Influenza	MEMBRANE
Influenza	MEMBRANE_PART
Influenza	PLASMA_MEMBRANE
Influenza	PLASMA_MEMBRANE_PART
Influenza	SYSTEM_PROCESS
leukopenia	BIOPOLYMER_METABOLIC_PROCESS
leukopenia	CELL_SURFACE_RECEPTOR_LINKED_SIGNAL_TRANSDUCTION
leukopenia	CHROMOSOME
leukopenia	NUCLEUS
leukopenia	REGULATION_OF_GENE_EXPRESSION_EPIGENETIC
leukopenia	TISSUE_DEVELOPMENT
leukopenia	DEFENSE_RESPONSE
leukopenia	G_PROTEIN_COUPLED_RECEPTOR_PROTEIN_SIGNALING_PATHWAY
leukopenia	INTEGRAL_TO_MEMBRANE
leukopenia	INTEGRAL_TO_PLASMA_MEMBRANE
leukopenia	INTRINSIC_TO_MEMBRANE
leukopenia	INTRINSIC_TO_PLASMA_MEMBRANE
leukopenia	ION_CHANNEL_ACTIVITY
leukopenia	MEMBRANE
leukopenia	MEMBRANE_PART
leukopenia	MITOSIS
leukopenia	M_PHASE
leukopenia	M_PHASE_OF_MITOTIC_CELL_CYCLE
leukopenia	NEUROLOGICAL_SYSTEM_PROCESS
leukopenia	PLASMA_MEMBRANE
leukopenia	PLASMA_MEMBRANE_PART
leukopenia	RECEPTOR_ACTIVITY
leukopenia	SUBSTRATE_SPECIFIC_CHANNEL_ACTIVITY
leukopenia	SYSTEM_PROCESS
leukopenia	TRANSCRIPTION_FACTOR_BINDING
breast pain	MITOSIS
breast pain	M_PHASE
breast pain	M_PHASE_OF_MITOTIC_CELL_CYCLE
breast pain	PLASMA_MEMBRANE
menorrhagia	IMMUNE_SYSTEM_PROCESS
menorrhagia	IMMUNE_RESPONSE
menorrhagia	INTEGRAL_TO_MEMBRANE
menorrhagia	INTEGRAL_TO_PLASMA_MEMBRANE
menorrhagia	INTRINSIC_TO_MEMBRANE
menorrhagia	INTRINSIC_TO_PLASMA_MEMBRANE
menorrhagia	MEMBRANE
menorrhagia	MEMBRANE_PART
menorrhagia	PLASMA_MEMBRANE
menorrhagia	PLASMA_MEMBRANE_PART
menstrual disorder	BIOSYNTHETIC_PROCESS
menstrual disorder	CELLULAR_MACROMOLECULE_METABOLIC_PROCESS
menstrual disorder	CYTOPLASM
menstrual disorder	MEMBRANE
menstrual disorder	MEMBRANE_PART
menstrual disorder	PLASMA_MEMBRANE
menstrual disorder	PLASMA_MEMBRANE_PART
metrorrhagia	G_PROTEIN_COUPLED_RECEPTOR_PROTEIN_SIGNALING_PATHWAY
metrorrhagia	INTEGRAL_TO_MEMBRANE
metrorrhagia	INTEGRAL_TO_PLASMA_MEMBRANE
metrorrhagia	INTRINSIC_TO_MEMBRANE
metrorrhagia	INTRINSIC_TO_PLASMA_MEMBRANE
metrorrhagia	MEMBRANE
metrorrhagia	MEMBRANE_PART
metrorrhagia	MULTI_ORGANISM_PROCESS
metrorrhagia	PLASMA_MEMBRANE
metrorrhagia	PLASMA_MEMBRANE_PART
muscle cramps	NUCLEUS
muscle cramps	CELLULAR_BIOSYNTHETIC_PROCESS
muscle cramps	CYTOPLASM
muscle cramps	INTRACELLULAR_ORGANELLE_PART
muscle cramps	ORGANELLE_PART
musculoskeletal pain	ION_BINDING
musculoskeletal pain	CYTOPLASM
musculoskeletal pain	PML_BODY
nasal congestion	INTRINSIC_TO_PLASMA_MEMBRANE
nasal congestion	MEMBRANE
nasal congestion	MEMBRANE_PART
nasal congestion	PLASMA_MEMBRANE
nasal congestion	PLASMA_MEMBRANE_PART
Nasopharyngitis	POSITIVE_REGULATION_OF_CELLULAR_METABOLIC_PROCESS
Nasopharyngitis	POSITIVE_REGULATION_OF_METABOLIC_PROCESS
Nasopharyngitis	POSITIVE_REGULATION_OF_TRANSCRIPTION
Nasopharyngitis	G_PROTEIN_COUPLED_RECEPTOR_PROTEIN_SIGNALING_PATHWAY
nausea	ANATOMICAL_STRUCTURE_DEVELOPMENT
nausea	CELL_SURFACE_RECEPTOR_LINKED_SIGNAL_TRANSDUCTION
nausea	EXTRACELLULAR_REGION
nausea	EXTRACELLULAR_REGION_PART
nausea	MULTICELLULAR_ORGANISMAL_DEVELOPMENT
nausea	NUCLEUS
nausea	ORGAN_DEVELOPMENT
nausea	SIGNAL_TRANSDUCTION
nausea	SYSTEM_DEVELOPMENT
nausea	TISSUE_DEVELOPMENT
nausea	BIOSYNTHETIC_PROCESS
nausea	CELLULAR_BIOSYNTHETIC_PROCESS
nausea	CELL_CELL_SIGNALING
nausea	CYTOPLASM
nausea	DEFENSE_RESPONSE
nausea	G_PROTEIN_COUPLED_RECEPTOR_PROTEIN_SIGNALING_PATHWAY
nausea	INTEGRAL_TO_MEMBRANE
nausea	INTEGRAL_TO_PLASMA_MEMBRANE
nausea	INTRACELLULAR_ORGANELLE_PART
nausea	INTRINSIC_TO_MEMBRANE
nausea	INTRINSIC_TO_PLASMA_MEMBRANE
nausea	MEMBRANE
nausea	MEMBRANE_PART
nausea	NEUROLOGICAL_SYSTEM_PROCESS
nausea	ORGANELLE_PART
nausea	PLASMA_MEMBRANE
nausea	PLASMA_MEMBRANE_PART
nausea	RECEPTOR_ACTIVITY
nausea	REPRODUCTION
nausea	REPRODUCTIVE_PROCESS
nausea	RESPONSE_TO_EXTERNAL_STIMULUS
nausea	SUBSTRATE_SPECIFIC_CHANNEL_ACTIVITY
nausea	SYSTEM_PROCESS
nervousness	EXTRACELLULAR_REGION
nervousness	EXTRACELLULAR_REGION_PART
nervousness	EXTRACELLULAR_SPACE
nervousness	CELL_CELL_SIGNALING
nervousness	G_PROTEIN_COUPLED_RECEPTOR_PROTEIN_SIGNALING_PATHWAY
nervousness	INTEGRAL_TO_MEMBRANE
nervousness	INTEGRAL_TO_PLASMA_MEMBRANE
nervousness	INTRINSIC_TO_MEMBRANE
nervousness	INTRINSIC_TO_PLASMA_MEMBRANE
nervousness	MEMBRANE
nervousness	MEMBRANE_PART
nervousness	PLASMA_MEMBRANE
nervousness	PLASMA_MEMBRANE_PART
nervousness	REPRODUCTION
nervousness	REPRODUCTIVE_PROCESS
nervousness	SYSTEM_PROCESS
neutropenia	ANATOMICAL_STRUCTURE_DEVELOPMENT
neutropenia	CELL_SURFACE_RECEPTOR_LINKED_SIGNAL_TRANSDUCTION
neutropenia	CHROMOSOME
neutropenia	NUCLEUS
neutropenia	SYSTEM_DEVELOPMENT
neutropenia	TISSUE_DEVELOPMENT
neutropenia	CYTOPLASM
neutropenia	G_PROTEIN_COUPLED_RECEPTOR_PROTEIN_SIGNALING_PATHWAY
neutropenia	INTEGRAL_TO_MEMBRANE
neutropenia	INTEGRAL_TO_PLASMA_MEMBRANE
neutropenia	INTRINSIC_TO_MEMBRANE
neutropenia	INTRINSIC_TO_PLASMA_MEMBRANE
neutropenia	MEMBRANE
neutropenia	MEMBRANE_PART
neutropenia	NEUROLOGICAL_SYSTEM_PROCESS
neutropenia	PLASMA_MEMBRANE
neutropenia	PLASMA_MEMBRANE_PART
neutropenia	RECEPTOR_ACTIVITY
neutropenia	SUBSTRATE_SPECIFIC_CHANNEL_ACTIVITY
neutropenia	SYSTEM_PROCESS
pain	MULTICELLULAR_ORGANISMAL_DEVELOPMENT
pain	NUCLEUS
pain	BIOSYNTHETIC_PROCESS
pain	CELLULAR_MACROMOLECULE_METABOLIC_PROCESS
pain	CYTOPLASM
pain	DEFENSE_RESPONSE
pain	INTEGRAL_TO_MEMBRANE
pain	INTEGRAL_TO_PLASMA_MEMBRANE
pain	INTRACELLULAR_ORGANELLE_PART
pain	INTRINSIC_TO_MEMBRANE
pain	INTRINSIC_TO_PLASMA_MEMBRANE
pain	MEMBRANE
pain	MEMBRANE_PART
pain	ORGANELLE_PART
pain	PLASMA_MEMBRANE
pain	PLASMA_MEMBRANE_PART
pain	REPRODUCTION
pain	REPRODUCTIVE_PROCESS
pain	SYSTEM_PROCESS
Pain in limb	EPITHELIAL_TO_MESENCHYMAL_TRANSITION
Pain in limb	REGULATION_OF_TRANSCRIPTION_FROM_RNA_POLYMERASE_II_PROMOTER
Pain in limb	INTRINSIC_TO_PLASMA_MEMBRANE
Pain in limb	MEMBRANE
Pain in limb	MEMBRANE_PART
Pain in limb	PLASMA_MEMBRANE
Pain in limb	PLASMA_MEMBRANE_PART
palpitations	EXTRACELLULAR_REGION
palpitations	EXTRACELLULAR_REGION_PART
palpitations	EXTRACELLULAR_SPACE
palpitations	INTEGRAL_TO_MEMBRANE
palpitations	INTEGRAL_TO_PLASMA_MEMBRANE
palpitations	INTRINSIC_TO_PLASMA_MEMBRANE
palpitations	MEMBRANE
palpitations	MEMBRANE_PART
palpitations	PLASMA_MEMBRANE
palpitations	PLASMA_MEMBRANE_PART
weakness	ENDOSOME_TRANSPORT
weakness	INTRACELLULAR_TRANSPORT
weakness	CELLULAR_LOCALIZATION
weakness	ESTABLISHMENT_OF_CELLULAR_LOCALIZATION
weakness	ESTABLISHMENT_OF_PROTEIN_LOCALIZATION
weakness	G_PROTEIN_COUPLED_RECEPTOR_PROTEIN_SIGNALING_PATHWAY
weakness	ION_CHANNEL_ACTIVITY
weakness	MACROMOLECULE_LOCALIZATION
weakness	MEMBRANE
weakness	MEMBRANE_PART
weakness	NUCLEAR_TRANSPORT
weakness	NUCLEOCYTOPLASMIC_TRANSPORT
weakness	PLASMA_MEMBRANE_PART
weakness	PROTEIN_IMPORT
weakness	PROTEIN_LOCALIZATION
weakness	REPRODUCTION
weakness	SUBSTRATE_SPECIFIC_CHANNEL_ACTIVITY
paresthesia	NUCLEOBASENUCLEOSIDENUCLEOTIDE_AND_NUCLEIC_ACID_METABOLIC_PROCESS
paresthesia	NUCLEUS
paresthesia	G_PROTEIN_COUPLED_RECEPTOR_PROTEIN_SIGNALING_PATHWAY
paresthesia	INTRINSIC_TO_PLASMA_MEMBRANE
paresthesia	MEMBRANE
paresthesia	MEMBRANE_PART
paresthesia	PLASMA_MEMBRANE
paresthesia	PLASMA_MEMBRANE_PART
paresthesia	REPRODUCTION
paresthesia	RESPONSE_TO_EXTERNAL_STIMULUS
personality disorder	EXTRACELLULAR_REGION
personality disorder	INTEGRAL_TO_MEMBRANE
personality disorder	INTEGRAL_TO_PLASMA_MEMBRANE
personality disorder	INTRINSIC_TO_MEMBRANE
personality disorder	INTRINSIC_TO_PLASMA_MEMBRANE
personality disorder	MEMBRANE
personality disorder	MEMBRANE_PART
personality disorder	PLASMA_MEMBRANE
personality disorder	PLASMA_MEMBRANE_PART
personality disorder	TRANSMEMBRANE_RECEPTOR_ACTIVITY
Pharyngitis	EXTRACELLULAR_SPACE
Pharyngitis	SIGNAL_TRANSDUCTION
Pharyngitis	BIOSYNTHETIC_PROCESS
Pharyngitis	CELLULAR_PROTEIN_METABOLIC_PROCESS
Pharyngitis	CELL_CELL_SIGNALING
Pharyngitis	CYTOPLASM
Pharyngitis	INTEGRAL_TO_MEMBRANE
Pharyngitis	INTRINSIC_TO_MEMBRANE
Pharyngitis	MEMBRANE
Pharyngitis	MEMBRANE_PART
Pharyngitis	MITOCHONDRION
Pharyngitis	NUCLEAR_IMPORT
Pharyngitis	NUCLEAR_TRANSPORT
Pharyngitis	NUCLEOCYTOPLASMIC_TRANSPORT
Pharyngitis	PLASMA_MEMBRANE
Pharyngitis	PROTEIN_IMPORT_INTO_NUCLEUS
Pharyngitis	RECEPTOR_BINDING
Pharyngitis	REPRODUCTIVE_PROCESS
pneumonia	ANATOMICAL_STRUCTURE_DEVELOPMENT
pneumonia	DNA_METABOLIC_PROCESS
pneumonia	EXTRACELLULAR_REGION
pneumonia	EXTRACELLULAR_REGION_PART
pneumonia	EXTRACELLULAR_SPACE
pneumonia	HEMOPOIESIS
pneumonia	HEMOPOIETIC_OR_LYMPHOID_ORGAN_DEVELOPMENT
pneumonia	IMMUNE_SYSTEM_DEVELOPMENT
pneumonia	INFLAMMATORY_RESPONSE
pneumonia	I_KAPPAB_KINASE_NF_KAPPAB_CASCADE
pneumonia	MULTICELLULAR_ORGANISMAL_DEVELOPMENT
pneumonia	MYELOID_CELL_DIFFERENTIATION
pneumonia	NERVOUS_SYSTEM_DEVELOPMENT
pneumonia	NUCLEOBASENUCLEOSIDENUCLEOTIDE_AND_NUCLEIC_ACID_METABOLIC_PROCESS
pneumonia	POSITIVE_REGULATION_OF_CELL_DIFFERENTIATION
pneumonia	REGULATION_OF_BIOLOGICAL_QUALITY
pneumonia	REGULATION_OF_MEMBRANE_POTENTIAL
pneumonia	REGULATION_OF_MYELOID_CELL_DIFFERENTIATION
pneumonia	REGULATION_OF_SIGNAL_TRANSDUCTION
pneumonia	RESPONSE_TO_STRESS
pneumonia	SYSTEM_DEVELOPMENT
pneumonia	BEHAVIOR
pneumonia	CARBOHYDRATE_METABOLIC_PROCESS
pneumonia	CELL_FRACTION
pneumonia	DEFENSE_RESPONSE
pneumonia	MEMBRANE
pneumonia	NUCLEAR_PART
pneumonia	NUCLEOPLASM_PART
pneumonia	POSITIVE_REGULATION_OF_I_KAPPAB_KINASE_NF_KAPPAB_CASCADE
pneumonia	POSITIVE_REGULATION_OF_SIGNAL_TRANSDUCTION
pneumonia	RECEPTOR_BINDING
pneumonia	REGULATION_OF_ANGIOGENESIS
pneumonia	REGULATION_OF_I_KAPPAB_KINASE_NF_KAPPAB_CASCADE
pneumonia	REPRODUCTION
pneumonia	REPRODUCTIVE_PROCESS
pneumonia	RESPONSE_TO_EXTERNAL_STIMULUS
pneumonia	SOLUBLE_FRACTION
pneumonia	STEROID_METABOLIC_PROCESS
pneumonia	SYSTEM_PROCESS
polyuria	INTRINSIC_TO_PLASMA_MEMBRANE
polyuria	MEMBRANE
polyuria	MEMBRANE_PART
polyuria	PLASMA_MEMBRANE
polyuria	PLASMA_MEMBRANE_PART
pruritus	NUCLEUS
pruritus	BIOSYNTHETIC_PROCESS
pruritus	CELLULAR_BIOSYNTHETIC_PROCESS
pruritus	CELLULAR_MACROMOLECULE_METABOLIC_PROCESS
pruritus	CYTOPLASM
pruritus	G_PROTEIN_COUPLED_RECEPTOR_PROTEIN_SIGNALING_PATHWAY
pruritus	INTRACELLULAR_ORGANELLE_PART
pruritus	MEMBRANE
pruritus	ORGANELLE_PART
pruritus	RESPONSE_TO_EXTERNAL_STIMULUS
sexual dysfunction	NUCLEOPLASM
sexual dysfunction	NUCLEUS
sexual dysfunction	CELLULAR_BIOSYNTHETIC_PROCESS
sexual dysfunction	CELLULAR_MACROMOLECULE_METABOLIC_PROCESS
sexual dysfunction	INTRINSIC_TO_PLASMA_MEMBRANE
sexual dysfunction	MEMBRANE
sexual dysfunction	MEMBRANE_PART
sexual dysfunction	PLASMA_MEMBRANE
sexual dysfunction	PLASMA_MEMBRANE_PART
psychosis	ENZYME_BINDING
psychosis	EXTRACELLULAR_REGION
psychosis	IMMUNE_SYSTEM_PROCESS
psychosis	G_PROTEIN_COUPLED_RECEPTOR_PROTEIN_SIGNALING_PATHWAY
psychosis	IMMUNE_RESPONSE
psychosis	INTEGRAL_TO_MEMBRANE
psychosis	INTEGRAL_TO_PLASMA_MEMBRANE
psychosis	INTRINSIC_TO_MEMBRANE
psychosis	INTRINSIC_TO_PLASMA_MEMBRANE
psychosis	MEMBRANE
psychosis	MEMBRANE_PART
psychosis	PLASMA_MEMBRANE
psychosis	PLASMA_MEMBRANE_PART
psychosis	REPRODUCTION
psychosis	REPRODUCTIVE_PROCESS
psychosis	SYSTEM_PROCESS
psychosis	TRANSMEMBRANE_RECEPTOR_ACTIVITY
rhinitis	NUCLEUS
rhinitis	POSITIVE_REGULATION_OF_BIOLOGICAL_PROCESS
rhinitis	SIGNAL_TRANSDUCTION
rhinitis	CELLULAR_PROTEIN_METABOLIC_PROCESS
rhinitis	CELL_CELL_SIGNALING
rhinitis	G_PROTEIN_COUPLED_RECEPTOR_PROTEIN_SIGNALING_PATHWAY
rhinitis	INTEGRAL_TO_PLASMA_MEMBRANE
rhinitis	INTRINSIC_TO_MEMBRANE
rhinitis	INTRINSIC_TO_PLASMA_MEMBRANE
rhinitis	MEMBRANE
rhinitis	MEMBRANE_PART
rhinitis	PLASMA_MEMBRANE
rhinitis	PLASMA_MEMBRANE_PART
rhinitis	REPRODUCTION
rhinitis	REPRODUCTIVE_PROCESS
rhinitis	SYSTEM_PROCESS
shock	EXTRACELLULAR_REGION
shock	CYTOPLASM
shock	REPRODUCTION
increased salivation	CELLULAR_BIOSYNTHETIC_PROCESS
increased salivation	CELLULAR_MACROMOLECULE_METABOLIC_PROCESS
increased salivation	G_PROTEIN_COUPLED_RECEPTOR_PROTEIN_SIGNALING_PATHWAY
increased salivation	INTEGRAL_TO_MEMBRANE
increased salivation	INTEGRAL_TO_PLASMA_MEMBRANE
increased salivation	INTRINSIC_TO_MEMBRANE
increased salivation	INTRINSIC_TO_PLASMA_MEMBRANE
increased salivation	MEMBRANE
increased salivation	MEMBRANE_PART
increased salivation	OXIDOREDUCTASE_ACTIVITY
increased salivation	PLASMA_MEMBRANE
increased salivation	PLASMA_MEMBRANE_PART
increased salivation	REPRODUCTIVE_PROCESS
sinus headache	EPITHELIAL_TO_MESENCHYMAL_TRANSITION
sinus headache	REGULATION_OF_TRANSCRIPTION_FROM_RNA_POLYMERASE_II_PROMOTER
sinus headache	INTRINSIC_TO_PLASMA_MEMBRANE
sinus headache	MEMBRANE
sinus headache	MEMBRANE_PART
sinus headache	PLASMA_MEMBRANE
sinus headache	PLASMA_MEMBRANE_PART
Sinusitis	EXTRACELLULAR_SPACE
Sinusitis	INTEGRAL_TO_MEMBRANE
Sinusitis	REPRODUCTION
Sinusitis	REPRODUCTIVE_PROCESS
suicide attempt	INTRINSIC_TO_PLASMA_MEMBRANE
suicide attempt	MEMBRANE
suicide attempt	MEMBRANE_PART
suicide attempt	PLASMA_MEMBRANE
suicide attempt	PLASMA_MEMBRANE_PART
sweating	ANATOMICAL_STRUCTURE_DEVELOPMENT
sweating	CELL_SURFACE_RECEPTOR_LINKED_SIGNAL_TRANSDUCTION
sweating	ENZYME_BINDING
sweating	EXTRACELLULAR_REGION
sweating	EXTRACELLULAR_REGION_PART
sweating	MULTICELLULAR_ORGANISMAL_DEVELOPMENT
sweating	NUCLEOBASENUCLEOSIDENUCLEOTIDE_AND_NUCLEIC_ACID_METABOLIC_PROCESS
sweating	SYSTEM_DEVELOPMENT
sweating	CELL_CELL_SIGNALING
sweating	G_PROTEIN_COUPLED_RECEPTOR_PROTEIN_SIGNALING_PATHWAY
sweating	INTEGRAL_TO_MEMBRANE
sweating	INTEGRAL_TO_PLASMA_MEMBRANE
sweating	INTRINSIC_TO_MEMBRANE
sweating	INTRINSIC_TO_PLASMA_MEMBRANE
sweating	MEMBRANE
sweating	MEMBRANE_PART
sweating	PLASMA_MEMBRANE
sweating	PLASMA_MEMBRANE_PART
sweating	RECEPTOR_BINDING
sweating	REPRODUCTION
sweating	RESPONSE_TO_EXTERNAL_STIMULUS
sweating	SYSTEM_PROCESS
syncope	ANATOMICAL_STRUCTURE_DEVELOPMENT
syncope	EXTRACELLULAR_REGION
syncope	EXTRACELLULAR_REGION_PART
syncope	EXTRACELLULAR_SPACE
syncope	MULTICELLULAR_ORGANISMAL_DEVELOPMENT
syncope	SYSTEM_DEVELOPMENT
syncope	INTEGRAL_TO_MEMBRANE
syncope	MEMBRANE
syncope	REPRODUCTION
syncope	REPRODUCTIVE_PROCESS
tachycardia	ANATOMICAL_STRUCTURE_DEVELOPMENT
tachycardia	EXTRACELLULAR_REGION
tachycardia	EXTRACELLULAR_REGION_PART
tachycardia	EXTRACELLULAR_SPACE
tachycardia	NUCLEUS
tachycardia	PROTEIN_METABOLIC_PROCESS
tachycardia	SYSTEM_DEVELOPMENT
tachycardia	BIOSYNTHETIC_PROCESS
tachycardia	CELLULAR_LOCALIZATION
tachycardia	CELLULAR_MACROMOLECULE_METABOLIC_PROCESS
tachycardia	CELLULAR_PROTEIN_METABOLIC_PROCESS
tachycardia	CYTOPLASM
tachycardia	ESTABLISHMENT_OF_CELLULAR_LOCALIZATION
tachycardia	ESTABLISHMENT_OF_PROTEIN_LOCALIZATION
tachycardia	INTEGRAL_TO_MEMBRANE
tachycardia	INTRACELLULAR_ORGANELLE_PART
tachycardia	INTRINSIC_TO_PLASMA_MEMBRANE
tachycardia	MACROMOLECULE_LOCALIZATION
tachycardia	MEMBRANE
tachycardia	MEMBRANE_PART
tachycardia	ORGANELLE_PART
tachycardia	PLASMA_MEMBRANE
tachycardia	PLASMA_MEMBRANE_PART
tachycardia	PROTEIN_LOCALIZATION
tachycardia	REPRODUCTION
tachycardia	REPRODUCTIVE_PROCESS
sinus tachycardia	EXTRACELLULAR_REGION
sinus tachycardia	CYTOPLASM
sinus tachycardia	REPRODUCTION
supraventricular tachycardia	EXTRACELLULAR_REGION
supraventricular tachycardia	CYTOPLASM
supraventricular tachycardia	REPRODUCTION
thrombocytopenia	ANATOMICAL_STRUCTURE_DEVELOPMENT
thrombocytopenia	CELL_SURFACE_RECEPTOR_LINKED_SIGNAL_TRANSDUCTION
thrombocytopenia	CHROMOSOME
thrombocytopenia	EXTRACELLULAR_REGION
thrombocytopenia	HETEROGENEOUS_NUCLEAR_RIBONUCLEOPROTEIN_COMPLEX
thrombocytopenia	MULTICELLULAR_ORGANISMAL_DEVELOPMENT
thrombocytopenia	NUCLEUS
thrombocytopenia	POSITIVE_REGULATION_OF_CELLULAR_METABOLIC_PROCESS
thrombocytopenia	REGULATION_OF_GENE_EXPRESSION_EPIGENETIC
thrombocytopenia	SIGNAL_TRANSDUCTION
thrombocytopenia	SYSTEM_DEVELOPMENT
thrombocytopenia	TISSUE_DEVELOPMENT
thrombocytopenia	CELLULAR_BIOSYNTHETIC_PROCESS
thrombocytopenia	CELLULAR_LOCALIZATION
thrombocytopenia	CELL_CELL_SIGNALING
thrombocytopenia	DEFENSE_RESPONSE
thrombocytopenia	DNA_PACKAGING
thrombocytopenia	ESTABLISHMENT_OF_CELLULAR_LOCALIZATION
thrombocytopenia	G_PROTEIN_COUPLED_RECEPTOR_PROTEIN_SIGNALING_PATHWAY
thrombocytopenia	INTEGRAL_TO_MEMBRANE
thrombocytopenia	INTEGRAL_TO_PLASMA_MEMBRANE
thrombocytopenia	INTRACELLULAR_NON_MEMBRANE_BOUND_ORGANELLE
thrombocytopenia	INTRACELLULAR_ORGANELLE_PART
thrombocytopenia	INTRINSIC_TO_MEMBRANE
thrombocytopenia	INTRINSIC_TO_PLASMA_MEMBRANE
thrombocytopenia	ION_CHANNEL_ACTIVITY
thrombocytopenia	MEMBRANE
thrombocytopenia	MEMBRANE_PART
thrombocytopenia	MITOSIS
thrombocytopenia	M_PHASE
thrombocytopenia	M_PHASE_OF_MITOTIC_CELL_CYCLE
thrombocytopenia	NEUROLOGICAL_SYSTEM_PROCESS
thrombocytopenia	NON_MEMBRANE_BOUND_ORGANELLE
thrombocytopenia	ORGANELLE_ORGANIZATION_AND_BIOGENESIS
thrombocytopenia	ORGANELLE_PART
thrombocytopenia	PLASMA_MEMBRANE
thrombocytopenia	PLASMA_MEMBRANE_PART
thrombocytopenia	RECEPTOR_ACTIVITY
thrombocytopenia	RESPONSE_TO_EXTERNAL_STIMULUS
thrombocytopenia	SUBSTRATE_SPECIFIC_CHANNEL_ACTIVITY
thrombocytopenia	SYNAPTIC_TRANSMISSION
thrombocytopenia	SYSTEM_PROCESS
thrombocytopenia	TRANSCRIPTION_FACTOR_BINDING
thrombocytopenia	TRANSMISSION_OF_NERVE_IMPULSE
tinnitus	NUCLEUS
tinnitus	CELLULAR_BIOSYNTHETIC_PROCESS
tinnitus	CELLULAR_MACROMOLECULE_METABOLIC_PROCESS
tinnitus	CYTOPLASM
tinnitus	G_PROTEIN_COUPLED_RECEPTOR_PROTEIN_SIGNALING_PATHWAY
tinnitus	INTEGRAL_TO_PLASMA_MEMBRANE
tinnitus	INTRACELLULAR_ORGANELLE_PART
tinnitus	INTRINSIC_TO_PLASMA_MEMBRANE
tinnitus	MEMBRANE
tinnitus	MEMBRANE_PART
tinnitus	MULTI_ORGANISM_PROCESS
tinnitus	ORGANELLE_PART
tinnitus	PLASMA_MEMBRANE
tinnitus	PLASMA_MEMBRANE_PART
tinnitus	REPRODUCTION
tremor	ANATOMICAL_STRUCTURE_DEVELOPMENT
tremor	CELL_SURFACE_RECEPTOR_LINKED_SIGNAL_TRANSDUCTION
tremor	EXTRACELLULAR_REGION
tremor	EXTRACELLULAR_REGION_PART
tremor	EXTRACELLULAR_SPACE
tremor	SIGNAL_TRANSDUCTION
tremor	SYSTEM_DEVELOPMENT
tremor	CELLULAR_MACROMOLECULE_METABOLIC_PROCESS
tremor	CELLULAR_PROTEIN_METABOLIC_PROCESS
tremor	CELL_CELL_SIGNALING
tremor	CYTOPLASM
tremor	G_PROTEIN_COUPLED_RECEPTOR_PROTEIN_SIGNALING_PATHWAY
tremor	INTEGRAL_TO_MEMBRANE
tremor	INTEGRAL_TO_PLASMA_MEMBRANE
tremor	INTRINSIC_TO_MEMBRANE
tremor	INTRINSIC_TO_PLASMA_MEMBRANE
tremor	MEMBRANE
tremor	MEMBRANE_PART
tremor	PLASMA_MEMBRANE
tremor	PLASMA_MEMBRANE_PART
tremor	REPRODUCTION
tremor	REPRODUCTIVE_PROCESS
tremor	SYSTEM_PROCESS
upper respiratory tract infection	BIOPOLYMER_METABOLIC_PROCESS
upper respiratory tract infection	IMMUNE_SYSTEM_PROCESS
upper respiratory tract infection	PROTEIN_METABOLIC_PROCESS
upper respiratory tract infection	CELLULAR_MACROMOLECULE_METABOLIC_PROCESS
upper respiratory tract infection	CELLULAR_PROTEIN_METABOLIC_PROCESS
upper respiratory tract infection	DEFENSE_RESPONSE
upper respiratory tract infection	IMMUNE_RESPONSE
upper respiratory tract infection	INTEGRAL_TO_PLASMA_MEMBRANE
upper respiratory tract infection	INTRINSIC_TO_PLASMA_MEMBRANE
upper respiratory tract infection	MEMBRANE
upper respiratory tract infection	MEMBRANE_PART
upper respiratory tract infection	PEPTIDASE_ACTIVITY
upper respiratory tract infection	PLASMA_MEMBRANE
upper respiratory tract infection	PLASMA_MEMBRANE_PART
upper respiratory tract infection	REPRODUCTION
upper respiratory tract infection	REPRODUCTIVE_PROCESS
upper respiratory tract infection	RUFFLE
upper respiratory tract infection	SUBSTRATE_SPECIFIC_CHANNEL_ACTIVITY
upper respiratory tract infection	SYSTEM_PROCESS
urinary incontinence	ENZYME_BINDING
urinary incontinence	EXTRACELLULAR_REGION
urinary incontinence	EXTRACELLULAR_REGION_PART
urinary incontinence	EXTRACELLULAR_SPACE
urinary incontinence	G_PROTEIN_COUPLED_RECEPTOR_PROTEIN_SIGNALING_PATHWAY
urinary incontinence	INTEGRAL_TO_MEMBRANE
urinary incontinence	INTEGRAL_TO_PLASMA_MEMBRANE
urinary incontinence	INTRINSIC_TO_MEMBRANE
urinary incontinence	INTRINSIC_TO_PLASMA_MEMBRANE
urinary incontinence	MEMBRANE
urinary incontinence	MEMBRANE_PART
urinary incontinence	NUCLEAR_PART
urinary incontinence	PLASMA_MEMBRANE
urinary incontinence	PLASMA_MEMBRANE_PART
urinary incontinence	REPRODUCTION
urinary incontinence	REPRODUCTIVE_PROCESS
urinary incontinence	SYSTEM_PROCESS
urinary tract infection	CELL_SURFACE_RECEPTOR_LINKED_SIGNAL_TRANSDUCTION
urinary tract infection	EXTRACELLULAR_REGION
urinary tract infection	SIGNAL_TRANSDUCTION
urinary tract infection	CELLULAR_MACROMOLECULE_METABOLIC_PROCESS
urinary tract infection	CYTOPLASM
urinary tract infection	G_PROTEIN_COUPLED_RECEPTOR_PROTEIN_SIGNALING_PATHWAY
urinary tract infection	INTEGRAL_TO_PLASMA_MEMBRANE
urinary tract infection	INTRACELLULAR_ORGANELLE_PART
urinary tract infection	INTRINSIC_TO_PLASMA_MEMBRANE
urinary tract infection	MEMBRANE
urinary tract infection	MEMBRANE_PART
urinary tract infection	MULTI_ORGANISM_PROCESS
urinary tract infection	PLASMA_MEMBRANE
urinary tract infection	PLASMA_MEMBRANE_PART
urinary tract infection	RESPONSE_TO_EXTERNAL_STIMULUS
vertigo	ANATOMICAL_STRUCTURE_DEVELOPMENT
vertigo	EXTRACELLULAR_REGION
vertigo	EXTRACELLULAR_REGION_PART
vertigo	MULTICELLULAR_ORGANISMAL_DEVELOPMENT
vertigo	SYSTEM_DEVELOPMENT
vertigo	CELLULAR_MACROMOLECULE_METABOLIC_PROCESS
vertigo	MEMBRANE
vertigo	MEMBRANE_PART
vertigo	PLASMA_MEMBRANE
vertigo	PLASMA_MEMBRANE_PART
vertigo	REPRODUCTION
vertigo	REPRODUCTIVE_PROCESS
abnormal vision	CELL_SURFACE_RECEPTOR_LINKED_SIGNAL_TRANSDUCTION
abnormal vision	EXTRACELLULAR_REGION
abnormal vision	EXTRACELLULAR_REGION_PART
abnormal vision	EXTRACELLULAR_SPACE
abnormal vision	NERVOUS_SYSTEM_DEVELOPMENT
abnormal vision	NUCLEOBASENUCLEOSIDENUCLEOTIDE_AND_NUCLEIC_ACID_METABOLIC_PROCESS
abnormal vision	REGULATION_OF_MEMBRANE_POTENTIAL
abnormal vision	SIGNAL_TRANSDUCTION
abnormal vision	BEHAVIOR
abnormal vision	CELL_CELL_SIGNALING
abnormal vision	G_PROTEIN_COUPLED_RECEPTOR_PROTEIN_SIGNALING_PATHWAY
abnormal vision	INTEGRAL_TO_PLASMA_MEMBRANE
abnormal vision	INTRINSIC_TO_PLASMA_MEMBRANE
abnormal vision	MEMBRANE
abnormal vision	MEMBRANE_PART
abnormal vision	NUCLEOPLASM_PART
abnormal vision	PLASMA_MEMBRANE
abnormal vision	PLASMA_MEMBRANE_PART
abnormal vision	RECEPTOR_ACTIVITY
abnormal vision	RECEPTOR_BINDING
abnormal vision	REPRODUCTION
abnormal vision	REPRODUCTIVE_PROCESS
abnormal vision	RESPONSE_TO_EXTERNAL_STIMULUS
abnormal vision	STEROID_METABOLIC_PROCESS
abnormal vision	SYSTEM_PROCESS
vomiting	ANATOMICAL_STRUCTURE_DEVELOPMENT
vomiting	CELL_SURFACE_RECEPTOR_LINKED_SIGNAL_TRANSDUCTION
vomiting	EXTRACELLULAR_REGION
vomiting	NUCLEUS
vomiting	SIGNAL_TRANSDUCTION
vomiting	SYSTEM_DEVELOPMENT
vomiting	BIOSYNTHETIC_PROCESS
vomiting	CELL_CELL_SIGNALING
vomiting	CYTOPLASM
vomiting	DEFENSE_RESPONSE
vomiting	G_PROTEIN_COUPLED_RECEPTOR_PROTEIN_SIGNALING_PATHWAY
vomiting	INTEGRAL_TO_MEMBRANE
vomiting	INTEGRAL_TO_PLASMA_MEMBRANE
vomiting	INTRACELLULAR_ORGANELLE_PART
vomiting	INTRINSIC_TO_MEMBRANE
vomiting	INTRINSIC_TO_PLASMA_MEMBRANE
vomiting	MEMBRANE
vomiting	MEMBRANE_PART
vomiting	NEUROLOGICAL_SYSTEM_PROCESS
vomiting	ORGANELLE_PART
vomiting	PLASMA_MEMBRANE
vomiting	PLASMA_MEMBRANE_PART
vomiting	RECEPTOR_ACTIVITY
vomiting	REPRODUCTION
vomiting	REPRODUCTIVE_PROCESS
vomiting	RESPONSE_TO_EXTERNAL_STIMULUS
vomiting	SYSTEM_PROCESS
weight gain	EXTRACELLULAR_REGION
weight gain	EXTRACELLULAR_REGION_PART
weight gain	EXTRACELLULAR_SPACE
weight gain	NUCLEUS
weight gain	CELLULAR_BIOSYNTHETIC_PROCESS
weight gain	CELLULAR_MACROMOLECULE_METABOLIC_PROCESS
weight gain	G_PROTEIN_COUPLED_RECEPTOR_PROTEIN_SIGNALING_PATHWAY
weight gain	INTEGRAL_TO_MEMBRANE
weight gain	INTEGRAL_TO_PLASMA_MEMBRANE
weight gain	INTRINSIC_TO_PLASMA_MEMBRANE
weight gain	MEMBRANE
weight gain	MEMBRANE_PART
weight gain	PLASMA_MEMBRANE
weight gain	PLASMA_MEMBRANE_PART
weight gain	REPRODUCTIVE_PROCESS
weight loss	ANATOMICAL_STRUCTURE_DEVELOPMENT
weight loss	EXTRACELLULAR_REGION
weight loss	EXTRACELLULAR_REGION_PART
weight loss	EXTRACELLULAR_SPACE
weight loss	MULTICELLULAR_ORGANISMAL_DEVELOPMENT
weight loss	NUCLEUS
weight loss	ORGAN_DEVELOPMENT
weight loss	SYSTEM_DEVELOPMENT
weight loss	TISSUE_DEVELOPMENT
weight loss	BEHAVIOR
weight loss	CELLULAR_BIOSYNTHETIC_PROCESS
weight loss	CELLULAR_MACROMOLECULE_METABOLIC_PROCESS
weight loss	CYTOPLASM
weight loss	G_PROTEIN_COUPLED_RECEPTOR_PROTEIN_SIGNALING_PATHWAY
weight loss	INTEGRAL_TO_MEMBRANE
weight loss	INTEGRAL_TO_PLASMA_MEMBRANE
weight loss	INTRINSIC_TO_PLASMA_MEMBRANE
weight loss	MEMBRANE
weight loss	MEMBRANE_PART
weight loss	PLASMA_MEMBRANE
weight loss	PLASMA_MEMBRANE_PART
weight loss	RECEPTOR_ACTIVITY
weight loss	REPRODUCTION
weight loss	REPRODUCTIVE_PROCESS
weight loss	RESPONSE_TO_EXTERNAL_STIMULUS
weight loss	SYSTEM_PROCESS
dry mouth	ANATOMICAL_STRUCTURE_DEVELOPMENT
dry mouth	EXTRACELLULAR_REGION
dry mouth	EXTRACELLULAR_REGION_PART
dry mouth	EXTRACELLULAR_SPACE
dry mouth	MULTICELLULAR_ORGANISMAL_DEVELOPMENT
dry mouth	SYSTEM_DEVELOPMENT
dry mouth	CELLULAR_LOCALIZATION
dry mouth	CELL_CELL_SIGNALING
dry mouth	ESTABLISHMENT_OF_CELLULAR_LOCALIZATION
dry mouth	ESTABLISHMENT_OF_PROTEIN_LOCALIZATION
dry mouth	INTEGRAL_TO_MEMBRANE
dry mouth	INTEGRAL_TO_PLASMA_MEMBRANE
dry mouth	INTRINSIC_TO_MEMBRANE
dry mouth	INTRINSIC_TO_PLASMA_MEMBRANE
dry mouth	MACROMOLECULE_LOCALIZATION
dry mouth	MEMBRANE
dry mouth	MEMBRANE_PART
dry mouth	PLASMA_MEMBRANE
dry mouth	PLASMA_MEMBRANE_PART
dry mouth	PROTEIN_LOCALIZATION
dry mouth	REPRODUCTION
dry mouth	REPRODUCTIVE_PROCESS
dry mouth	RESPONSE_TO_CHEMICAL_STIMULUS
dry mouth	SYSTEM_PROCESS
chills	ANATOMICAL_STRUCTURE_DEVELOPMENT
chills	CELL_SURFACE_RECEPTOR_LINKED_SIGNAL_TRANSDUCTION
chills	EXTRACELLULAR_REGION
chills	MULTICELLULAR_ORGANISMAL_DEVELOPMENT
chills	NUCLEUS
chills	PROTEIN_METABOLIC_PROCESS
chills	SYSTEM_DEVELOPMENT
chills	TISSUE_DEVELOPMENT
chills	BIOSYNTHETIC_PROCESS
chills	CELLULAR_BIOSYNTHETIC_PROCESS
chills	CELLULAR_MACROMOLECULE_METABOLIC_PROCESS
chills	CELLULAR_PROTEIN_METABOLIC_PROCESS
chills	CELL_CELL_SIGNALING
chills	G_PROTEIN_COUPLED_RECEPTOR_PROTEIN_SIGNALING_PATHWAY
chills	INTEGRAL_TO_PLASMA_MEMBRANE
chills	INTRACELLULAR_ORGANELLE_PART
chills	INTRINSIC_TO_PLASMA_MEMBRANE
chills	MEMBRANE
chills	MEMBRANE_PART
chills	MULTI_ORGANISM_PROCESS
chills	ORGANELLE_PART
chills	PLASMA_MEMBRANE
chills	PLASMA_MEMBRANE_PART
chills	RECEPTOR_ACTIVITY
chills	SYSTEM_PROCESS
agitation	EXTRACELLULAR_REGION
agitation	EXTRACELLULAR_REGION_PART
agitation	G_PROTEIN_COUPLED_RECEPTOR_PROTEIN_SIGNALING_PATHWAY
agitation	INTEGRAL_TO_MEMBRANE
agitation	INTEGRAL_TO_PLASMA_MEMBRANE
agitation	INTRINSIC_TO_PLASMA_MEMBRANE
agitation	MEMBRANE
agitation	MEMBRANE_PART
agitation	PLASMA_MEMBRANE
agitation	PLASMA_MEMBRANE_PART
agitation	REPRODUCTION
peripheral edema	NUCLEOBASENUCLEOSIDENUCLEOTIDE_AND_NUCLEIC_ACID_METABOLIC_PROCESS
peripheral edema	G_PROTEIN_COUPLED_RECEPTOR_PROTEIN_SIGNALING_PATHWAY
peripheral edema	MEMBRANE
peripheral edema	REPRODUCTION
peripheral edema	RESPONSE_TO_EXTERNAL_STIMULUS
ventricular extrasystoles	EXTRACELLULAR_REGION
ventricular extrasystoles	CYTOPLASM
ventricular extrasystoles	REPRODUCTION
vaginal hemorrhage	ANATOMICAL_STRUCTURE_DEVELOPMENT
vaginal hemorrhage	DNA_METABOLIC_PROCESS
vaginal hemorrhage	EXTRACELLULAR_REGION
vaginal hemorrhage	EXTRACELLULAR_REGION_PART
vaginal hemorrhage	MULTICELLULAR_ORGANISMAL_DEVELOPMENT
vaginal hemorrhage	ORGAN_DEVELOPMENT
vaginal hemorrhage	SYSTEM_DEVELOPMENT
vaginal hemorrhage	PLASMA_MEMBRANE
bone pain	GATED_CHANNEL_ACTIVITY
bone pain	G_PROTEIN_COUPLED_RECEPTOR_PROTEIN_SIGNALING_PATHWAY
bone pain	MEMBRANE
bone pain	REPRODUCTION
bone pain	SUBSTRATE_SPECIFIC_CHANNEL_ACTIVITY
lightheadedness	BIOPOLYMER_METABOLIC_PROCESS
lightheadedness	CELL_SURFACE_RECEPTOR_LINKED_SIGNAL_TRANSDUCTION
lightheadedness	EXTRACELLULAR_REGION
lightheadedness	EXTRACELLULAR_REGION_PART
lightheadedness	EXTRACELLULAR_SPACE
lightheadedness	MITOCHONDRIAL_MEMBRANE_ORGANIZATION_AND_BIOGENESIS
lightheadedness	MITOCHONDRIAL_TRANSPORT
lightheadedness	NUCLEOBASENUCLEOSIDENUCLEOTIDE_AND_NUCLEIC_ACID_METABOLIC_PROCESS
lightheadedness	NUCLEOPLASM
lightheadedness	NUCLEUS
lightheadedness	POSITIVE_REGULATION_OF_BIOLOGICAL_PROCESS
lightheadedness	PROTEIN_METABOLIC_PROCESS
lightheadedness	REGULATION_OF_BINDING
lightheadedness	REGULATION_OF_CELLULAR_METABOLIC_PROCESS
lightheadedness	REGULATION_OF_GENE_EXPRESSION
lightheadedness	REGULATION_OF_MEMBRANE_POTENTIAL
lightheadedness	REGULATION_OF_METABOLIC_PROCESS
lightheadedness	REGULATION_OF_RNA_METABOLIC_PROCESS
lightheadedness	SIGNAL_TRANSDUCTION
lightheadedness	BEHAVIOR
lightheadedness	CELLULAR_BIOSYNTHETIC_PROCESS
lightheadedness	CELLULAR_LIPID_METABOLIC_PROCESS
lightheadedness	CELLULAR_MACROMOLECULE_METABOLIC_PROCESS
lightheadedness	CELLULAR_PROTEIN_METABOLIC_PROCESS
lightheadedness	CELL_CELL_SIGNALING
lightheadedness	GROWTH_FACTOR_ACTIVITY
lightheadedness	G_PROTEIN_COUPLED_RECEPTOR_PROTEIN_SIGNALING_PATHWAY
lightheadedness	INTEGRAL_TO_PLASMA_MEMBRANE
lightheadedness	INTRINSIC_TO_PLASMA_MEMBRANE
lightheadedness	LIPID_METABOLIC_PROCESS
lightheadedness	MEMBRANE
lightheadedness	MEMBRANE_PART
lightheadedness	NUCLEAR_LUMEN
lightheadedness	NUCLEOPLASM_PART
lightheadedness	PLASMA_MEMBRANE
lightheadedness	PLASMA_MEMBRANE_PART
lightheadedness	RECEPTOR_ACTIVITY
lightheadedness	REGULATION_OF_MULTICELLULAR_ORGANISMAL_PROCESS
lightheadedness	RESPONSE_TO_EXTERNAL_STIMULUS
lightheadedness	STEROID_METABOLIC_PROCESS
lightheadedness	SYSTEM_PROCESS
vaginal discharge	ANATOMICAL_STRUCTURE_DEVELOPMENT
vaginal discharge	DNA_METABOLIC_PROCESS
vaginal discharge	DOUBLE_STRANDED_DNA_BINDING
vaginal discharge	EXTRACELLULAR_MATRIX
vaginal discharge	EXTRACELLULAR_REGION
vaginal discharge	EXTRACELLULAR_REGION_PART
vaginal discharge	EXTRACELLULAR_SPACE
vaginal discharge	HETEROGENEOUS_NUCLEAR_RIBONUCLEOPROTEIN_COMPLEX
vaginal discharge	IDENTICAL_PROTEIN_BINDING
vaginal discharge	IMMUNE_SYSTEM_PROCESS
vaginal discharge	MULTICELLULAR_ORGANISMAL_DEVELOPMENT
vaginal discharge	ORGAN_DEVELOPMENT
vaginal discharge	PHOSPHOPROTEIN_PHOSPHATASE_ACTIVITY
vaginal discharge	PROTEINACEOUS_EXTRACELLULAR_MATRIX
vaginal discharge	PROTEIN_SERINE_THREONINE_KINASE_ACTIVITY
vaginal discharge	PROTEIN_TYROSINE_PHOSPHATASE_ACTIVITY
vaginal discharge	SYSTEM_DEVELOPMENT
vaginal discharge	TISSUE_DEVELOPMENT
vaginal discharge	BEHAVIOR
vaginal discharge	CELLULAR_LIPID_METABOLIC_PROCESS
vaginal discharge	CHROMATIN_ASSEMBLY
vaginal discharge	CHROMATIN_ASSEMBLY_OR_DISASSEMBLY
vaginal discharge	DAMAGED_DNA_BINDING
vaginal discharge	DEFENSE_RESPONSE
vaginal discharge	DNA_PACKAGING
vaginal discharge	G_PROTEIN_COUPLED_RECEPTOR_PROTEIN_SIGNALING_PATHWAY
vaginal discharge	IMMUNE_RESPONSE
vaginal discharge	INTEGRAL_TO_MEMBRANE
vaginal discharge	INTEGRAL_TO_PLASMA_MEMBRANE
vaginal discharge	INTRINSIC_TO_MEMBRANE
vaginal discharge	INTRINSIC_TO_PLASMA_MEMBRANE
vaginal discharge	LIPID_BIOSYNTHETIC_PROCESS
vaginal discharge	LIPID_METABOLIC_PROCESS
vaginal discharge	MEMBRANE
vaginal discharge	MEMBRANE_PART
vaginal discharge	NUCLEAR_PART
vaginal discharge	PLASMA_MEMBRANE
vaginal discharge	PLASMA_MEMBRANE_PART
vaginal discharge	PORE_COMPLEX
vaginal discharge	RECEPTOR_ACTIVITY
vaginal discharge	RECEPTOR_BINDING
vaginal discharge	RESPONSE_TO_CHEMICAL_STIMULUS
vaginal discharge	RESPONSE_TO_EXTERNAL_STIMULUS
vaginal discharge	RUFFLE
vaginal discharge	SYSTEM_PROCESS
malaise	EXTRACELLULAR_REGION
malaise	BIOSYNTHETIC_PROCESS
malaise	DEFENSE_RESPONSE
malaise	INTEGRAL_TO_MEMBRANE
malaise	MEMBRANE
malaise	MEMBRANE_PART
malaise	MULTI_ORGANISM_PROCESS
malaise	PLASMA_MEMBRANE
malaise	PLASMA_MEMBRANE_PART
malaise	REPRODUCTION
malaise	REPRODUCTIVE_PROCESS
myalgia	CELL_SURFACE_RECEPTOR_LINKED_SIGNAL_TRANSDUCTION
myalgia	NUCLEOBASENUCLEOSIDENUCLEOTIDE_AND_NUCLEIC_ACID_METABOLIC_PROCESS
myalgia	NUCLEUS
myalgia	CELLULAR_BIOSYNTHETIC_PROCESS
myalgia	CELL_CELL_SIGNALING
myalgia	CYTOPLASM
myalgia	G_PROTEIN_COUPLED_RECEPTOR_PROTEIN_SIGNALING_PATHWAY
myalgia	INTEGRAL_TO_PLASMA_MEMBRANE
myalgia	INTRACELLULAR_ORGANELLE_PART
myalgia	INTRINSIC_TO_PLASMA_MEMBRANE
myalgia	MEMBRANE
myalgia	MEMBRANE_PART
myalgia	ORGANELLE_PART
myalgia	PLASMA_MEMBRANE
myalgia	PLASMA_MEMBRANE_PART
myalgia	REPRODUCTION
myalgia	RESPONSE_TO_EXTERNAL_STIMULUS
myalgia	SYSTEM_PROCESS
concentration impaired	ANATOMICAL_STRUCTURE_DEVELOPMENT
concentration impaired	NUCLEUS
concentration impaired	ORGAN_DEVELOPMENT
concentration impaired	SYSTEM_DEVELOPMENT
concentration impaired	TISSUE_DEVELOPMENT
concentration impaired	BIOSYNTHETIC_PROCESS
concentration impaired	CELLULAR_BIOSYNTHETIC_PROCESS
concentration impaired	CELLULAR_MACROMOLECULE_METABOLIC_PROCESS
concentration impaired	CYTOPLASM
concentration impaired	INTRACELLULAR_ORGANELLE_PART
concentration impaired	ORGANELLE_PART
breast tenderness	INTEGRAL_TO_MEMBRANE
breast tenderness	INTRINSIC_TO_MEMBRANE
breast tenderness	MEMBRANE
breast tenderness	MEMBRANE_PART
blurred vision	ENDOSOME_TRANSPORT
blurred vision	INTRACELLULAR_TRANSPORT
blurred vision	CELLULAR_LOCALIZATION
blurred vision	ESTABLISHMENT_OF_CELLULAR_LOCALIZATION
blurred vision	ESTABLISHMENT_OF_PROTEIN_LOCALIZATION
blurred vision	INTRINSIC_TO_PLASMA_MEMBRANE
blurred vision	MACROMOLECULE_LOCALIZATION
blurred vision	MEMBRANE
blurred vision	MEMBRANE_PART
blurred vision	PLASMA_MEMBRANE
blurred vision	PLASMA_MEMBRANE_PART
blurred vision	PROTEIN_IMPORT
blurred vision	PROTEIN_LOCALIZATION
abnormal gait	ENZYME_BINDING
abnormal gait	G_PROTEIN_COUPLED_RECEPTOR_PROTEIN_SIGNALING_PATHWAY
abnormal gait	INTEGRAL_TO_MEMBRANE
abnormal gait	INTEGRAL_TO_PLASMA_MEMBRANE
abnormal gait	INTRINSIC_TO_MEMBRANE
abnormal gait	INTRINSIC_TO_PLASMA_MEMBRANE
abnormal gait	MEMBRANE
abnormal gait	MEMBRANE_PART
abnormal gait	PLASMA_MEMBRANE
abnormal gait	PLASMA_MEMBRANE_PART
abnormal gait	REPRODUCTION
abnormal gait	REPRODUCTIVE_PROCESS
abnormal gait	SYSTEM_PROCESS
urinary frequency	EXTRACELLULAR_REGION
urinary frequency	NUCLEOBASENUCLEOSIDENUCLEOTIDE_AND_NUCLEIC_ACID_METABOLIC_PROCESS
urinary frequency	NUCLEUS
urinary frequency	G_PROTEIN_COUPLED_RECEPTOR_PROTEIN_SIGNALING_PATHWAY
urinary frequency	INTEGRAL_TO_PLASMA_MEMBRANE
urinary frequency	INTRINSIC_TO_PLASMA_MEMBRANE
urinary frequency	MEMBRANE
urinary frequency	MEMBRANE_PART
urinary frequency	PLASMA_MEMBRANE
urinary frequency	PLASMA_MEMBRANE_PART
urinary frequency	RESPONSE_TO_EXTERNAL_STIMULUS
increased sweating	EXTRACELLULAR_REGION
increased sweating	EXTRACELLULAR_REGION_PART
increased sweating	EXTRACELLULAR_SPACE
increased sweating	MITOCHONDRIAL_MEMBRANE_ORGANIZATION_AND_BIOGENESIS
increased sweating	BEHAVIOR
increased sweating	SYSTEM_PROCESS
acne	CELL_CYCLE_ARREST
acne	INTEGRAL_TO_MEMBRANE
acne	INTEGRAL_TO_PLASMA_MEMBRANE
acne	INTRACELLULAR_NON_MEMBRANE_BOUND_ORGANELLE
acne	INTRINSIC_TO_MEMBRANE
acne	INTRINSIC_TO_PLASMA_MEMBRANE
acne	MEMBRANE
acne	MEMBRANE_PART
acne	MULTI_ORGANISM_PROCESS
acne	NON_MEMBRANE_BOUND_ORGANELLE
acne	ORGANELLE_ORGANIZATION_AND_BIOGENESIS
acne	PLASMA_MEMBRANE
acne	PLASMA_MEMBRANE_PART
sleep disorder	NUCLEOPLASM
sleep disorder	NUCLEUS
sleep disorder	CELLULAR_BIOSYNTHETIC_PROCESS
sleep disorder	CELLULAR_MACROMOLECULE_METABOLIC_PROCESS
sleep disorder	INTRINSIC_TO_PLASMA_MEMBRANE
sleep disorder	MEMBRANE
sleep disorder	MEMBRANE_PART
sleep disorder	PLASMA_MEMBRANE
sleep disorder	PLASMA_MEMBRANE_PART
insomnia	CELL_SURFACE_RECEPTOR_LINKED_SIGNAL_TRANSDUCTION
insomnia	EXTRACELLULAR_REGION
insomnia	EXTRACELLULAR_REGION_PART
insomnia	EXTRACELLULAR_SPACE
insomnia	G_PROTEIN_COUPLED_RECEPTOR_PROTEIN_SIGNALING_PATHWAY
insomnia	INTEGRAL_TO_MEMBRANE
insomnia	INTEGRAL_TO_PLASMA_MEMBRANE
insomnia	INTRINSIC_TO_MEMBRANE
insomnia	INTRINSIC_TO_PLASMA_MEMBRANE
insomnia	MEMBRANE
insomnia	MEMBRANE_PART
insomnia	PLASMA_MEMBRANE
insomnia	PLASMA_MEMBRANE_PART
insomnia	REPRODUCTION
insomnia	REPRODUCTIVE_PROCESS
insomnia	SYSTEM_PROCESS
allergic reaction	CELL_SURFACE_RECEPTOR_LINKED_SIGNAL_TRANSDUCTION
allergic reaction	G_PROTEIN_COUPLED_RECEPTOR_PROTEIN_SIGNALING_PATHWAY
allergic reaction	NEUROLOGICAL_SYSTEM_PROCESS
allergic reaction	SENSORY_PERCEPTION
ANATOMICAL_STRUCTURE_DEVELOPMENT	hsa-miR-195
ANATOMICAL_STRUCTURE_DEVELOPMENT	hsa-miR-20b
ANATOMICAL_STRUCTURE_DEVELOPMENT	hsa-miR-218
ANATOMICAL_STRUCTURE_DEVELOPMENT	hsa-miR-29a
ANATOMICAL_STRUCTURE_DEVELOPMENT	hsa-miR-29b
ANATOMICAL_STRUCTURE_DEVELOPMENT	hsa-miR-29c
EXTRACELLULAR_REGION	hsa-miR-29a
EXTRACELLULAR_REGION	hsa-miR-29b
EXTRACELLULAR_REGION	hsa-miR-29c
EXTRACELLULAR_REGION	hsa-miR-767
SYSTEM_DEVELOPMENT	hsa-miR-106a
SYSTEM_DEVELOPMENT	hsa-miR-128
SYSTEM_DEVELOPMENT	hsa-miR-152
SYSTEM_DEVELOPMENT	hsa-miR-20b
SYSTEM_DEVELOPMENT	hsa-miR-218
SYSTEM_DEVELOPMENT	hsa-miR-29a
SYSTEM_DEVELOPMENT	hsa-miR-29b
SYSTEM_DEVELOPMENT	hsa-miR-29c
SYSTEM_DEVELOPMENT	hsa-miR-767
ANATOMICAL_STRUCTURE_DEVELOPMENT	BRCA1
ANATOMICAL_STRUCTURE_DEVELOPMENT	EGR1
ANATOMICAL_STRUCTURE_DEVELOPMENT	ELF3
ANATOMICAL_STRUCTURE_DEVELOPMENT	ERF
ANATOMICAL_STRUCTURE_DEVELOPMENT	ETS1
ANATOMICAL_STRUCTURE_DEVELOPMENT	GATA4
ANATOMICAL_STRUCTURE_DEVELOPMENT	HDAC2
ANATOMICAL_STRUCTURE_DEVELOPMENT	HDAC5
ANATOMICAL_STRUCTURE_DEVELOPMENT	HEY1
ANATOMICAL_STRUCTURE_DEVELOPMENT	JUN
ANATOMICAL_STRUCTURE_DEVELOPMENT	LHX2
ANATOMICAL_STRUCTURE_DEVELOPMENT	MYB
ANATOMICAL_STRUCTURE_DEVELOPMENT	NFKB1
ANATOMICAL_STRUCTURE_DEVELOPMENT	NR2F2
ANATOMICAL_STRUCTURE_DEVELOPMENT	OTX2
ANATOMICAL_STRUCTURE_DEVELOPMENT	PITX1
ANATOMICAL_STRUCTURE_DEVELOPMENT	PITX2
ANATOMICAL_STRUCTURE_DEVELOPMENT	POU5F1
ANATOMICAL_STRUCTURE_DEVELOPMENT	REL
ANATOMICAL_STRUCTURE_DEVELOPMENT	RELA
ANATOMICAL_STRUCTURE_DEVELOPMENT	RUNX1
ANATOMICAL_STRUCTURE_DEVELOPMENT	SATB1
ANATOMICAL_STRUCTURE_DEVELOPMENT	SOX10
ANATOMICAL_STRUCTURE_DEVELOPMENT	SOX9
ANATOMICAL_STRUCTURE_DEVELOPMENT	SP1
ANATOMICAL_STRUCTURE_DEVELOPMENT	TFAP2A
ANATOMICAL_STRUCTURE_DEVELOPMENT	VDR
ANATOMICAL_STRUCTURE_DEVELOPMENT	WT1
CYTOPLASM	NRF1
EXTRACELLULAR_REGION	ATF4
EXTRACELLULAR_REGION	CEBPB
EXTRACELLULAR_REGION	EGR1
EXTRACELLULAR_REGION	EP300
EXTRACELLULAR_REGION	EPAS1
EXTRACELLULAR_REGION	ETS1
EXTRACELLULAR_REGION	ETS2
EXTRACELLULAR_REGION	FOS
EXTRACELLULAR_REGION	GATA1
EXTRACELLULAR_REGION	GATA4
EXTRACELLULAR_REGION	HIF1A
EXTRACELLULAR_REGION	HOXB7
EXTRACELLULAR_REGION	JUN
EXTRACELLULAR_REGION	JUNB
EXTRACELLULAR_REGION	JUND
EXTRACELLULAR_REGION	MAF
EXTRACELLULAR_REGION	NCOA3
EXTRACELLULAR_REGION	NFIC
EXTRACELLULAR_REGION	NFIL3
EXTRACELLULAR_REGION	NFKB1
EXTRACELLULAR_REGION	NR1H3
EXTRACELLULAR_REGION	PPARA
EXTRACELLULAR_REGION	PPARD
EXTRACELLULAR_REGION	REL
EXTRACELLULAR_REGION	RELA
EXTRACELLULAR_REGION	SMAD1
EXTRACELLULAR_REGION	SMAD3
EXTRACELLULAR_REGION	SP1
EXTRACELLULAR_REGION	SP3
EXTRACELLULAR_REGION	STAT1
EXTRACELLULAR_REGION	STAT3
EXTRACELLULAR_REGION	TFAP2A
EXTRACELLULAR_REGION	VDR
EXTRACELLULAR_REGION	YY1
G_PROTEIN_COUPLED_RECEPTOR_PROTEIN_SIGNALING_PATHWAY	NFKB1
INTEGRAL_TO_MEMBRANE	MITF
INTEGRAL_TO_MEMBRANE	SP1
INTEGRAL_TO_MEMBRANE	SPI1
INTEGRAL_TO_PLASMA_MEMBRANE	GATA1
INTEGRAL_TO_PLASMA_MEMBRANE	RXRA
INTEGRAL_TO_PLASMA_MEMBRANE	SP1
INTEGRAL_TO_PLASMA_MEMBRANE	SPI1
INTRINSIC_TO_MEMBRANE	GATA1
INTRINSIC_TO_MEMBRANE	MITF
INTRINSIC_TO_MEMBRANE	SP1
INTRINSIC_TO_MEMBRANE	SPI1
INTRINSIC_TO_PLASMA_MEMBRANE	GATA1
INTRINSIC_TO_PLASMA_MEMBRANE	RXRA
INTRINSIC_TO_PLASMA_MEMBRANE	SP1
INTRINSIC_TO_PLASMA_MEMBRANE	SPI1
MEMBRANE	ETS1
MEMBRANE	RXRA
MEMBRANE	SP1
MEMBRANE	SPI1
MEMBRANE_PART	MITF
MEMBRANE_PART	SP1
MEMBRANE_PART	SPI1
MITOCHONDRION	AATF
PLASMA_MEMBRANE	NR3C2
PLASMA_MEMBRANE	RXRA
PLASMA_MEMBRANE	SP1
PLASMA_MEMBRANE	SP3
PLASMA_MEMBRANE	SPI1
PLASMA_MEMBRANE_PART	GATA1
PLASMA_MEMBRANE_PART	NR3C2
PLASMA_MEMBRANE_PART	RXRA
PLASMA_MEMBRANE_PART	SP1
PLASMA_MEMBRANE_PART	SPI1
REPRODUCTION	NR5A1
REPRODUCTIVE_PROCESS	NR5A1
SYSTEM_DEVELOPMENT	BRCA1
SYSTEM_DEVELOPMENT	CEBPA
SYSTEM_DEVELOPMENT	EGR1
SYSTEM_DEVELOPMENT	ERF
SYSTEM_DEVELOPMENT	ETS1
SYSTEM_DEVELOPMENT	FOXO1
SYSTEM_DEVELOPMENT	GATA4
SYSTEM_DEVELOPMENT	HDAC2
SYSTEM_DEVELOPMENT	HDAC5
SYSTEM_DEVELOPMENT	HEY1
SYSTEM_DEVELOPMENT	JUN
SYSTEM_DEVELOPMENT	MYB
SYSTEM_DEVELOPMENT	NFKB1
SYSTEM_DEVELOPMENT	NKX2-5
SYSTEM_DEVELOPMENT	OTX2
SYSTEM_DEVELOPMENT	PITX1
SYSTEM_DEVELOPMENT	PITX2
SYSTEM_DEVELOPMENT	POU5F1
SYSTEM_DEVELOPMENT	RELA
SYSTEM_DEVELOPMENT	RUNX1
SYSTEM_DEVELOPMENT	SOX10
SYSTEM_DEVELOPMENT	SOX9
SYSTEM_DEVELOPMENT	SP1
SYSTEM_DEVELOPMENT	TFAP2A
SYSTEM_DEVELOPMENT	VDR
SYSTEM_DEVELOPMENT	WT1
SYSTEM_PROCESS	CRX
SYSTEM_PROCESS	NRL
SYSTEM_PROCESS	REST
ANATOMICAL_STRUCTURE_DEVELOPMENT	hsa-miR-106a
CELL_SURFACE_RECEPTOR_LINKED_SIGNAL_TRANSDUCTION	hsa-miR-125a
CELL_SURFACE_RECEPTOR_LINKED_SIGNAL_TRANSDUCTION	hsa-miR-135b
CELL_SURFACE_RECEPTOR_LINKED_SIGNAL_TRANSDUCTION	hsa-miR-21
CELL_SURFACE_RECEPTOR_LINKED_SIGNAL_TRANSDUCTION	hsa-miR-376c
CELL_SURFACE_RECEPTOR_LINKED_SIGNAL_TRANSDUCTION	hsa-miR-7
NUCLEUS	hsa-miR-101
NUCLEUS	hsa-miR-10b
NUCLEUS	hsa-miR-138
NUCLEUS	hsa-miR-146a
NUCLEUS	hsa-miR-148a
NUCLEUS	hsa-miR-15a
NUCLEUS	hsa-miR-181a
NUCLEUS	hsa-miR-182
NUCLEUS	hsa-miR-183
NUCLEUS	hsa-miR-19b
NUCLEUS	hsa-miR-200a
NUCLEUS	hsa-miR-200b
NUCLEUS	hsa-miR-21
NUCLEUS	hsa-miR-221
NUCLEUS	hsa-miR-24
NUCLEUS	hsa-miR-26a
NUCLEUS	hsa-miR-29a
NUCLEUS	hsa-miR-30e
NUCLEUS	hsa-miR-34b
NUCLEUS	hsa-miR-34c
SIGNAL_TRANSDUCTION	hsa-let-7c
SIGNAL_TRANSDUCTION	hsa-miR-105
SIGNAL_TRANSDUCTION	hsa-miR-10a
SIGNAL_TRANSDUCTION	hsa-miR-122
SIGNAL_TRANSDUCTION	hsa-miR-125a
SIGNAL_TRANSDUCTION	hsa-miR-126
SIGNAL_TRANSDUCTION	hsa-miR-128
SIGNAL_TRANSDUCTION	hsa-miR-130a
SIGNAL_TRANSDUCTION	hsa-miR-133b
SIGNAL_TRANSDUCTION	hsa-miR-135a
SIGNAL_TRANSDUCTION	hsa-miR-143
SIGNAL_TRANSDUCTION	hsa-miR-145
SIGNAL_TRANSDUCTION	hsa-miR-146a
SIGNAL_TRANSDUCTION	hsa-miR-146b
SIGNAL_TRANSDUCTION	hsa-miR-149
SIGNAL_TRANSDUCTION	hsa-miR-150
SIGNAL_TRANSDUCTION	hsa-miR-181a
SIGNAL_TRANSDUCTION	hsa-miR-181b
SIGNAL_TRANSDUCTION	hsa-miR-185
SIGNAL_TRANSDUCTION	hsa-miR-186
SIGNAL_TRANSDUCTION	hsa-miR-18a
SIGNAL_TRANSDUCTION	hsa-miR-193a
SIGNAL_TRANSDUCTION	hsa-miR-193b
SIGNAL_TRANSDUCTION	hsa-miR-199a
SIGNAL_TRANSDUCTION	hsa-miR-19a
SIGNAL_TRANSDUCTION	hsa-miR-19b
SIGNAL_TRANSDUCTION	hsa-miR-200a
SIGNAL_TRANSDUCTION	hsa-miR-203
SIGNAL_TRANSDUCTION	hsa-miR-203a
SIGNAL_TRANSDUCTION	hsa-miR-20a
SIGNAL_TRANSDUCTION	hsa-miR-20b
SIGNAL_TRANSDUCTION	hsa-miR-21
SIGNAL_TRANSDUCTION	hsa-miR-215
SIGNAL_TRANSDUCTION	hsa-miR-218
SIGNAL_TRANSDUCTION	hsa-miR-221
SIGNAL_TRANSDUCTION	hsa-miR-24
SIGNAL_TRANSDUCTION	hsa-miR-26a
SIGNAL_TRANSDUCTION	hsa-miR-27a
SIGNAL_TRANSDUCTION	hsa-miR-27b
SIGNAL_TRANSDUCTION	hsa-miR-337
SIGNAL_TRANSDUCTION	hsa-miR-34a
SIGNAL_TRANSDUCTION	hsa-miR-375
SIGNAL_TRANSDUCTION	hsa-miR-376c
SIGNAL_TRANSDUCTION	hsa-miR-421
SIGNAL_TRANSDUCTION	hsa-miR-424
SIGNAL_TRANSDUCTION	hsa-miR-483
SIGNAL_TRANSDUCTION	hsa-miR-491
SIGNAL_TRANSDUCTION	hsa-miR-503
SIGNAL_TRANSDUCTION	hsa-miR-7
SIGNAL_TRANSDUCTION	hsa-miR-92a
TISSUE_DEVELOPMENT	hsa-miR-137
TISSUE_DEVELOPMENT	hsa-miR-18b
TISSUE_DEVELOPMENT	hsa-miR-218
TISSUE_DEVELOPMENT	hsa-miR-29b
TISSUE_DEVELOPMENT	hsa-miR-29c
CELL_SURFACE_RECEPTOR_LINKED_SIGNAL_TRANSDUCTION	APEX1
CELL_SURFACE_RECEPTOR_LINKED_SIGNAL_TRANSDUCTION	CREB1
CELL_SURFACE_RECEPTOR_LINKED_SIGNAL_TRANSDUCTION	GATA1
CELL_SURFACE_RECEPTOR_LINKED_SIGNAL_TRANSDUCTION	NFKB1
CELL_SURFACE_RECEPTOR_LINKED_SIGNAL_TRANSDUCTION	RELA
CELL_SURFACE_RECEPTOR_LINKED_SIGNAL_TRANSDUCTION	SP1
CELL_SURFACE_RECEPTOR_LINKED_SIGNAL_TRANSDUCTION	STAT1
CELL_SURFACE_RECEPTOR_LINKED_SIGNAL_TRANSDUCTION	WT1
DEFENSE_RESPONSE	APEX1
DEFENSE_RESPONSE	BCL6
DEFENSE_RESPONSE	CEBPB
DEFENSE_RESPONSE	CREB5
DEFENSE_RESPONSE	EP300
DEFENSE_RESPONSE	ETV3
DEFENSE_RESPONSE	FOSL2
DEFENSE_RESPONSE	GATA3
DEFENSE_RESPONSE	GLI1
DEFENSE_RESPONSE	HOXA9
DEFENSE_RESPONSE	HSF1
DEFENSE_RESPONSE	IRF1
DEFENSE_RESPONSE	IRF8
DEFENSE_RESPONSE	JUND
DEFENSE_RESPONSE	KLF2
DEFENSE_RESPONSE	MYB
DEFENSE_RESPONSE	NFKB1
DEFENSE_RESPONSE	NFKBIA
DEFENSE_RESPONSE	NR1I2
DEFENSE_RESPONSE	NR3C2
DEFENSE_RESPONSE	PARP1
DEFENSE_RESPONSE	REL
DEFENSE_RESPONSE	RELA
DEFENSE_RESPONSE	SATB1
DEFENSE_RESPONSE	SP1
DEFENSE_RESPONSE	SPI1
DEFENSE_RESPONSE	STAT1
DEFENSE_RESPONSE	STAT3
DEFENSE_RESPONSE	STAT6
DEFENSE_RESPONSE	TBP
DEFENSE_RESPONSE	TBX21
DEFENSE_RESPONSE	TRERF1
NEUROLOGICAL_SYSTEM_PROCESS	CRX
NEUROLOGICAL_SYSTEM_PROCESS	CTCF
NEUROLOGICAL_SYSTEM_PROCESS	NRL
NEUROLOGICAL_SYSTEM_PROCESS	OTX2
NEUROLOGICAL_SYSTEM_PROCESS	REST
NUCLEUS	ABL1
NUCLEUS	BCL3
NUCLEUS	BDP1
NUCLEUS	BRCA1
NUCLEUS	CREBBP
NUCLEUS	E2F1
NUCLEUS	E2F4
NUCLEUS	EP300
NUCLEUS	ESR1
NUCLEUS	HDAC1
NUCLEUS	HDAC9
NUCLEUS	IFI16
NUCLEUS	KAT2B
NUCLEUS	MYC
NUCLEUS	MYCN
NUCLEUS	NR3C1
NUCLEUS	PARP1
NUCLEUS	SIRT1
NUCLEUS	SOX6
NUCLEUS	SP1
NUCLEUS	TNFAIP3
NUCLEUS	TP53
NUCLEUS	YBX1
NUCLEUS	YY1
RECEPTOR_ACTIVITY	CIITA
RECEPTOR_ACTIVITY	CREB1
RECEPTOR_ACTIVITY	ETS1
RECEPTOR_ACTIVITY	JUN
RECEPTOR_ACTIVITY	RFX5
RECEPTOR_ACTIVITY	RFXANK
RECEPTOR_ACTIVITY	RFXAP
RECEPTOR_ACTIVITY	SP1
RECEPTOR_ACTIVITY	WT1
SIGNAL_TRANSDUCTION	AATF
SIGNAL_TRANSDUCTION	AR
SIGNAL_TRANSDUCTION	ATF2
SIGNAL_TRANSDUCTION	ATF4
SIGNAL_TRANSDUCTION	ATM
SIGNAL_TRANSDUCTION	BCL6
SIGNAL_TRANSDUCTION	BRCA1
SIGNAL_TRANSDUCTION	CEBPD
SIGNAL_TRANSDUCTION	CREB1
SIGNAL_TRANSDUCTION	CREB5
SIGNAL_TRANSDUCTION	CREM
SIGNAL_TRANSDUCTION	E2F1
SIGNAL_TRANSDUCTION	EGR1
SIGNAL_TRANSDUCTION	ESR1
SIGNAL_TRANSDUCTION	ESR2
SIGNAL_TRANSDUCTION	ETS1
SIGNAL_TRANSDUCTION	EZH2
SIGNAL_TRANSDUCTION	FOXO1
SIGNAL_TRANSDUCTION	FOXO3
SIGNAL_TRANSDUCTION	HDAC9
SIGNAL_TRANSDUCTION	HIF1A
SIGNAL_TRANSDUCTION	HOXB7
[truncated: 3,690 more rows]

## Sheet: Data6
The regulatory relationship of 117 SEs
SE	Gene sets for regulating SE	miRNA/TF for regulating SE	TF for regulating miRNA
abdominal pain	ANATOMICAL_STRUCTURE_DEVELOPMENT	hsa-miR-106a	E2F1,EGR1,MYC,MYCN,SP1,ESR1,
abdominal pain	ANATOMICAL_STRUCTURE_DEVELOPMENT	hsa-miR-195	MYC,EGR3,E2F1,E2F3,STAT5B,
abdominal pain	ANATOMICAL_STRUCTURE_DEVELOPMENT	hsa-miR-20b	E2F1,MYC,ESR1,
abdominal pain	ANATOMICAL_STRUCTURE_DEVELOPMENT	hsa-miR-218	E6,
abdominal pain	ANATOMICAL_STRUCTURE_DEVELOPMENT	hsa-miR-29a	HMGA1,MYC,NFKB1,YY1,IL4,PDGFB,TGFB1,CEBPA,JUN,
abdominal pain	ANATOMICAL_STRUCTURE_DEVELOPMENT	hsa-miR-29b	NFKB1,YY1,CEBPA,MYC,JUN,
abdominal pain	ANATOMICAL_STRUCTURE_DEVELOPMENT	hsa-miR-29c	MYC,NFKB1,YY1,
abdominal pain	EXTRACELLULAR_REGION	hsa-miR-29a	HMGA1,MYC,NFKB1,YY1,IL4,PDGFB,TGFB1,CEBPA,JUN,
abdominal pain	EXTRACELLULAR_REGION	hsa-miR-29b	NFKB1,YY1,CEBPA,MYC,JUN,
abdominal pain	EXTRACELLULAR_REGION	hsa-miR-29c	MYC,NFKB1,YY1,
abdominal pain	EXTRACELLULAR_REGION	hsa-miR-767
abdominal pain	SYSTEM_DEVELOPMENT	hsa-miR-106a	E2F1,EGR1,MYC,MYCN,SP1,ESR1,
abdominal pain	SYSTEM_DEVELOPMENT	hsa-miR-128
abdominal pain	SYSTEM_DEVELOPMENT	hsa-miR-152	IL6,
abdominal pain	SYSTEM_DEVELOPMENT	hsa-miR-20b	E2F1,MYC,ESR1,
abdominal pain	SYSTEM_DEVELOPMENT	hsa-miR-218	E6,
abdominal pain	SYSTEM_DEVELOPMENT	hsa-miR-29a	HMGA1,MYC,NFKB1,YY1,IL4,PDGFB,TGFB1,CEBPA,JUN,
abdominal pain	SYSTEM_DEVELOPMENT	hsa-miR-29b	NFKB1,YY1,CEBPA,MYC,JUN,
abdominal pain	SYSTEM_DEVELOPMENT	hsa-miR-29c	MYC,NFKB1,YY1,
abdominal pain	SYSTEM_DEVELOPMENT	hsa-miR-767
abdominal pain	ANATOMICAL_STRUCTURE_DEVELOPMENT	BRCA1
abdominal pain	ANATOMICAL_STRUCTURE_DEVELOPMENT	EGR1
abdominal pain	ANATOMICAL_STRUCTURE_DEVELOPMENT	ELF3
abdominal pain	ANATOMICAL_STRUCTURE_DEVELOPMENT	ERF
abdominal pain	ANATOMICAL_STRUCTURE_DEVELOPMENT	ETS1
abdominal pain	ANATOMICAL_STRUCTURE_DEVELOPMENT	GATA4
abdominal pain	ANATOMICAL_STRUCTURE_DEVELOPMENT	HDAC2
abdominal pain	ANATOMICAL_STRUCTURE_DEVELOPMENT	HDAC5
abdominal pain	ANATOMICAL_STRUCTURE_DEVELOPMENT	HEY1
abdominal pain	ANATOMICAL_STRUCTURE_DEVELOPMENT	JUN
abdominal pain	ANATOMICAL_STRUCTURE_DEVELOPMENT	LHX2
abdominal pain	ANATOMICAL_STRUCTURE_DEVELOPMENT	MYB
abdominal pain	ANATOMICAL_STRUCTURE_DEVELOPMENT	NFKB1
abdominal pain	ANATOMICAL_STRUCTURE_DEVELOPMENT	NR2F2
abdominal pain	ANATOMICAL_STRUCTURE_DEVELOPMENT	OTX2
abdominal pain	ANATOMICAL_STRUCTURE_DEVELOPMENT	PITX1
abdominal pain	ANATOMICAL_STRUCTURE_DEVELOPMENT	PITX2
abdominal pain	ANATOMICAL_STRUCTURE_DEVELOPMENT	POU5F1
abdominal pain	ANATOMICAL_STRUCTURE_DEVELOPMENT	REL
abdominal pain	ANATOMICAL_STRUCTURE_DEVELOPMENT	RELA
abdominal pain	ANATOMICAL_STRUCTURE_DEVELOPMENT	RUNX1
abdominal pain	ANATOMICAL_STRUCTURE_DEVELOPMENT	SATB1
abdominal pain	ANATOMICAL_STRUCTURE_DEVELOPMENT	SOX10
abdominal pain	ANATOMICAL_STRUCTURE_DEVELOPMENT	SOX9
abdominal pain	ANATOMICAL_STRUCTURE_DEVELOPMENT	SP1
abdominal pain	ANATOMICAL_STRUCTURE_DEVELOPMENT	TFAP2A
abdominal pain	ANATOMICAL_STRUCTURE_DEVELOPMENT	VDR
abdominal pain	ANATOMICAL_STRUCTURE_DEVELOPMENT	WT1
abdominal pain	CYTOPLASM	NRF1
abdominal pain	EXTRACELLULAR_REGION	ATF4
abdominal pain	EXTRACELLULAR_REGION	CEBPB
abdominal pain	EXTRACELLULAR_REGION	EGR1
abdominal pain	EXTRACELLULAR_REGION	EP300
abdominal pain	EXTRACELLULAR_REGION	EPAS1
abdominal pain	EXTRACELLULAR_REGION	ETS1
abdominal pain	EXTRACELLULAR_REGION	ETS2
abdominal pain	EXTRACELLULAR_REGION	FOS
abdominal pain	EXTRACELLULAR_REGION	GATA1
abdominal pain	EXTRACELLULAR_REGION	GATA4
abdominal pain	EXTRACELLULAR_REGION	HIF1A
abdominal pain	EXTRACELLULAR_REGION	HOXB7
abdominal pain	EXTRACELLULAR_REGION	JUN
abdominal pain	EXTRACELLULAR_REGION	JUNB
abdominal pain	EXTRACELLULAR_REGION	JUND
abdominal pain	EXTRACELLULAR_REGION	MAF
abdominal pain	EXTRACELLULAR_REGION	NCOA3
abdominal pain	EXTRACELLULAR_REGION	NFIC
abdominal pain	EXTRACELLULAR_REGION	NFIL3
abdominal pain	EXTRACELLULAR_REGION	NFKB1
abdominal pain	EXTRACELLULAR_REGION	NR1H3
abdominal pain	EXTRACELLULAR_REGION	PPARA
abdominal pain	EXTRACELLULAR_REGION	PPARD
abdominal pain	EXTRACELLULAR_REGION	REL
abdominal pain	EXTRACELLULAR_REGION	RELA
abdominal pain	EXTRACELLULAR_REGION	SMAD1
abdominal pain	EXTRACELLULAR_REGION	SMAD3
abdominal pain	EXTRACELLULAR_REGION	SP1
abdominal pain	EXTRACELLULAR_REGION	SP3
abdominal pain	EXTRACELLULAR_REGION	STAT1
abdominal pain	EXTRACELLULAR_REGION	STAT3
abdominal pain	EXTRACELLULAR_REGION	TFAP2A
abdominal pain	EXTRACELLULAR_REGION	VDR
abdominal pain	EXTRACELLULAR_REGION	YY1
abdominal pain	G_PROTEIN_COUPLED_RECEPTOR_PROTEIN_SIGNALING_PATHWAY	NFKB1
abdominal pain	INTEGRAL_TO_MEMBRANE	MITF
abdominal pain	INTEGRAL_TO_MEMBRANE	SP1
abdominal pain	INTEGRAL_TO_MEMBRANE	SPI1
abdominal pain	INTEGRAL_TO_PLASMA_MEMBRANE	GATA1
abdominal pain	INTEGRAL_TO_PLASMA_MEMBRANE	RXRA
abdominal pain	INTEGRAL_TO_PLASMA_MEMBRANE	SP1
abdominal pain	INTEGRAL_TO_PLASMA_MEMBRANE	SPI1
abdominal pain	INTRINSIC_TO_MEMBRANE	GATA1
abdominal pain	INTRINSIC_TO_MEMBRANE	MITF
abdominal pain	INTRINSIC_TO_MEMBRANE	SP1
abdominal pain	INTRINSIC_TO_MEMBRANE	SPI1
abdominal pain	INTRINSIC_TO_PLASMA_MEMBRANE	GATA1
abdominal pain	INTRINSIC_TO_PLASMA_MEMBRANE	RXRA
abdominal pain	INTRINSIC_TO_PLASMA_MEMBRANE	SP1
abdominal pain	INTRINSIC_TO_PLASMA_MEMBRANE	SPI1
abdominal pain	MEMBRANE	ETS1
abdominal pain	MEMBRANE	RXRA
abdominal pain	MEMBRANE	SP1
abdominal pain	MEMBRANE	SPI1
abdominal pain	MEMBRANE_PART	MITF
abdominal pain	MEMBRANE_PART	SP1
abdominal pain	MEMBRANE_PART	SPI1
abdominal pain	MITOCHONDRION	AATF
abdominal pain	PLASMA_MEMBRANE	NR3C2
abdominal pain	PLASMA_MEMBRANE	RXRA
abdominal pain	PLASMA_MEMBRANE	SP1
abdominal pain	PLASMA_MEMBRANE	SP3
abdominal pain	PLASMA_MEMBRANE	SPI1
abdominal pain	PLASMA_MEMBRANE_PART	GATA1
abdominal pain	PLASMA_MEMBRANE_PART	NR3C2
abdominal pain	PLASMA_MEMBRANE_PART	RXRA
abdominal pain	PLASMA_MEMBRANE_PART	SP1
abdominal pain	PLASMA_MEMBRANE_PART	SPI1
abdominal pain	REPRODUCTION	NR5A1
abdominal pain	REPRODUCTIVE_PROCESS	NR5A1
abdominal pain	SYSTEM_DEVELOPMENT	BRCA1
abdominal pain	SYSTEM_DEVELOPMENT	CEBPA
abdominal pain	SYSTEM_DEVELOPMENT	EGR1
abdominal pain	SYSTEM_DEVELOPMENT	ERF
abdominal pain	SYSTEM_DEVELOPMENT	ETS1
abdominal pain	SYSTEM_DEVELOPMENT	FOXO1
abdominal pain	SYSTEM_DEVELOPMENT	GATA4
abdominal pain	SYSTEM_DEVELOPMENT	HDAC2
abdominal pain	SYSTEM_DEVELOPMENT	HDAC5
abdominal pain	SYSTEM_DEVELOPMENT	HEY1
abdominal pain	SYSTEM_DEVELOPMENT	JUN
abdominal pain	SYSTEM_DEVELOPMENT	MYB
abdominal pain	SYSTEM_DEVELOPMENT	NFKB1
abdominal pain	SYSTEM_DEVELOPMENT	NKX2-5
abdominal pain	SYSTEM_DEVELOPMENT	OTX2
abdominal pain	SYSTEM_DEVELOPMENT	PITX1
abdominal pain	SYSTEM_DEVELOPMENT	PITX2
abdominal pain	SYSTEM_DEVELOPMENT	POU5F1
abdominal pain	SYSTEM_DEVELOPMENT	RELA
abdominal pain	SYSTEM_DEVELOPMENT	RUNX1
abdominal pain	SYSTEM_DEVELOPMENT	SOX10
abdominal pain	SYSTEM_DEVELOPMENT	SOX9
abdominal pain	SYSTEM_DEVELOPMENT	SP1
abdominal pain	SYSTEM_DEVELOPMENT	TFAP2A
abdominal pain	SYSTEM_DEVELOPMENT	VDR
abdominal pain	SYSTEM_DEVELOPMENT	WT1
abdominal pain	SYSTEM_PROCESS	CRX
abdominal pain	SYSTEM_PROCESS	NRL
abdominal pain	SYSTEM_PROCESS	REST
alopecia	ANATOMICAL_STRUCTURE_DEVELOPMENT	hsa-miR-106a	E2F1,EGR1,MYC,MYCN,SP1,ESR1,
alopecia	ANATOMICAL_STRUCTURE_DEVELOPMENT	hsa-miR-195	MYC,EGR3,E2F1,E2F3,STAT5B,
alopecia	ANATOMICAL_STRUCTURE_DEVELOPMENT	hsa-miR-20b	E2F1,MYC,ESR1,
alopecia	ANATOMICAL_STRUCTURE_DEVELOPMENT	hsa-miR-218	E6,
alopecia	ANATOMICAL_STRUCTURE_DEVELOPMENT	hsa-miR-29a	HMGA1,MYC,NFKB1,YY1,IL4,PDGFB,TGFB1,CEBPA,JUN,
alopecia	ANATOMICAL_STRUCTURE_DEVELOPMENT	hsa-miR-29b	NFKB1,YY1,CEBPA,MYC,JUN,
alopecia	ANATOMICAL_STRUCTURE_DEVELOPMENT	hsa-miR-29c	MYC,NFKB1,YY1,
alopecia	CELL_SURFACE_RECEPTOR_LINKED_SIGNAL_TRANSDUCTION	hsa-miR-125a	EGR1,TLR2,
alopecia	CELL_SURFACE_RECEPTOR_LINKED_SIGNAL_TRANSDUCTION	hsa-miR-135b	STAT4,FOXM1,
alopecia	CELL_SURFACE_RECEPTOR_LINKED_SIGNAL_TRANSDUCTION	hsa-miR-21	JUN,BMP6,ESR1,PIAS3,NFIB,PTEN,REST,STAT3,FOXO3,RASGRF1,BMPR1A,BMPR1B,EGFR,NFKB1,DDX5,TCF4,ETV5,REL,RELA,STAT4,
alopecia	CELL_SURFACE_RECEPTOR_LINKED_SIGNAL_TRANSDUCTION	hsa-miR-376c
alopecia	CELL_SURFACE_RECEPTOR_LINKED_SIGNAL_TRANSDUCTION	hsa-miR-7	HOXD10,SRSF1,FOXP3,
alopecia	NUCLEUS	hsa-miR-101	HMGA1,KDM2A,EZH2,
alopecia	NUCLEUS	hsa-miR-10b	PDLIM7,TWIST1,NFKB1,
alopecia	NUCLEUS	hsa-miR-138
alopecia	NUCLEUS	hsa-miR-146a	BRCA1,IL1B,NFKB1,ZBTB16,TLR2,TGFB1,SPI1,TNFSF12,ETS1,
alopecia	NUCLEUS	hsa-miR-148a	IL6,EGR1,MYB,
alopecia	NUCLEUS	hsa-miR-15a	MYB,MYC,PRKCA,E2F1,E2F3,STAT5B,
alopecia	NUCLEUS	hsa-miR-181a	TP63,TCF4,
alopecia	NUCLEUS	hsa-miR-182	IL2,DDX5,
alopecia	NUCLEUS	hsa-miR-183	EGR1,
alopecia	NUCLEUS	hsa-miR-19b	E2F1,MYC,MYCN,NKX2-5,TLX1,TLX3,ESR1,STAT5B,SPI1,
alopecia	NUCLEUS	hsa-miR-200a	GEMIN2,TGFB1,ZEB1,ZEB2,BMP4,TWIST1,SNAI2,SIX1,SMAD3,HDAC4,TP53,GATA3,
alopecia	NUCLEUS	hsa-miR-200b	GEMIN2,TGFB1,ZEB1,ZEB2,EGR1,BMP4,TWIST1,SNAI2,SIX1,SMAD3,TP53,GATA3,
alopecia	NUCLEUS	hsa-miR-21	JUN,BMP6,ESR1,NFIB,PTEN,REST,STAT3,FOXO3,RASGRF1,BMPR1A,BMPR1B,EGFR,NFKB1,DDX5,TCF4,ETV5,REL,RELA,STAT4,
alopecia	NUCLEUS	hsa-miR-221	MYC,MYCN,PDGFA,ESR1,SRSF1,PSMD9,FOSL1,
alopecia	NUCLEUS	hsa-miR-24	BMP2,TGFB1,PDGFD,RUNX2,EGR1,ESR2,
alopecia	NUCLEUS	hsa-miR-26a	MYC,
alopecia	NUCLEUS	hsa-miR-29a	HMGA1,MYC,NFKB1,YY1,IL4,PDGFB,TGFB1,CEBPA,JUN,
alopecia	NUCLEUS	hsa-miR-30e	EGR1,
alopecia	NUCLEUS	hsa-miR-34b	TP53,SNAI1,ZEB1,
alopecia	NUCLEUS	hsa-miR-34c	TP53,MAPK14,SP1,
alopecia	SIGNAL_TRANSDUCTION	hsa-let-7c	AGO2,MYC,TRIM32,LIN28A,LIN28B,
alopecia	SIGNAL_TRANSDUCTION	hsa-miR-105
alopecia	SIGNAL_TRANSDUCTION	hsa-miR-10a	EGR1,
alopecia	SIGNAL_TRANSDUCTION	hsa-miR-122	HNF1A,FOXA1,FOXA2,
alopecia	SIGNAL_TRANSDUCTION	hsa-miR-125a	EGR1,TLR2,
alopecia	SIGNAL_TRANSDUCTION	hsa-miR-126	KLF2,
alopecia	SIGNAL_TRANSDUCTION	hsa-miR-128
alopecia	SIGNAL_TRANSDUCTION	hsa-miR-130a
alopecia	SIGNAL_TRANSDUCTION	hsa-miR-133b	PPP3R1,TNFSF12,MYOG,
alopecia	SIGNAL_TRANSDUCTION	hsa-miR-135a
alopecia	SIGNAL_TRANSDUCTION	hsa-miR-143	BRD2,IFNB1,IFNG,SRC,TP53,CEBPB,KLF2,TP73,SMAD3,SMAD4,JAG1,TGFB1,
alopecia	SIGNAL_TRANSDUCTION	hsa-miR-145	TP53,IFNB1,IFNG,SRC,KLF2,TP73,SMAD3,SMAD4,JAG1,BMP4,
alopecia	SIGNAL_TRANSDUCTION	hsa-miR-146a	BRCA1,IL1B,NFKB1,ZBTB16,TLR2,TGFB1,SPI1,TNFSF12,ETS1,
alopecia	SIGNAL_TRANSDUCTION	hsa-miR-146b	BRCA1,EGR1,
alopecia	SIGNAL_TRANSDUCTION	hsa-miR-149	EGR1,
alopecia	SIGNAL_TRANSDUCTION	hsa-miR-150
alopecia	SIGNAL_TRANSDUCTION	hsa-miR-181a	TP63,TCF4,
alopecia	SIGNAL_TRANSDUCTION	hsa-miR-181b	TGFB1,STAT3,TCF4,
alopecia	SIGNAL_TRANSDUCTION	hsa-miR-185	EGR1,
alopecia	SIGNAL_TRANSDUCTION	hsa-miR-186
alopecia	SIGNAL_TRANSDUCTION	hsa-miR-18a	E2F1,MYC,MYCN,NKX2-5,TLX1,TLX3,ESR1,STAT5B,SPI1,
alopecia	SIGNAL_TRANSDUCTION	hsa-miR-193a	MAX,RXRA,TP63,TP73,
alopecia	SIGNAL_TRANSDUCTION	hsa-miR-193b
alopecia	SIGNAL_TRANSDUCTION	hsa-miR-199a	TWIST1,NFKB1,
alopecia	SIGNAL_TRANSDUCTION	hsa-miR-19a	E2F1,MYC,MYCN,NKX2-5,PTEN,TLX1,TLX3,ESR1,STAT5B,SPI1,
alopecia	SIGNAL_TRANSDUCTION	hsa-miR-19b	E2F1,MYC,MYCN,NKX2-5,TLX1,TLX3,ESR1,STAT5B,SPI1,
alopecia	SIGNAL_TRANSDUCTION	hsa-miR-200a	GEMIN2,TGFB1,ZEB1,ZEB2,BMP4,TWIST1,SNAI2,SIX1,SMAD3,HDAC4,TP53,GATA3,
alopecia	SIGNAL_TRANSDUCTION	hsa-miR-203	E7,
alopecia	SIGNAL_TRANSDUCTION	hsa-miR-203a
alopecia	SIGNAL_TRANSDUCTION	hsa-miR-20a	CCND1,E2F1,MYC,MYCN,NKX2-5,TLX1,TLX3,ESR1,STAT5B,SPI1,
alopecia	SIGNAL_TRANSDUCTION	hsa-miR-20b	E2F1,MYC,ESR1,
alopecia	SIGNAL_TRANSDUCTION	hsa-miR-21	JUN,BMP6,ESR1,NFIB,PTEN,REST,STAT3,FOXO3,RASGRF1,BMPR1A,BMPR1B,EGFR,NFKB1,DDX5,TCF4,ETV5,REL,RELA,STAT4,
alopecia	SIGNAL_TRANSDUCTION	hsa-miR-215	TP53,
alopecia	SIGNAL_TRANSDUCTION	hsa-miR-218	E6,
alopecia	SIGNAL_TRANSDUCTION	hsa-miR-221	MYC,MYCN,PDGFA,ESR1,SRSF1,PSMD9,FOSL1,
alopecia	SIGNAL_TRANSDUCTION	hsa-miR-24	BMP2,TGFB1,PDGFD,RUNX2,EGR1,ESR2,
alopecia	SIGNAL_TRANSDUCTION	hsa-miR-26a	MYC,
alopecia	SIGNAL_TRANSDUCTION	hsa-miR-27a	RUNX1,TGFB1,RUNX2,EGR1,
alopecia	SIGNAL_TRANSDUCTION	hsa-miR-27b	ESR2,
alopecia	SIGNAL_TRANSDUCTION	hsa-miR-337
alopecia	SIGNAL_TRANSDUCTION	hsa-miR-34a	MYC,TP53,NR1H4,CEBPA,NFKB1,SNAI1,ZEB1,E2F3,
alopecia	SIGNAL_TRANSDUCTION	hsa-miR-375	CTCF,ASH1L,
alopecia	SIGNAL_TRANSDUCTION	hsa-miR-376c
alopecia	SIGNAL_TRANSDUCTION	hsa-miR-421	MYCN,
alopecia	SIGNAL_TRANSDUCTION	hsa-miR-424	HIF1A,
alopecia	SIGNAL_TRANSDUCTION	hsa-miR-483
alopecia	SIGNAL_TRANSDUCTION	hsa-miR-491
alopecia	SIGNAL_TRANSDUCTION	hsa-miR-503
alopecia	SIGNAL_TRANSDUCTION	hsa-miR-7	HOXD10,SRSF1,FOXP3,
alopecia	SIGNAL_TRANSDUCTION	hsa-miR-92a	E2F1,MYC,MYCN,NKX2-5,TLX1,TLX3,ESR1,STAT5B,SPI1,
alopecia	SYSTEM_DEVELOPMENT	hsa-miR-106a	E2F1,EGR1,MYC,MYCN,SP1,ESR1,
alopecia	SYSTEM_DEVELOPMENT	hsa-miR-128
alopecia	SYSTEM_DEVELOPMENT	hsa-miR-152	IL6,
alopecia	SYSTEM_DEVELOPMENT	hsa-miR-20b	E2F1,MYC,ESR1,
alopecia	SYSTEM_DEVELOPMENT	hsa-miR-218	E6,
alopecia	SYSTEM_DEVELOPMENT	hsa-miR-29a	HMGA1,MYC,NFKB1,YY1,IL4,PDGFB,TGFB1,CEBPA,JUN,
alopecia	SYSTEM_DEVELOPMENT	hsa-miR-29b	NFKB1,YY1,CEBPA,MYC,JUN,
alopecia	SYSTEM_DEVELOPMENT	hsa-miR-29c	MYC,NFKB1,YY1,
alopecia	SYSTEM_DEVELOPMENT	hsa-miR-767
alopecia	TISSUE_DEVELOPMENT	hsa-miR-137	SOX2,EZH2,MECP2,
alopecia	TISSUE_DEVELOPMENT	hsa-miR-18b	E2F1,ESR1,
alopecia	TISSUE_DEVELOPMENT	hsa-miR-218	E6,
alopecia	TISSUE_DEVELOPMENT	hsa-miR-29b	NFKB1,YY1,CEBPA,MYC,JUN,
alopecia	TISSUE_DEVELOPMENT	hsa-miR-29c	MYC,NFKB1,YY1,
alopecia	ANATOMICAL_STRUCTURE_DEVELOPMENT	BRCA1
alopecia	ANATOMICAL_STRUCTURE_DEVELOPMENT	EGR1
alopecia	ANATOMICAL_STRUCTURE_DEVELOPMENT	ELF3
alopecia	ANATOMICAL_STRUCTURE_DEVELOPMENT	ERF
alopecia	ANATOMICAL_STRUCTURE_DEVELOPMENT	ETS1
alopecia	ANATOMICAL_STRUCTURE_DEVELOPMENT	GATA4
alopecia	ANATOMICAL_STRUCTURE_DEVELOPMENT	HDAC2
alopecia	ANATOMICAL_STRUCTURE_DEVELOPMENT	HDAC5
alopecia	ANATOMICAL_STRUCTURE_DEVELOPMENT	HEY1
alopecia	ANATOMICAL_STRUCTURE_DEVELOPMENT	JUN
alopecia	ANATOMICAL_STRUCTURE_DEVELOPMENT	LHX2
alopecia	ANATOMICAL_STRUCTURE_DEVELOPMENT	MYB
alopecia	ANATOMICAL_STRUCTURE_DEVELOPMENT	NFKB1
alopecia	ANATOMICAL_STRUCTURE_DEVELOPMENT	NR2F2
alopecia	ANATOMICAL_STRUCTURE_DEVELOPMENT	OTX2
alopecia	ANATOMICAL_STRUCTURE_DEVELOPMENT	PITX1
alopecia	ANATOMICAL_STRUCTURE_DEVELOPMENT	PITX2
alopecia	ANATOMICAL_STRUCTURE_DEVELOPMENT	POU5F1
alopecia	ANATOMICAL_STRUCTURE_DEVELOPMENT	REL
alopecia	ANATOMICAL_STRUCTURE_DEVELOPMENT	RELA
alopecia	ANATOMICAL_STRUCTURE_DEVELOPMENT	RUNX1
alopecia	ANATOMICAL_STRUCTURE_DEVELOPMENT	SATB1
alopecia	ANATOMICAL_STRUCTURE_DEVELOPMENT	SOX10
alopecia	ANATOMICAL_STRUCTURE_DEVELOPMENT	SOX9
alopecia	ANATOMICAL_STRUCTURE_DEVELOPMENT	SP1
alopecia	ANATOMICAL_STRUCTURE_DEVELOPMENT	TFAP2A
alopecia	ANATOMICAL_STRUCTURE_DEVELOPMENT	VDR
alopecia	ANATOMICAL_STRUCTURE_DEVELOPMENT	WT1
alopecia	CELL_SURFACE_RECEPTOR_LINKED_SIGNAL_TRANSDUCTION	APEX1
alopecia	CELL_SURFACE_RECEPTOR_LINKED_SIGNAL_TRANSDUCTION	CREB1
alopecia	CELL_SURFACE_RECEPTOR_LINKED_SIGNAL_TRANSDUCTION	GATA1
alopecia	CELL_SURFACE_RECEPTOR_LINKED_SIGNAL_TRANSDUCTION	NFKB1
alopecia	CELL_SURFACE_RECEPTOR_LINKED_SIGNAL_TRANSDUCTION	RELA
alopecia	CELL_SURFACE_RECEPTOR_LINKED_SIGNAL_TRANSDUCTION	SP1
alopecia	CELL_SURFACE_RECEPTOR_LINKED_SIGNAL_TRANSDUCTION	STAT1
alopecia	CELL_SURFACE_RECEPTOR_LINKED_SIGNAL_TRANSDUCTION	WT1
alopecia	CYTOPLASM	NRF1
alopecia	DEFENSE_RESPONSE	APEX1
alopecia	DEFENSE_RESPONSE	BCL6
alopecia	DEFENSE_RESPONSE	CEBPB
alopecia	DEFENSE_RESPONSE	CREB5
alopecia	DEFENSE_RESPONSE	EP300
alopecia	DEFENSE_RESPONSE	ETV3
alopecia	DEFENSE_RESPONSE	FOSL2
alopecia	DEFENSE_RESPONSE	GATA3
alopecia	DEFENSE_RESPONSE	GLI1
alopecia	DEFENSE_RESPONSE	HOXA9
alopecia	DEFENSE_RESPONSE	HSF1
alopecia	DEFENSE_RESPONSE	IRF1
alopecia	DEFENSE_RESPONSE	IRF8
alopecia	DEFENSE_RESPONSE	JUND
alopecia	DEFENSE_RESPONSE	KLF2
alopecia	DEFENSE_RESPONSE	MYB
alopecia	DEFENSE_RESPONSE	NFKB1
alopecia	DEFENSE_RESPONSE	NFKBIA
alopecia	DEFENSE_RESPONSE	NR1I2
alopecia	DEFENSE_RESPONSE	NR3C2
alopecia	DEFENSE_RESPONSE	PARP1
alopecia	DEFENSE_RESPONSE	REL
alopecia	DEFENSE_RESPONSE	RELA
alopecia	DEFENSE_RESPONSE	SATB1
alopecia	DEFENSE_RESPONSE	SP1
alopecia	DEFENSE_RESPONSE	SPI1
alopecia	DEFENSE_RESPONSE	STAT1
alopecia	DEFENSE_RESPONSE	STAT3
alopecia	DEFENSE_RESPONSE	STAT6
alopecia	DEFENSE_RESPONSE	TBP
alopecia	DEFENSE_RESPONSE	TBX21
alopecia	DEFENSE_RESPONSE	TRERF1
alopecia	INTEGRAL_TO_MEMBRANE	MITF
alopecia	INTEGRAL_TO_MEMBRANE	SP1
alopecia	INTEGRAL_TO_MEMBRANE	SPI1
alopecia	INTEGRAL_TO_PLASMA_MEMBRANE	GATA1
alopecia	INTEGRAL_TO_PLASMA_MEMBRANE	RXRA
alopecia	INTEGRAL_TO_PLASMA_MEMBRANE	SP1
alopecia	INTEGRAL_TO_PLASMA_MEMBRANE	SPI1
alopecia	INTRINSIC_TO_MEMBRANE	GATA1
alopecia	INTRINSIC_TO_MEMBRANE	MITF
alopecia	INTRINSIC_TO_MEMBRANE	SP1
alopecia	INTRINSIC_TO_MEMBRANE	SPI1
alopecia	INTRINSIC_TO_PLASMA_MEMBRANE	GATA1
alopecia	INTRINSIC_TO_PLASMA_MEMBRANE	RXRA
alopecia	INTRINSIC_TO_PLASMA_MEMBRANE	SP1
alopecia	INTRINSIC_TO_PLASMA_MEMBRANE	SPI1
alopecia	MEMBRANE	ETS1
alopecia	MEMBRANE	RXRA
alopecia	MEMBRANE	SP1
alopecia	MEMBRANE	SPI1
alopecia	MEMBRANE_PART	MITF
alopecia	MEMBRANE_PART	SP1
alopecia	MEMBRANE_PART	SPI1
alopecia	NEUROLOGICAL_SYSTEM_PROCESS	CRX
alopecia	NEUROLOGICAL_SYSTEM_PROCESS	CTCF
alopecia	NEUROLOGICAL_SYSTEM_PROCESS	NRL
alopecia	NEUROLOGICAL_SYSTEM_PROCESS	OTX2
alopecia	NEUROLOGICAL_SYSTEM_PROCESS	REST
alopecia	NUCLEUS	ABL1
alopecia	NUCLEUS	BCL3
alopecia	NUCLEUS	BDP1
alopecia	NUCLEUS	BRCA1
alopecia	NUCLEUS	CREBBP
alopecia	NUCLEUS	E2F1
alopecia	NUCLEUS	E2F4
alopecia	NUCLEUS	EP300
alopecia	NUCLEUS	ESR1
alopecia	NUCLEUS	HDAC1
alopecia	NUCLEUS	HDAC9
alopecia	NUCLEUS	IFI16
alopecia	NUCLEUS	KAT2B
alopecia	NUCLEUS	MYC
alopecia	NUCLEUS	MYCN
alopecia	NUCLEUS	NR3C1
alopecia	NUCLEUS	PARP1
alopecia	NUCLEUS	SIRT1
alopecia	NUCLEUS	SOX6
alopecia	NUCLEUS	SP1
alopecia	NUCLEUS	TNFAIP3
alopecia	NUCLEUS	TP53
alopecia	NUCLEUS	YBX1
alopecia	NUCLEUS	YY1
alopecia	PLASMA_MEMBRANE	NR3C2
alopecia	PLASMA_MEMBRANE	RXRA
alopecia	PLASMA_MEMBRANE	SP1
alopecia	PLASMA_MEMBRANE	SP3
alopecia	PLASMA_MEMBRANE	SPI1
alopecia	PLASMA_MEMBRANE_PART	GATA1
alopecia	PLASMA_MEMBRANE_PART	NR3C2
alopecia	PLASMA_MEMBRANE_PART	RXRA
alopecia	PLASMA_MEMBRANE_PART	SP1
alopecia	PLASMA_MEMBRANE_PART	SPI1
alopecia	RECEPTOR_ACTIVITY	CIITA
alopecia	RECEPTOR_ACTIVITY	CREB1
alopecia	RECEPTOR_ACTIVITY	ETS1
alopecia	RECEPTOR_ACTIVITY	JUN
alopecia	RECEPTOR_ACTIVITY	RFX5
alopecia	RECEPTOR_ACTIVITY	RFXANK
alopecia	RECEPTOR_ACTIVITY	RFXAP
alopecia	RECEPTOR_ACTIVITY	SP1
alopecia	RECEPTOR_ACTIVITY	WT1
alopecia	SIGNAL_TRANSDUCTION	AATF
alopecia	SIGNAL_TRANSDUCTION	AR
alopecia	SIGNAL_TRANSDUCTION	ATF2
alopecia	SIGNAL_TRANSDUCTION	ATF4
alopecia	SIGNAL_TRANSDUCTION	ATM
alopecia	SIGNAL_TRANSDUCTION	BCL6
alopecia	SIGNAL_TRANSDUCTION	BRCA1
alopecia	SIGNAL_TRANSDUCTION	CEBPD
alopecia	SIGNAL_TRANSDUCTION	CREB1
alopecia	SIGNAL_TRANSDUCTION	CREB5
alopecia	SIGNAL_TRANSDUCTION	CREM
alopecia	SIGNAL_TRANSDUCTION	E2F1
alopecia	SIGNAL_TRANSDUCTION	EGR1
alopecia	SIGNAL_TRANSDUCTION	ESR1
alopecia	SIGNAL_TRANSDUCTION	ESR2
alopecia	SIGNAL_TRANSDUCTION	ETS1
alopecia	SIGNAL_TRANSDUCTION	EZH2
alopecia	SIGNAL_TRANSDUCTION	FOXO1
alopecia	SIGNAL_TRANSDUCTION	FOXO3
alopecia	SIGNAL_TRANSDUCTION	HDAC9
alopecia	SIGNAL_TRANSDUCTION	HIF1A
alopecia	SIGNAL_TRANSDUCTION	HOXB7
alopecia	SIGNAL_TRANSDUCTION	IRF3
alopecia	SIGNAL_TRANSDUCTION	IRF8
alopecia	SIGNAL_TRANSDUCTION	JUN
alopecia	SIGNAL_TRANSDUCTION	MTA1
alopecia	SIGNAL_TRANSDUCTION	NCOR1
alopecia	SIGNAL_TRANSDUCTION	NFAT5
alopecia	SIGNAL_TRANSDUCTION	NFIL3
alopecia	SIGNAL_TRANSDUCTION	NFKB1
alopecia	SIGNAL_TRANSDUCTION	NFKBIA
alopecia	SIGNAL_TRANSDUCTION	PGR
alopecia	SIGNAL_TRANSDUCTION	PML
alopecia	SIGNAL_TRANSDUCTION	POU1F1
alopecia	SIGNAL_TRANSDUCTION	PPARG
alopecia	SIGNAL_TRANSDUCTION	PTTG1
alopecia	SIGNAL_TRANSDUCTION	RELA
alopecia	SIGNAL_TRANSDUCTION	REST
alopecia	SIGNAL_TRANSDUCTION	SIRT1
alopecia	SIGNAL_TRANSDUCTION	SP1
alopecia	SIGNAL_TRANSDUCTION	STAT1
alopecia	SIGNAL_TRANSDUCTION	STAT3
alopecia	SIGNAL_TRANSDUCTION	STAT5B
alopecia	SIGNAL_TRANSDUCTION	TFAP2C
alopecia	SIGNAL_TRANSDUCTION	TP53
alopecia	SIGNAL_TRANSDUCTION	VHL
alopecia	SIGNAL_TRANSDUCTION	WT1
alopecia	SIGNAL_TRANSDUCTION	WWP1
alopecia	SIGNAL_TRANSDUCTION	WWTR1
alopecia	SIGNAL_TRANSDUCTION	YY1
alopecia	SIGNAL_TRANSDUCTION	ZBTB16
alopecia	SUBSTRATE_SPECIFIC_CHANNEL_ACTIVITY	REST
alopecia	SYSTEM_DEVELOPMENT	BRCA1
alopecia	SYSTEM_DEVELOPMENT	CEBPA
alopecia	SYSTEM_DEVELOPMENT	EGR1
alopecia	SYSTEM_DEVELOPMENT	ERF
alopecia	SYSTEM_DEVELOPMENT	ETS1
alopecia	SYSTEM_DEVELOPMENT	FOXO1
alopecia	SYSTEM_DEVELOPMENT	GATA4
alopecia	SYSTEM_DEVELOPMENT	HDAC2
alopecia	SYSTEM_DEVELOPMENT	HDAC5
alopecia	SYSTEM_DEVELOPMENT	HEY1
alopecia	SYSTEM_DEVELOPMENT	JUN
alopecia	SYSTEM_DEVELOPMENT	MYB
alopecia	SYSTEM_DEVELOPMENT	NFKB1
alopecia	SYSTEM_DEVELOPMENT	NKX2-5
alopecia	SYSTEM_DEVELOPMENT	OTX2
alopecia	SYSTEM_DEVELOPMENT	PITX1
alopecia	SYSTEM_DEVELOPMENT	PITX2
alopecia	SYSTEM_DEVELOPMENT	POU5F1
alopecia	SYSTEM_DEVELOPMENT	RELA
alopecia	SYSTEM_DEVELOPMENT	RUNX1
alopecia	SYSTEM_DEVELOPMENT	SOX10
alopecia	SYSTEM_DEVELOPMENT	SOX9
alopecia	SYSTEM_DEVELOPMENT	SP1
alopecia	SYSTEM_DEVELOPMENT	TFAP2A
alopecia	SYSTEM_DEVELOPMENT	VDR
alopecia	SYSTEM_DEVELOPMENT	WT1
alopecia	SYSTEM_PROCESS	CRX
alopecia	SYSTEM_PROCESS	NRL
alopecia	SYSTEM_PROCESS	REST
amenorrhea	IMMUNE_SYSTEM_PROCESS	hsa-miR-130
amenorrhea	IMMUNE_SYSTEM_PROCESS	hsa-miR-214	TWIST1,NFKB1,
amenorrhea	IMMUNE_SYSTEM_PROCESS	hsa-miR-29b	NFKB1,YY1,CEBPA,MYC,JUN,
amenorrhea	IMMUNE_SYSTEM_PROCESS	hsa-miR-34b	TP53,SNAI1,ZEB1,
amenorrhea	IMMUNE_SYSTEM_PROCESS	hsa-miR-451a
amenorrhea	IMMUNE_SYSTEM_PROCESS	hsa-miR-665
amenorrhea	DEFENSE_RESPONSE	APEX1
amenorrhea	DEFENSE_RESPONSE	BCL6
amenorrhea	DEFENSE_RESPONSE	CEBPB
amenorrhea	DEFENSE_RESPONSE	CREB5
amenorrhea	DEFENSE_RESPONSE	EP300
amenorrhea	DEFENSE_RESPONSE	ETV3
amenorrhea	DEFENSE_RESPONSE	FOSL2
amenorrhea	DEFENSE_RESPONSE	GATA3
amenorrhea	DEFENSE_RESPONSE	GLI1
amenorrhea	DEFENSE_RESPONSE	HOXA9
amenorrhea	DEFENSE_RESPONSE	HSF1
amenorrhea	DEFENSE_RESPONSE	IRF1
amenorrhea	DEFENSE_RESPONSE	IRF8
amenorrhea	DEFENSE_RESPONSE	JUND
amenorrhea	DEFENSE_RESPONSE	KLF2
amenorrhea	DEFENSE_RESPONSE	MYB
amenorrhea	DEFENSE_RESPONSE	NFKB1
amenorrhea	DEFENSE_RESPONSE	NFKBIA
amenorrhea	DEFENSE_RESPONSE	NR1I2
amenorrhea	DEFENSE_RESPONSE	NR3C2
amenorrhea	DEFENSE_RESPONSE	PARP1
amenorrhea	DEFENSE_RESPONSE	REL
amenorrhea	DEFENSE_RESPONSE	RELA
amenorrhea	DEFENSE_RESPONSE	SATB1
amenorrhea	DEFENSE_RESPONSE	SP1
amenorrhea	DEFENSE_RESPONSE	SPI1
amenorrhea	DEFENSE_RESPONSE	STAT1
amenorrhea	DEFENSE_RESPONSE	STAT3
amenorrhea	DEFENSE_RESPONSE	STAT6
amenorrhea	DEFENSE_RESPONSE	TBP
amenorrhea	DEFENSE_RESPONSE	TBX21
amenorrhea	DEFENSE_RESPONSE	TRERF1
amenorrhea	IMMUNE_RESPONSE	ATF1
amenorrhea	IMMUNE_RESPONSE	BACH2
amenorrhea	IMMUNE_RESPONSE	CEBPA
amenorrhea	IMMUNE_RESPONSE	FOXP3
amenorrhea	IMMUNE_RESPONSE	GATA3
amenorrhea	IMMUNE_RESPONSE	IRF1
amenorrhea	IMMUNE_RESPONSE	IRF2
amenorrhea	IMMUNE_RESPONSE	IRF4
amenorrhea	IMMUNE_RESPONSE	JUND
amenorrhea	IMMUNE_RESPONSE	KLF2
amenorrhea	IMMUNE_RESPONSE	MSC
amenorrhea	IMMUNE_RESPONSE	MYB
amenorrhea	IMMUNE_RESPONSE	NFATC2
amenorrhea	IMMUNE_RESPONSE	NFKB1
amenorrhea	IMMUNE_RESPONSE	NR1I2
amenorrhea	IMMUNE_RESPONSE	POU2F1
amenorrhea	IMMUNE_RESPONSE	PPARA
amenorrhea	IMMUNE_RESPONSE	REL
amenorrhea	IMMUNE_RESPONSE	RELA
amenorrhea	IMMUNE_RESPONSE	SATB1
amenorrhea	IMMUNE_RESPONSE	SPI1
amenorrhea	IMMUNE_RESPONSE	STAT1
amenorrhea	IMMUNE_RESPONSE	STAT3
amenorrhea	IMMUNE_RESPONSE	TBX21
amenorrhea	IMMUNE_RESPONSE	VDR
amenorrhea	IMMUNE_RESPONSE	WT1
amenorrhea	IMMUNE_SYSTEM_PROCESS	ABL1
amenorrhea	IMMUNE_SYSTEM_PROCESS	ATF1
amenorrhea	IMMUNE_SYSTEM_PROCESS	BACH2
amenorrhea	IMMUNE_SYSTEM_PROCESS	BCL6
amenorrhea	IMMUNE_SYSTEM_PROCESS	CEBPA
amenorrhea	IMMUNE_SYSTEM_PROCESS	CEBPB
amenorrhea	IMMUNE_SYSTEM_PROCESS	CEBPE
amenorrhea	IMMUNE_SYSTEM_PROCESS	CREB1
amenorrhea	IMMUNE_SYSTEM_PROCESS	ETS1
amenorrhea	IMMUNE_SYSTEM_PROCESS	FOXO1
amenorrhea	IMMUNE_SYSTEM_PROCESS	FOXP3
amenorrhea	IMMUNE_SYSTEM_PROCESS	GATA3
amenorrhea	IMMUNE_SYSTEM_PROCESS	GATA4
amenorrhea	IMMUNE_SYSTEM_PROCESS	GLI1
amenorrhea	IMMUNE_SYSTEM_PROCESS	IRF1
amenorrhea	IMMUNE_SYSTEM_PROCESS	IRF2
amenorrhea	IMMUNE_SYSTEM_PROCESS	IRF4
amenorrhea	IMMUNE_SYSTEM_PROCESS	JUN
amenorrhea	IMMUNE_SYSTEM_PROCESS	JUND
amenorrhea	IMMUNE_SYSTEM_PROCESS	KLF2
amenorrhea	IMMUNE_SYSTEM_PROCESS	MSC
amenorrhea	IMMUNE_SYSTEM_PROCESS	MYB
amenorrhea	IMMUNE_SYSTEM_PROCESS	NFATC2
amenorrhea	IMMUNE_SYSTEM_PROCESS	NFKB1
amenorrhea	IMMUNE_SYSTEM_PROCESS	POU2F1
amenorrhea	IMMUNE_SYSTEM_PROCESS	PPARA
amenorrhea	IMMUNE_SYSTEM_PROCESS	PPARG
amenorrhea	IMMUNE_SYSTEM_PROCESS	PREB
amenorrhea	IMMUNE_SYSTEM_PROCESS	REL
amenorrhea	IMMUNE_SYSTEM_PROCESS	RELA
amenorrhea	IMMUNE_SYSTEM_PROCESS	RUNX1
amenorrhea	IMMUNE_SYSTEM_PROCESS	SATB1
amenorrhea	IMMUNE_SYSTEM_PROCESS	SP1
amenorrhea	IMMUNE_SYSTEM_PROCESS	SPI1
amenorrhea	IMMUNE_SYSTEM_PROCESS	STAT1
amenorrhea	IMMUNE_SYSTEM_PROCESS	STAT3
amenorrhea	IMMUNE_SYSTEM_PROCESS	TBX21
amenorrhea	IMMUNE_SYSTEM_PROCESS	TCF3
amenorrhea	IMMUNE_SYSTEM_PROCESS	USF1
amenorrhea	IMMUNE_SYSTEM_PROCESS	USF2
amenorrhea	IMMUNE_SYSTEM_PROCESS	VDR
amenorrhea	IMMUNE_SYSTEM_PROCESS	WT1
amenorrhea	INTEGRAL_TO_MEMBRANE	MITF
amenorrhea	INTEGRAL_TO_MEMBRANE	SP1
amenorrhea	INTEGRAL_TO_MEMBRANE	SPI1
amenorrhea	INTEGRAL_TO_PLASMA_MEMBRANE	GATA1
amenorrhea	INTEGRAL_TO_PLASMA_MEMBRANE	RXRA
amenorrhea	INTEGRAL_TO_PLASMA_MEMBRANE	SP1
amenorrhea	INTEGRAL_TO_PLASMA_MEMBRANE	SPI1
amenorrhea	INTRINSIC_TO_MEMBRANE	GATA1
amenorrhea	INTRINSIC_TO_MEMBRANE	MITF
amenorrhea	INTRINSIC_TO_MEMBRANE	SP1
amenorrhea	INTRINSIC_TO_MEMBRANE	SPI1
amenorrhea	INTRINSIC_TO_PLASMA_MEMBRANE	GATA1
amenorrhea	INTRINSIC_TO_PLASMA_MEMBRANE	RXRA
amenorrhea	INTRINSIC_TO_PLASMA_MEMBRANE	SP1
amenorrhea	INTRINSIC_TO_PLASMA_MEMBRANE	SPI1
amenorrhea	MEMBRANE	ETS1
amenorrhea	MEMBRANE	RXRA
amenorrhea	MEMBRANE	SP1
amenorrhea	MEMBRANE	SPI1
amenorrhea	MEMBRANE_PART	MITF
amenorrhea	MEMBRANE_PART	SP1
amenorrhea	MEMBRANE_PART	SPI1
amenorrhea	PEPTIDASE_ACTIVITY	CEBPE
amenorrhea	PEPTIDASE_ACTIVITY	RELA
amenorrhea	PLASMA_MEMBRANE	NR3C2
amenorrhea	PLASMA_MEMBRANE	RXRA
amenorrhea	PLASMA_MEMBRANE	SP1
amenorrhea	PLASMA_MEMBRANE	SP3
amenorrhea	PLASMA_MEMBRANE	SPI1
amenorrhea	PLASMA_MEMBRANE_PART	GATA1
amenorrhea	PLASMA_MEMBRANE_PART	NR3C2
amenorrhea	PLASMA_MEMBRANE_PART	RXRA
amenorrhea	PLASMA_MEMBRANE_PART	SP1
amenorrhea	PLASMA_MEMBRANE_PART	SPI1
amenorrhea	RESPONSE_TO_EXTERNAL_STIMULUS	APEX1
amenorrhea	RESPONSE_TO_EXTERNAL_STIMULUS	ATF2
amenorrhea	RESPONSE_TO_EXTERNAL_STIMULUS	ATF3
amenorrhea	RESPONSE_TO_EXTERNAL_STIMULUS	ATF4
amenorrhea	RESPONSE_TO_EXTERNAL_STIMULUS	BCL3
amenorrhea	RESPONSE_TO_EXTERNAL_STIMULUS	BCL6
amenorrhea	RESPONSE_TO_EXTERNAL_STIMULUS	CEBPA
amenorrhea	RESPONSE_TO_EXTERNAL_STIMULUS	CEBPB
amenorrhea	RESPONSE_TO_EXTERNAL_STIMULUS	CREB1
amenorrhea	RESPONSE_TO_EXTERNAL_STIMULUS	CREBBP
amenorrhea	RESPONSE_TO_EXTERNAL_STIMULUS	EGR1
amenorrhea	RESPONSE_TO_EXTERNAL_STIMULUS	EP300
amenorrhea	RESPONSE_TO_EXTERNAL_STIMULUS	ERCC2
amenorrhea	RESPONSE_TO_EXTERNAL_STIMULUS	ESR1
amenorrhea	RESPONSE_TO_EXTERNAL_STIMULUS	ETS1
amenorrhea	RESPONSE_TO_EXTERNAL_STIMULUS	ETV3
amenorrhea	RESPONSE_TO_EXTERNAL_STIMULUS	EZH2
amenorrhea	RESPONSE_TO_EXTERNAL_STIMULUS	FHL2
amenorrhea	RESPONSE_TO_EXTERNAL_STIMULUS	FOS
amenorrhea	RESPONSE_TO_EXTERNAL_STIMULUS	FOSL1
amenorrhea	RESPONSE_TO_EXTERNAL_STIMULUS	FOSL2
amenorrhea	RESPONSE_TO_EXTERNAL_STIMULUS	GATA1
amenorrhea	RESPONSE_TO_EXTERNAL_STIMULUS	GATA3
amenorrhea	RESPONSE_TO_EXTERNAL_STIMULUS	GFI1
amenorrhea	RESPONSE_TO_EXTERNAL_STIMULUS	HDAC4
amenorrhea	RESPONSE_TO_EXTERNAL_STIMULUS	HDAC9
amenorrhea	RESPONSE_TO_EXTERNAL_STIMULUS	HIF1A
amenorrhea	RESPONSE_TO_EXTERNAL_STIMULUS	HOXA9
amenorrhea	RESPONSE_TO_EXTERNAL_STIMULUS	HOXD3
amenorrhea	RESPONSE_TO_EXTERNAL_STIMULUS	HSF1
amenorrhea	RESPONSE_TO_EXTERNAL_STIMULUS	IRF1
amenorrhea	RESPONSE_TO_EXTERNAL_STIMULUS	IRF4
amenorrhea	RESPONSE_TO_EXTERNAL_STIMULUS	JUN
amenorrhea	RESPONSE_TO_EXTERNAL_STIMULUS	JUNB
amenorrhea	RESPONSE_TO_EXTERNAL_STIMULUS	JUND
amenorrhea	RESPONSE_TO_EXTERNAL_STIMULUS	KLF2
amenorrhea	RESPONSE_TO_EXTERNAL_STIMULUS	KLF4
amenorrhea	RESPONSE_TO_EXTERNAL_STIMULUS	KLF5
amenorrhea	RESPONSE_TO_EXTERNAL_STIMULUS	LEF1
amenorrhea	RESPONSE_TO_EXTERNAL_STIMULUS	NF1
amenorrhea	RESPONSE_TO_EXTERNAL_STIMULUS	NFKB1
amenorrhea	RESPONSE_TO_EXTERNAL_STIMULUS	NFKBIA
amenorrhea	RESPONSE_TO_EXTERNAL_STIMULUS	NR1I2
amenorrhea	RESPONSE_TO_EXTERNAL_STIMULUS	NR3C2
amenorrhea	RESPONSE_TO_EXTERNAL_STIMULUS	NRL
amenorrhea	RESPONSE_TO_EXTERNAL_STIMULUS	NUPR1
amenorrhea	RESPONSE_TO_EXTERNAL_STIMULUS	PARP1
amenorrhea	RESPONSE_TO_EXTERNAL_STIMULUS	POU2F1
amenorrhea	RESPONSE_TO_EXTERNAL_STIMULUS	RARA
amenorrhea	RESPONSE_TO_EXTERNAL_STIMULUS	RB1
amenorrhea	RESPONSE_TO_EXTERNAL_STIMULUS	REL
amenorrhea	RESPONSE_TO_EXTERNAL_STIMULUS	RELA
amenorrhea	RESPONSE_TO_EXTERNAL_STIMULUS	RELB
amenorrhea	RESPONSE_TO_EXTERNAL_STIMULUS	RUNX1
amenorrhea	RESPONSE_TO_EXTERNAL_STIMULUS	SATB1
amenorrhea	RESPONSE_TO_EXTERNAL_STIMULUS	SIRT1
amenorrhea	RESPONSE_TO_EXTERNAL_STIMULUS	SMAD4
amenorrhea	RESPONSE_TO_EXTERNAL_STIMULUS	SMAD7
amenorrhea	RESPONSE_TO_EXTERNAL_STIMULUS	SP1
amenorrhea	RESPONSE_TO_EXTERNAL_STIMULUS	SP3
amenorrhea	RESPONSE_TO_EXTERNAL_STIMULUS	SPI1
amenorrhea	RESPONSE_TO_EXTERNAL_STIMULUS	SRF
amenorrhea	RESPONSE_TO_EXTERNAL_STIMULUS	STAT1
amenorrhea	RESPONSE_TO_EXTERNAL_STIMULUS	STAT3
amenorrhea	RESPONSE_TO_EXTERNAL_STIMULUS	STAT6
amenorrhea	RESPONSE_TO_EXTERNAL_STIMULUS	TBP
amenorrhea	RESPONSE_TO_EXTERNAL_STIMULUS	TBX21
amenorrhea	RESPONSE_TO_EXTERNAL_STIMULUS	TFAP2A
amenorrhea	RESPONSE_TO_EXTERNAL_STIMULUS	TNFAIP3
amenorrhea	RESPONSE_TO_EXTERNAL_STIMULUS	TP53
amenorrhea	RESPONSE_TO_EXTERNAL_STIMULUS	TWIST1
amenorrhea	RESPONSE_TO_EXTERNAL_STIMULUS	USF1
amenorrhea	RESPONSE_TO_EXTERNAL_STIMULUS	USF2
amenorrhea	RESPONSE_TO_EXTERNAL_STIMULUS	YY1
amenorrhea	RESPONSE_TO_EXTERNAL_STIMULUS	ZBTB17
amenorrhea	RESPONSE_TO_EXTERNAL_STIMULUS	ZBTB2
amnesia	EXTRACELLULAR_REGION	hsa-miR-29a	HMGA1,MYC,NFKB1,YY1,IL4,PDGFB,TGFB1,CEBPA,JUN,
amnesia	EXTRACELLULAR_REGION	hsa-miR-29b	NFKB1,YY1,CEBPA,MYC,JUN,
amnesia	EXTRACELLULAR_REGION	hsa-miR-29c	MYC,NFKB1,YY1,
amnesia	EXTRACELLULAR_REGION	hsa-miR-767
amnesia	EXTRACELLULAR_REGION_PART	hsa-miR-29a	HMGA1,MYC,NFKB1,YY1,IL4,PDGFB,TGFB1,CEBPA,JUN,
amnesia	EXTRACELLULAR_REGION_PART	hsa-miR-29b	NFKB1,YY1,CEBPA,MYC,JUN,
amnesia	EXTRACELLULAR_REGION_PART	hsa-miR-29c	MYC,NFKB1,YY1,
amnesia	EXTRACELLULAR_REGION_PART	hsa-miR-767
amnesia	EXTRACELLULAR_SPACE	hsa-miR-29b	NFKB1,YY1,CEBPA,MYC,JUN,
amnesia	NUCLEOBASENUCLEOSIDENUCLEOTIDE_AND_NUCLEIC_ACID_METABOLIC_PROCESS	hsa-miR-106a	E2F1,EGR1,MYC,MYCN,SP1,ESR1,
amnesia	NUCLEOBASENUCLEOSIDENUCLEOTIDE_AND_NUCLEIC_ACID_METABOLIC_PROCESS	hsa-miR-125b	NFKB1,TP53,AKT1,STAT4,CDX2,
amnesia	NUCLEOBASENUCLEOSIDENUCLEOTIDE_AND_NUCLEIC_ACID_METABOLIC_PROCESS	hsa-miR-128
amnesia	NUCLEOBASENUCLEOSIDENUCLEOTIDE_AND_NUCLEIC_ACID_METABOLIC_PROCESS	hsa-miR-130a
amnesia	NUCLEOBASENUCLEOSIDENUCLEOTIDE_AND_NUCLEIC_ACID_METABOLIC_PROCESS	hsa-miR-130b	EGR1,
amnesia	NUCLEOBASENUCLEOSIDENUCLEOTIDE_AND_NUCLEIC_ACID_METABOLIC_PROCESS	hsa-miR-142	LMO2,EGR1,
amnesia	NUCLEOBASENUCLEOSIDENUCLEOTIDE_AND_NUCLEIC_ACID_METABOLIC_PROCESS	hsa-miR-143	BRD2,IFNB1,IFNG,SRC,TP53,CEBPB,KLF2,TP73,SMAD3,SMAD4,JAG1,TGFB1,
amnesia	NUCLEOBASENUCLEOSIDENUCLEOTIDE_AND_NUCLEIC_ACID_METABOLIC_PROCESS	hsa-miR-145	TP53,IFNB1,IFNG,SRC,KLF2,TP73,SMAD3,SMAD4,JAG1,BMP4,
amnesia	NUCLEOBASENUCLEOSIDENUCLEOTIDE_AND_NUCLEIC_ACID_METABOLIC_PROCESS	hsa-miR-146a	BRCA1,IL1B,NFKB1,ZBTB16,TLR2,TGFB1,SPI1,TNFSF12,ETS1,
amnesia	NUCLEOBASENUCLEOSIDENUCLEOTIDE_AND_NUCLEIC_ACID_METABOLIC_PROCESS	hsa-miR-15a	MYB,MYC,PRKCA,E2F1,E2F3,STAT5B,
amnesia	NUCLEOBASENUCLEOSIDENUCLEOTIDE_AND_NUCLEIC_ACID_METABOLIC_PROCESS	hsa-miR-17	CCND1,E2F1,MYC,MYCN,NKX2-5,TLX1,TLX3,TNF,ESR1,STAT5B,NFKB1,SPI1,
amnesia	NUCLEOBASENUCLEOSIDENUCLEOTIDE_AND_NUCLEIC_ACID_METABOLIC_PROCESS	hsa-miR-181a	TP63,TCF4,
amnesia	NUCLEOBASENUCLEOSIDENUCLEOTIDE_AND_NUCLEIC_ACID_METABOLIC_PROCESS	hsa-miR-181c	AKT1,
amnesia	NUCLEOBASENUCLEOSIDENUCLEOTIDE_AND_NUCLEIC_ACID_METABOLIC_PROCESS	hsa-miR-182	IL2,DDX5,
amnesia	NUCLEOBASENUCLEOSIDENUCLEOTIDE_AND_NUCLEIC_ACID_METABOLIC_PROCESS	hsa-miR-183	EGR1,
amnesia	NUCLEOBASENUCLEOSIDENUCLEOTIDE_AND_NUCLEIC_ACID_METABOLIC_PROCESS	hsa-miR-185	EGR1,
amnesia	NUCLEOBASENUCLEOSIDENUCLEOTIDE_AND_NUCLEIC_ACID_METABOLIC_PROCESS	hsa-miR-18a	E2F1,MYC,MYCN,NKX2-5,TLX1,TLX3,ESR1,STAT5B,SPI1,
amnesia	NUCLEOBASENUCLEOSIDENUCLEOTIDE_AND_NUCLEIC_ACID_METABOLIC_PROCESS	hsa-miR-199a	TWIST1,NFKB1,
amnesia	NUCLEOBASENUCLEOSIDENUCLEOTIDE_AND_NUCLEIC_ACID_METABOLIC_PROCESS	hsa-miR-200a	GEMIN2,TGFB1,ZEB1,ZEB2,BMP4,TWIST1,SNAI2,SIX1,SMAD3,HDAC4,TP53,GATA3,
amnesia	NUCLEOBASENUCLEOSIDENUCLEOTIDE_AND_NUCLEIC_ACID_METABOLIC_PROCESS	hsa-miR-203a
amnesia	NUCLEOBASENUCLEOSIDENUCLEOTIDE_AND_NUCLEIC_ACID_METABOLIC_PROCESS	hsa-miR-20a	CCND1,E2F1,MYC,MYCN,NKX2-5,TLX1,TLX3,ESR1,STAT5B,SPI1,
amnesia	NUCLEOBASENUCLEOSIDENUCLEOTIDE_AND_NUCLEIC_ACID_METABOLIC_PROCESS	hsa-miR-21	JUN,BMP6,ESR1,NFIB,PTEN,REST,STAT3,FOXO3,RASGRF1,BMPR1A,BMPR1B,EGFR,NFKB1,DDX5,TCF4,ETV5,REL,RELA,STAT4,
amnesia	NUCLEOBASENUCLEOSIDENUCLEOTIDE_AND_NUCLEIC_ACID_METABOLIC_PROCESS	hsa-miR-22	MYC,PTEN,AKT1,AKT2,AKT3,
amnesia	NUCLEOBASENUCLEOSIDENUCLEOTIDE_AND_NUCLEIC_ACID_METABOLIC_PROCESS	hsa-miR-221	MYC,MYCN,PDGFA,ESR1,SRSF1,PSMD9,FOSL1,
amnesia	NUCLEOBASENUCLEOSIDENUCLEOTIDE_AND_NUCLEIC_ACID_METABOLIC_PROCESS	hsa-miR-223	RUNX1T1,E2F1,CEBPA,
amnesia	NUCLEOBASENUCLEOSIDENUCLEOTIDE_AND_NUCLEIC_ACID_METABOLIC_PROCESS	hsa-miR-25	E2F1,PTEN,
amnesia	NUCLEOBASENUCLEOSIDENUCLEOTIDE_AND_NUCLEIC_ACID_METABOLIC_PROCESS	hsa-miR-26a	MYC,
amnesia	NUCLEOBASENUCLEOSIDENUCLEOTIDE_AND_NUCLEIC_ACID_METABOLIC_PROCESS	hsa-miR-27a	RUNX1,TGFB1,RUNX2,EGR1,
amnesia	NUCLEOBASENUCLEOSIDENUCLEOTIDE_AND_NUCLEIC_ACID_METABOLIC_PROCESS	hsa-miR-29b	NFKB1,YY1,CEBPA,MYC,JUN,
amnesia	NUCLEOBASENUCLEOSIDENUCLEOTIDE_AND_NUCLEIC_ACID_METABOLIC_PROCESS	hsa-miR-33a
amnesia	NUCLEOBASENUCLEOSIDENUCLEOTIDE_AND_NUCLEIC_ACID_METABOLIC_PROCESS	hsa-miR-342	SPI1,
amnesia	NUCLEOBASENUCLEOSIDENUCLEOTIDE_AND_NUCLEIC_ACID_METABOLIC_PROCESS	hsa-miR-34c	TP53,MAPK14,SP1,
amnesia	NUCLEOBASENUCLEOSIDENUCLEOTIDE_AND_NUCLEIC_ACID_METABOLIC_PROCESS	hsa-miR-374a	TP63,
amnesia	NUCLEOBASENUCLEOSIDENUCLEOTIDE_AND_NUCLEIC_ACID_METABOLIC_PROCESS	hsa-miR-9	IL1B,IRF6,NFKB1,TLR2,TLR4,TLR7,TLR8,NR2E1,TNF,MYC,CREB1,REST,
amnesia	NUCLEUS	hsa-miR-101	HMGA1,KDM2A,EZH2,
amnesia	NUCLEUS	hsa-miR-10b	PDLIM7,TWIST1,NFKB1,
amnesia	NUCLEUS	hsa-miR-138
amnesia	NUCLEUS	hsa-miR-146a	BRCA1,IL1B,NFKB1,ZBTB16,TLR2,TGFB1,SPI1,TNFSF12,ETS1,
amnesia	NUCLEUS	hsa-miR-148a	IL6,EGR1,MYB,
amnesia	NUCLEUS	hsa-miR-15a	MYB,MYC,PRKCA,E2F1,E2F3,STAT5B,
amnesia	NUCLEUS	hsa-miR-181a	TP63,TCF4,
amnesia	NUCLEUS	hsa-miR-182	IL2,DDX5,
amnesia	NUCLEUS	hsa-miR-183	EGR1,
amnesia	NUCLEUS	hsa-miR-19b	E2F1,MYC,MYCN,NKX2-5,TLX1,TLX3,ESR1,STAT5B,SPI1,
amnesia	NUCLEUS	hsa-miR-200a	GEMIN2,TGFB1,ZEB1,ZEB2,BMP4,TWIST1,SNAI2,SIX1,SMAD3,HDAC4,TP53,GATA3,
amnesia	NUCLEUS	hsa-miR-200b	GEMIN2,TGFB1,ZEB1,ZEB2,EGR1,BMP4,TWIST1,SNAI2,SIX1,SMAD3,TP53,GATA3,
amnesia	NUCLEUS	hsa-miR-21	JUN,BMP6,ESR1,NFIB,PTEN,REST,STAT3,FOXO3,RASGRF1,BMPR1A,BMPR1B,EGFR,NFKB1,DDX5,TCF4,ETV5,REL,RELA,STAT4,
amnesia	NUCLEUS	hsa-miR-221	MYC,MYCN,PDGFA,ESR1,SRSF1,PSMD9,FOSL1,
amnesia	NUCLEUS	hsa-miR-24	BMP2,TGFB1,PDGFD,RUNX2,EGR1,ESR2,
amnesia	NUCLEUS	hsa-miR-26a	MYC,
amnesia	NUCLEUS	hsa-miR-29a	HMGA1,MYC,NFKB1,YY1,IL4,PDGFB,TGFB1,CEBPA,JUN,
amnesia	NUCLEUS	hsa-miR-30e	EGR1,
amnesia	NUCLEUS	hsa-miR-34b	TP53,SNAI1,ZEB1,
amnesia	NUCLEUS	hsa-miR-34c	TP53,MAPK14,SP1,
amnesia	CELLULAR_BIOSYNTHETIC_PROCESS	JUNB
amnesia	CELLULAR_BIOSYNTHETIC_PROCESS	NFE2L2
amnesia	CELLULAR_BIOSYNTHETIC_PROCESS	NFKB1
amnesia	CELLULAR_BIOSYNTHETIC_PROCESS	RELA
amnesia	CELLULAR_BIOSYNTHETIC_PROCESS	USF1
amnesia	CELLULAR_MACROMOLECULE_METABOLIC_PROCESS	CEBPB
amnesia	CELLULAR_MACROMOLECULE_METABOLIC_PROCESS	EGR1
amnesia	CELLULAR_MACROMOLECULE_METABOLIC_PROCESS	ETS1
amnesia	CELLULAR_MACROMOLECULE_METABOLIC_PROCESS	ETS2
amnesia	CELLULAR_MACROMOLECULE_METABOLIC_PROCESS	FOSL2
amnesia	CELLULAR_MACROMOLECULE_METABOLIC_PROCESS	JUN
amnesia	CELLULAR_MACROMOLECULE_METABOLIC_PROCESS	JUNB
amnesia	CELLULAR_MACROMOLECULE_METABOLIC_PROCESS	JUND
amnesia	CELLULAR_MACROMOLECULE_METABOLIC_PROCESS	NFKB1
amnesia	CELLULAR_MACROMOLECULE_METABOLIC_PROCESS	RELA
amnesia	CELLULAR_MACROMOLECULE_METABOLIC_PROCESS	RUNX3
amnesia	CELLULAR_MACROMOLECULE_METABOLIC_PROCESS	SP1
amnesia	CELLULAR_MACROMOLECULE_METABOLIC_PROCESS	STAT3
amnesia	CELLULAR_MACROMOLECULE_METABOLIC_PROCESS	WWP1
amnesia	CYTOPLASM	NRF1
amnesia	EXTRACELLULAR_REGION	ATF4
amnesia	EXTRACELLULAR_REGION	CEBPB
amnesia	EXTRACELLULAR_REGION	EGR1
amnesia	EXTRACELLULAR_REGION	EP300
amnesia	EXTRACELLULAR_REGION	EPAS1
amnesia	EXTRACELLULAR_REGION	ETS1
amnesia	EXTRACELLULAR_REGION	ETS2
amnesia	EXTRACELLULAR_REGION	FOS
amnesia	EXTRACELLULAR_REGION	GATA1
amnesia	EXTRACELLULAR_REGION	GATA4
amnesia	EXTRACELLULAR_REGION	HIF1A
amnesia	EXTRACELLULAR_REGION	HOXB7
amnesia	EXTRACELLULAR_REGION	JUN
amnesia	EXTRACELLULAR_REGION	JUNB
amnesia	EXTRACELLULAR_REGION	JUND
amnesia	EXTRACELLULAR_REGION	MAF
amnesia	EXTRACELLULAR_REGION	NCOA3
amnesia	EXTRACELLULAR_REGION	NFIC
amnesia	EXTRACELLULAR_REGION	NFIL3
amnesia	EXTRACELLULAR_REGION	NFKB1
amnesia	EXTRACELLULAR_REGION	NR1H3
amnesia	EXTRACELLULAR_REGION	PPARA
amnesia	EXTRACELLULAR_REGION	PPARD
amnesia	EXTRACELLULAR_REGION	REL
amnesia	EXTRACELLULAR_REGION	RELA
amnesia	EXTRACELLULAR_REGION	SMAD1
amnesia	EXTRACELLULAR_REGION	SMAD3
amnesia	EXTRACELLULAR_REGION	SP1
amnesia	EXTRACELLULAR_REGION	SP3
amnesia	EXTRACELLULAR_REGION	STAT1
amnesia	EXTRACELLULAR_REGION	STAT3
amnesia	EXTRACELLULAR_REGION	TFAP2A
amnesia	EXTRACELLULAR_REGION	VDR
amnesia	EXTRACELLULAR_REGION	YY1
amnesia	EXTRACELLULAR_REGION_PART	ATF4
amnesia	EXTRACELLULAR_REGION_PART	CEBPB
amnesia	EXTRACELLULAR_REGION_PART	EGR1
amnesia	EXTRACELLULAR_REGION_PART	EP300
amnesia	EXTRACELLULAR_REGION_PART	EPAS1
amnesia	EXTRACELLULAR_REGION_PART	ETS1
amnesia	EXTRACELLULAR_REGION_PART	ETS2
amnesia	EXTRACELLULAR_REGION_PART	FOS
amnesia	EXTRACELLULAR_REGION_PART	FOXO1
amnesia	EXTRACELLULAR_REGION_PART	HIF1A
amnesia	EXTRACELLULAR_REGION_PART	HOXB7
amnesia	EXTRACELLULAR_REGION_PART	JUN
amnesia	EXTRACELLULAR_REGION_PART	MAF
amnesia	EXTRACELLULAR_REGION_PART	NCOA3
amnesia	EXTRACELLULAR_REGION_PART	NFIL3
amnesia	EXTRACELLULAR_REGION_PART	NFKB1
amnesia	EXTRACELLULAR_REGION_PART	NFKBIA
amnesia	EXTRACELLULAR_REGION_PART	RELA
amnesia	EXTRACELLULAR_REGION_PART	SIRT1
amnesia	EXTRACELLULAR_REGION_PART	SMAD3
amnesia	EXTRACELLULAR_REGION_PART	SNAI2
amnesia	EXTRACELLULAR_REGION_PART	SP1
amnesia	EXTRACELLULAR_REGION_PART	SPDEF
amnesia	EXTRACELLULAR_REGION_PART	STAT1
amnesia	EXTRACELLULAR_REGION_PART	STAT3
amnesia	EXTRACELLULAR_SPACE	ATF4
amnesia	EXTRACELLULAR_SPACE	CEBPB
amnesia	EXTRACELLULAR_SPACE	EGR1
amnesia	EXTRACELLULAR_SPACE	EP300
amnesia	EXTRACELLULAR_SPACE	ETS1
amnesia	EXTRACELLULAR_SPACE	ETS2
amnesia	EXTRACELLULAR_SPACE	FOS
amnesia	EXTRACELLULAR_SPACE	FOXO1
amnesia	EXTRACELLULAR_SPACE	HIF1A
amnesia	EXTRACELLULAR_SPACE	HOXB7
amnesia	EXTRACELLULAR_SPACE	HTATIP2
amnesia	EXTRACELLULAR_SPACE	IRF8
amnesia	EXTRACELLULAR_SPACE	JUN
amnesia	EXTRACELLULAR_SPACE	JUND
amnesia	EXTRACELLULAR_SPACE	MAF
amnesia	EXTRACELLULAR_SPACE	NCOA3
amnesia	EXTRACELLULAR_SPACE	NFIL3
amnesia	EXTRACELLULAR_SPACE	NFKB1
amnesia	EXTRACELLULAR_SPACE	NFKBIA
amnesia	EXTRACELLULAR_SPACE	PPARA
amnesia	EXTRACELLULAR_SPACE	REL
amnesia	EXTRACELLULAR_SPACE	RELA
amnesia	EXTRACELLULAR_SPACE	SMAD3
amnesia	EXTRACELLULAR_SPACE	SP1
amnesia	EXTRACELLULAR_SPACE	SP3
amnesia	EXTRACELLULAR_SPACE	STAT1
amnesia	EXTRACELLULAR_SPACE	STAT3
amnesia	EXTRACELLULAR_SPACE	TFAP2A
amnesia	G_PROTEIN_COUPLED_RECEPTOR_PROTEIN_SIGNALING_PATHWAY	NFKB1
amnesia	INTRACELLULAR_ORGANELLE_PART	ABL1
amnesia	INTRACELLULAR_ORGANELLE_PART	E2F1
amnesia	INTRINSIC_TO_PLASMA_MEMBRANE	GATA1
amnesia	INTRINSIC_TO_PLASMA_MEMBRANE	RXRA
amnesia	INTRINSIC_TO_PLASMA_MEMBRANE	SP1
amnesia	INTRINSIC_TO_PLASMA_MEMBRANE	SPI1
amnesia	MEMBRANE	ETS1
amnesia	MEMBRANE	RXRA
amnesia	MEMBRANE	SP1
amnesia	MEMBRANE	SPI1
amnesia	MEMBRANE_PART	MITF
amnesia	MEMBRANE_PART	SP1
amnesia	MEMBRANE_PART	SPI1
amnesia	NUCLEOBASENUCLEOSIDENUCLEOTIDE_AND_NUCLEIC_ACID_METABOLIC_PROCESS	BCL6
amnesia	NUCLEOBASENUCLEOSIDENUCLEOTIDE_AND_NUCLEIC_ACID_METABOLIC_PROCESS	BDP1
amnesia	NUCLEOBASENUCLEOSIDENUCLEOTIDE_AND_NUCLEIC_ACID_METABOLIC_PROCESS	BRCA1
amnesia	NUCLEOBASENUCLEOSIDENUCLEOTIDE_AND_NUCLEIC_ACID_METABOLIC_PROCESS	CEBPD
amnesia	NUCLEOBASENUCLEOSIDENUCLEOTIDE_AND_NUCLEIC_ACID_METABOLIC_PROCESS	CREBBP
amnesia	NUCLEOBASENUCLEOSIDENUCLEOTIDE_AND_NUCLEIC_ACID_METABOLIC_PROCESS	CTCF
amnesia	NUCLEOBASENUCLEOSIDENUCLEOTIDE_AND_NUCLEIC_ACID_METABOLIC_PROCESS	E2F1
amnesia	NUCLEOBASENUCLEOSIDENUCLEOTIDE_AND_NUCLEIC_ACID_METABOLIC_PROCESS	E2F4
amnesia	NUCLEOBASENUCLEOSIDENUCLEOTIDE_AND_NUCLEIC_ACID_METABOLIC_PROCESS	EP300
amnesia	NUCLEOBASENUCLEOSIDENUCLEOTIDE_AND_NUCLEIC_ACID_METABOLIC_PROCESS	ESR1
amnesia	NUCLEOBASENUCLEOSIDENUCLEOTIDE_AND_NUCLEIC_ACID_METABOLIC_PROCESS	GATA1
amnesia	NUCLEOBASENUCLEOSIDENUCLEOTIDE_AND_NUCLEIC_ACID_METABOLIC_PROCESS	HDAC1
amnesia	NUCLEOBASENUCLEOSIDENUCLEOTIDE_AND_NUCLEIC_ACID_METABOLIC_PROCESS	HDAC2
amnesia	NUCLEOBASENUCLEOSIDENUCLEOTIDE_AND_NUCLEIC_ACID_METABOLIC_PROCESS	HIF1A
amnesia	NUCLEOBASENUCLEOSIDENUCLEOTIDE_AND_NUCLEIC_ACID_METABOLIC_PROCESS	HMGB2
amnesia	NUCLEOBASENUCLEOSIDENUCLEOTIDE_AND_NUCLEIC_ACID_METABOLIC_PROCESS	HOXA9
amnesia	NUCLEOBASENUCLEOSIDENUCLEOTIDE_AND_NUCLEIC_ACID_METABOLIC_PROCESS	ID2
amnesia	NUCLEOBASENUCLEOSIDENUCLEOTIDE_AND_NUCLEIC_ACID_METABOLIC_PROCESS	IRF4
amnesia	NUCLEOBASENUCLEOSIDENUCLEOTIDE_AND_NUCLEIC_ACID_METABOLIC_PROCESS	KAT2B
amnesia	NUCLEOBASENUCLEOSIDENUCLEOTIDE_AND_NUCLEIC_ACID_METABOLIC_PROCESS	MYC
amnesia	NUCLEOBASENUCLEOSIDENUCLEOTIDE_AND_NUCLEIC_ACID_METABOLIC_PROCESS	MYCN
amnesia	NUCLEOBASENUCLEOSIDENUCLEOTIDE_AND_NUCLEIC_ACID_METABOLIC_PROCESS	NCOR2
amnesia	NUCLEOBASENUCLEOSIDENUCLEOTIDE_AND_NUCLEIC_ACID_METABOLIC_PROCESS	NF1
amnesia	NUCLEOBASENUCLEOSIDENUCLEOTIDE_AND_NUCLEIC_ACID_METABOLIC_PROCESS	NFKB1
amnesia	NUCLEOBASENUCLEOSIDENUCLEOTIDE_AND_NUCLEIC_ACID_METABOLIC_PROCESS	NFYA
amnesia	NUCLEOBASENUCLEOSIDENUCLEOTIDE_AND_NUCLEIC_ACID_METABOLIC_PROCESS	NR2F2
amnesia	NUCLEOBASENUCLEOSIDENUCLEOTIDE_AND_NUCLEIC_ACID_METABOLIC_PROCESS	PARP1
amnesia	NUCLEOBASENUCLEOSIDENUCLEOTIDE_AND_NUCLEIC_ACID_METABOLIC_PROCESS	POU2F1
amnesia	NUCLEOBASENUCLEOSIDENUCLEOTIDE_AND_NUCLEIC_ACID_METABOLIC_PROCESS	RB1
amnesia	NUCLEOBASENUCLEOSIDENUCLEOTIDE_AND_NUCLEIC_ACID_METABOLIC_PROCESS	RBMX
amnesia	NUCLEOBASENUCLEOSIDENUCLEOTIDE_AND_NUCLEIC_ACID_METABOLIC_PROCESS	RELA
amnesia	NUCLEOBASENUCLEOSIDENUCLEOTIDE_AND_NUCLEIC_ACID_METABOLIC_PROCESS	SIRT1
amnesia	NUCLEOBASENUCLEOSIDENUCLEOTIDE_AND_NUCLEIC_ACID_METABOLIC_PROCESS	SP1
amnesia	NUCLEOBASENUCLEOSIDENUCLEOTIDE_AND_NUCLEIC_ACID_METABOLIC_PROCESS	STAT3
amnesia	NUCLEOBASENUCLEOSIDENUCLEOTIDE_AND_NUCLEIC_ACID_METABOLIC_PROCESS	TNFAIP3
amnesia	NUCLEOBASENUCLEOSIDENUCLEOTIDE_AND_NUCLEIC_ACID_METABOLIC_PROCESS	TP53
amnesia	NUCLEOBASENUCLEOSIDENUCLEOTIDE_AND_NUCLEIC_ACID_METABOLIC_PROCESS	TP63
amnesia	NUCLEOBASENUCLEOSIDENUCLEOTIDE_AND_NUCLEIC_ACID_METABOLIC_PROCESS	WT1
amnesia	NUCLEOBASENUCLEOSIDENUCLEOTIDE_AND_NUCLEIC_ACID_METABOLIC_PROCESS	YBX1
amnesia	NUCLEOBASENUCLEOSIDENUCLEOTIDE_AND_NUCLEIC_ACID_METABOLIC_PROCESS	YY1
amnesia	NUCLEOBASENUCLEOSIDENUCLEOTIDE_AND_NUCLEIC_ACID_METABOLIC_PROCESS	ZBTB7A
amnesia	NUCLEOBASENUCLEOSIDENUCLEOTIDE_AND_NUCLEIC_ACID_METABOLIC_PROCESS	ZNF382
amnesia	NUCLEUS	ABL1
amnesia	NUCLEUS	BCL3
amnesia	NUCLEUS	BDP1
amnesia	NUCLEUS	BRCA1
amnesia	NUCLEUS	CREBBP
amnesia	NUCLEUS	E2F1
amnesia	NUCLEUS	E2F4
amnesia	NUCLEUS	EP300
amnesia	NUCLEUS	ESR1
amnesia	NUCLEUS	HDAC1
amnesia	NUCLEUS	HDAC9
amnesia	NUCLEUS	IFI16
amnesia	NUCLEUS	KAT2B
amnesia	NUCLEUS	MYC
amnesia	NUCLEUS	MYCN
amnesia	NUCLEUS	NR3C1
amnesia	NUCLEUS	PARP1
amnesia	NUCLEUS	SIRT1
amnesia	NUCLEUS	SOX6
amnesia	NUCLEUS	SP1
amnesia	NUCLEUS	TNFAIP3
amnesia	NUCLEUS	TP53
amnesia	NUCLEUS	YBX1
amnesia	NUCLEUS	YY1
amnesia	ORGANELLE_PART	ABL1
amnesia	ORGANELLE_PART	E2F1
amnesia	PLASMA_MEMBRANE	NR3C2
amnesia	PLASMA_MEMBRANE	RXRA
amnesia	PLASMA_MEMBRANE	SP1
amnesia	PLASMA_MEMBRANE	SP3
amnesia	PLASMA_MEMBRANE	SPI1
amnesia	PLASMA_MEMBRANE_PART	GATA1
amnesia	PLASMA_MEMBRANE_PART	NR3C2
amnesia	PLASMA_MEMBRANE_PART	RXRA
amnesia	PLASMA_MEMBRANE_PART	SP1
amnesia	PLASMA_MEMBRANE_PART	SPI1
amnesia	REPRODUCTION	NR5A1
amnesia	REPRODUCTIVE_PROCESS	NR5A1
amnesia	RESPONSE_TO_EXTERNAL_STIMULUS	APEX1
amnesia	RESPONSE_TO_EXTERNAL_STIMULUS	ATF2
amnesia	RESPONSE_TO_EXTERNAL_STIMULUS	ATF3
amnesia	RESPONSE_TO_EXTERNAL_STIMULUS	ATF4
amnesia	RESPONSE_TO_EXTERNAL_STIMULUS	BCL3
amnesia	RESPONSE_TO_EXTERNAL_STIMULUS	BCL6
amnesia	RESPONSE_TO_EXTERNAL_STIMULUS	CEBPA
amnesia	RESPONSE_TO_EXTERNAL_STIMULUS	CEBPB
amnesia	RESPONSE_TO_EXTERNAL_STIMULUS	CREB1
amnesia	RESPONSE_TO_EXTERNAL_STIMULUS	CREBBP
amnesia	RESPONSE_TO_EXTERNAL_STIMULUS	EGR1
amnesia	RESPONSE_TO_EXTERNAL_STIMULUS	EP300
amnesia	RESPONSE_TO_EXTERNAL_STIMULUS	ERCC2
amnesia	RESPONSE_TO_EXTERNAL_STIMULUS	ESR1
amnesia	RESPONSE_TO_EXTERNAL_STIMULUS	ETS1
amnesia	RESPONSE_TO_EXTERNAL_STIMULUS	ETV3
amnesia	RESPONSE_TO_EXTERNAL_STIMULUS	EZH2
amnesia	RESPONSE_TO_EXTERNAL_STIMULUS	FHL2
amnesia	RESPONSE_TO_EXTERNAL_STIMULUS	FOS
amnesia	RESPONSE_TO_EXTERNAL_STIMULUS	FOSL1
amnesia	RESPONSE_TO_EXTERNAL_STIMULUS	FOSL2
amnesia	RESPONSE_TO_EXTERNAL_STIMULUS	GATA1
amnesia	RESPONSE_TO_EXTERNAL_STIMULUS	GATA3
amnesia	RESPONSE_TO_EXTERNAL_STIMULUS	GFI1
amnesia	RESPONSE_TO_EXTERNAL_STIMULUS	HDAC4
amnesia	RESPONSE_TO_EXTERNAL_STIMULUS	HDAC9
amnesia	RESPONSE_TO_EXTERNAL_STIMULUS	HIF1A
amnesia	RESPONSE_TO_EXTERNAL_STIMULUS	HOXA9
amnesia	RESPONSE_TO_EXTERNAL_STIMULUS	HOXD3
amnesia	RESPONSE_TO_EXTERNAL_STIMULUS	HSF1
amnesia	RESPONSE_TO_EXTERNAL_STIMULUS	IRF1
amnesia	RESPONSE_TO_EXTERNAL_STIMULUS	IRF4
amnesia	RESPONSE_TO_EXTERNAL_STIMULUS	JUN
amnesia	RESPONSE_TO_EXTERNAL_STIMULUS	JUNB
amnesia	RESPONSE_TO_EXTERNAL_STIMULUS	JUND
amnesia	RESPONSE_TO_EXTERNAL_STIMULUS	KLF2
amnesia	RESPONSE_TO_EXTERNAL_STIMULUS	KLF4
amnesia	RESPONSE_TO_EXTERNAL_STIMULUS	KLF5
amnesia	RESPONSE_TO_EXTERNAL_STIMULUS	LEF1
amnesia	RESPONSE_TO_EXTERNAL_STIMULUS	NF1
amnesia	RESPONSE_TO_EXTERNAL_STIMULUS	NFKB1
amnesia	RESPONSE_TO_EXTERNAL_STIMULUS	NFKBIA
amnesia	RESPONSE_TO_EXTERNAL_STIMULUS	NR1I2
amnesia	RESPONSE_TO_EXTERNAL_STIMULUS	NR3C2
amnesia	RESPONSE_TO_EXTERNAL_STIMULUS	NRL
amnesia	RESPONSE_TO_EXTERNAL_STIMULUS	NUPR1
amnesia	RESPONSE_TO_EXTERNAL_STIMULUS	PARP1
amnesia	RESPONSE_TO_EXTERNAL_STIMULUS	POU2F1
amnesia	RESPONSE_TO_EXTERNAL_STIMULUS	RARA
amnesia	RESPONSE_TO_EXTERNAL_STIMULUS	RB1
amnesia	RESPONSE_TO_EXTERNAL_STIMULUS	REL
amnesia	RESPONSE_TO_EXTERNAL_STIMULUS	RELA
amnesia	RESPONSE_TO_EXTERNAL_STIMULUS	RELB
amnesia	RESPONSE_TO_EXTERNAL_STIMULUS	RUNX1
amnesia	RESPONSE_TO_EXTERNAL_STIMULUS	SATB1
amnesia	RESPONSE_TO_EXTERNAL_STIMULUS	SIRT1
amnesia	RESPONSE_TO_EXTERNAL_STIMULUS	SMAD4
amnesia	RESPONSE_TO_EXTERNAL_STIMULUS	SMAD7
amnesia	RESPONSE_TO_EXTERNAL_STIMULUS	SP1
amnesia	RESPONSE_TO_EXTERNAL_STIMULUS	SP3
amnesia	RESPONSE_TO_EXTERNAL_STIMULUS	SPI1
amnesia	RESPONSE_TO_EXTERNAL_STIMULUS	SRF
amnesia	RESPONSE_TO_EXTERNAL_STIMULUS	STAT1
amnesia	RESPONSE_TO_EXTERNAL_STIMULUS	STAT3
amnesia	RESPONSE_TO_EXTERNAL_STIMULUS	STAT6
amnesia	RESPONSE_TO_EXTERNAL_STIMULUS	TBP
amnesia	RESPONSE_TO_EXTERNAL_STIMULUS	TBX21
amnesia	RESPONSE_TO_EXTERNAL_STIMULUS	TFAP2A
amnesia	RESPONSE_TO_EXTERNAL_STIMULUS	TNFAIP3
amnesia	RESPONSE_TO_EXTERNAL_STIMULUS	TP53
amnesia	RESPONSE_TO_EXTERNAL_STIMULUS	TWIST1
amnesia	RESPONSE_TO_EXTERNAL_STIMULUS	USF1
amnesia	RESPONSE_TO_EXTERNAL_STIMULUS	USF2
amnesia	RESPONSE_TO_EXTERNAL_STIMULUS	YY1
amnesia	RESPONSE_TO_EXTERNAL_STIMULUS	ZBTB17
amnesia	RESPONSE_TO_EXTERNAL_STIMULUS	ZBTB2
anemia	ANATOMICAL_STRUCTURE_DEVELOPMENT	hsa-miR-106a	E2F1,EGR1,MYC,MYCN,SP1,ESR1,
anemia	ANATOMICAL_STRUCTURE_DEVELOPMENT	hsa-miR-195	MYC,EGR3,E2F1,E2F3,STAT5B,
anemia	ANATOMICAL_STRUCTURE_DEVELOPMENT	hsa-miR-20b	E2F1,MYC,ESR1,
anemia	ANATOMICAL_STRUCTURE_DEVELOPMENT	hsa-miR-218	E6,
anemia	ANATOMICAL_STRUCTURE_DEVELOPMENT	hsa-miR-29a	HMGA1,MYC,NFKB1,YY1,IL4,PDGFB,TGFB1,CEBPA,JUN,
anemia	ANATOMICAL_STRUCTURE_DEVELOPMENT	hsa-miR-29b	NFKB1,YY1,CEBPA,MYC,JUN,
anemia	ANATOMICAL_STRUCTURE_DEVELOPMENT	hsa-miR-29c	MYC,NFKB1,YY1,
anemia	CELL_SURFACE_RECEPTOR_LINKED_SIGNAL_TRANSDUCTION	hsa-miR-125a	EGR1,TLR2,
anemia	CELL_SURFACE_RECEPTOR_LINKED_SIGNAL_TRANSDUCTION	hsa-miR-135b	STAT4,FOXM1,
anemia	CELL_SURFACE_RECEPTOR_LINKED_SIGNAL_TRANSDUCTION	hsa-miR-21	JUN,BMP6,ESR1,NFIB,PTEN,REST,STAT3,FOXO3,RASGRF1,BMPR1A,BMPR1B,EGFR,NFKB1,DDX5,TCF4,ETV5,REL,RELA,STAT4,
anemia	CELL_SURFACE_RECEPTOR_LINKED_SIGNAL_TRANSDUCTION	hsa-miR-376c
anemia	CELL_SURFACE_RECEPTOR_LINKED_SIGNAL_TRANSDUCTION	hsa-miR-7	HOXD10,SRSF1,FOXP3,
anemia	CHROMOSOME	hsa-miR-192	TP53,TGFB1,HNF1A,
anemia	CHROMOSOME	hsa-miR-663a
anemia	EXTRACELLULAR_REGION	hsa-miR-29a	HMGA1,MYC,NFKB1,YY1,IL4,PDGFB,TGFB1,CEBPA,JUN,
anemia	EXTRACELLULAR_REGION	hsa-miR-29b	NFKB1,YY1,CEBPA,MYC,JUN,
anemia	EXTRACELLULAR_REGION	hsa-miR-29c	MYC,NFKB1,YY1,
anemia	EXTRACELLULAR_REGION	hsa-miR-767
anemia	MULTICELLULAR_ORGANISMAL_DEVELOPMENT	hsa-miR-106a	E2F1,EGR1,MYC,MYCN,SP1,ESR1,
anemia	MULTICELLULAR_ORGANISMAL_DEVELOPMENT	hsa-miR-128
anemia	MULTICELLULAR_ORGANISMAL_DEVELOPMENT	hsa-miR-130a
anemia	MULTICELLULAR_ORGANISMAL_DEVELOPMENT	hsa-miR-133b	PPP3R1,TNFSF12,MYOG,
anemia	MULTICELLULAR_ORGANISMAL_DEVELOPMENT	hsa-miR-135b	STAT4,FOXM1,
anemia	MULTICELLULAR_ORGANISMAL_DEVELOPMENT	hsa-miR-152	IL6,
anemia	MULTICELLULAR_ORGANISMAL_DEVELOPMENT	hsa-miR-185	EGR1,
anemia	MULTICELLULAR_ORGANISMAL_DEVELOPMENT	hsa-miR-204
anemia	MULTICELLULAR_ORGANISMAL_DEVELOPMENT	hsa-miR-20b	E2F1,MYC,ESR1,
anemia	MULTICELLULAR_ORGANISMAL_DEVELOPMENT	hsa-miR-21	JUN,BMP6,ESR1,NFIB,PTEN,REST,STAT3,FOXO3,RASGRF1,BMPR1A,BMPR1B,EGFR,NFKB1,DDX5,TCF4,ETV5,REL,RELA,STAT4,
anemia	MULTICELLULAR_ORGANISMAL_DEVELOPMENT	hsa-miR-218	E6,
anemia	MULTICELLULAR_ORGANISMAL_DEVELOPMENT	hsa-miR-29a	HMGA1,MYC,NFKB1,YY1,IL4,PDGFB,TGFB1,CEBPA,JUN,
anemia	MULTICELLULAR_ORGANISMAL_DEVELOPMENT	hsa-miR-29b	NFKB1,YY1,CEBPA,MYC,JUN,
anemia	MULTICELLULAR_ORGANISMAL_DEVELOPMENT	hsa-miR-29c	MYC,NFKB1,YY1,
anemia	MULTICELLULAR_ORGANISMAL_DEVELOPMENT	hsa-miR-320a
anemia	MULTICELLULAR_ORGANISMAL_DEVELOPMENT	hsa-miR-34b	TP53,SNAI1,ZEB1,
anemia	MULTICELLULAR_ORGANISMAL_DEVELOPMENT	hsa-miR-34c	TP53,MAPK14,SP1,
anemia	MULTICELLULAR_ORGANISMAL_DEVELOPMENT	hsa-miR-767
anemia	NUCLEUS	hsa-miR-101	HMGA1,KDM2A,EZH2,
anemia	NUCLEUS	hsa-miR-10b	PDLIM7,TWIST1,NFKB1,
anemia	NUCLEUS	hsa-miR-138
anemia	NUCLEUS	hsa-miR-146a	BRCA1,IL1B,NFKB1,ZBTB16,TLR2,TGFB1,SPI1,TNFSF12,ETS1,
anemia	NUCLEUS	hsa-miR-148a	IL6,EGR1,MYB,
anemia	NUCLEUS	hsa-miR-15a	MYB,MYC,PRKCA,E2F1,E2F3,STAT5B,
anemia	NUCLEUS	hsa-miR-181a	TP63,TCF4,
anemia	NUCLEUS	hsa-miR-182	IL2,DDX5,
anemia	NUCLEUS	hsa-miR-183	EGR1,
anemia	NUCLEUS	hsa-miR-19b	E2F1,MYC,MYCN,NKX2-5,TLX1,TLX3,ESR1,STAT5B,SPI1,
anemia	NUCLEUS	hsa-miR-200a	GEMIN2,TGFB1,ZEB1,ZEB2,BMP4,TWIST1,SNAI2,SIX1,SMAD3,HDAC4,TP53,GATA3,
anemia	NUCLEUS	hsa-miR-200b	GEMIN2,TGFB1,ZEB1,ZEB2,EGR1,BMP4,TWIST1,SNAI2,SIX1,SMAD3,TP53,GATA3,
anemia	NUCLEUS	hsa-miR-21	JUN,BMP6,ESR1,NFIB,PTEN,REST,STAT3,FOXO3,RASGRF1,BMPR1A,BMPR1B,EGFR,NFKB1,DDX5,TCF4,ETV5,REL,RELA,STAT4,
anemia	NUCLEUS	hsa-miR-221	MYC,MYCN,PDGFA,ESR1,SRSF1,PSMD9,FOSL1,
anemia	NUCLEUS	hsa-miR-24	BMP2,TGFB1,PDGFD,RUNX2,EGR1,ESR2,
anemia	NUCLEUS	hsa-miR-26a	MYC,
anemia	NUCLEUS	hsa-miR-29a	HMGA1,MYC,NFKB1,YY1,IL4,PDGFB,TGFB1,CEBPA,JUN,
anemia	NUCLEUS	hsa-miR-30e	EGR1,
anemia	NUCLEUS	hsa-miR-34b	TP53,SNAI1,ZEB1,
anemia	NUCLEUS	hsa-miR-34c	TP53,MAPK14,SP1,
anemia	SYSTEM_DEVELOPMENT	hsa-miR-106a	E2F1,EGR1,MYC,MYCN,SP1,ESR1,
anemia	SYSTEM_DEVELOPMENT	hsa-miR-128
anemia	SYSTEM_DEVELOPMENT	hsa-miR-152	IL6,
anemia	SYSTEM_DEVELOPMENT	hsa-miR-20b	E2F1,MYC,ESR1,
anemia	SYSTEM_DEVELOPMENT	hsa-miR-218	E6,
anemia	SYSTEM_DEVELOPMENT	hsa-miR-29a	HMGA1,MYC,NFKB1,YY1,IL4,PDGFB,TGFB1,CEBPA,JUN,
anemia	SYSTEM_DEVELOPMENT	hsa-miR-29b	NFKB1,YY1,CEBPA,MYC,JUN,
anemia	SYSTEM_DEVELOPMENT	hsa-miR-29c	MYC,NFKB1,YY1,
anemia	SYSTEM_DEVELOPMENT	hsa-miR-767
anemia	ANATOMICAL_STRUCTURE_DEVELOPMENT	BRCA1
anemia	ANATOMICAL_STRUCTURE_DEVELOPMENT	EGR1
anemia	ANATOMICAL_STRUCTURE_DEVELOPMENT	ELF3
anemia	ANATOMICAL_STRUCTURE_DEVELOPMENT	ERF
anemia	ANATOMICAL_STRUCTURE_DEVELOPMENT	ETS1
anemia	ANATOMICAL_STRUCTURE_DEVELOPMENT	GATA4
anemia	ANATOMICAL_STRUCTURE_DEVELOPMENT	HDAC2
anemia	ANATOMICAL_STRUCTURE_DEVELOPMENT	HDAC5
anemia	ANATOMICAL_STRUCTURE_DEVELOPMENT	HEY1
anemia	ANATOMICAL_STRUCTURE_DEVELOPMENT	JUN
anemia	ANATOMICAL_STRUCTURE_DEVELOPMENT	LHX2
anemia	ANATOMICAL_STRUCTURE_DEVELOPMENT	MYB
anemia	ANATOMICAL_STRUCTURE_DEVELOPMENT	NFKB1
anemia	ANATOMICAL_STRUCTURE_DEVELOPMENT	NR2F2
anemia	ANATOMICAL_STRUCTURE_DEVELOPMENT	OTX2
anemia	ANATOMICAL_STRUCTURE_DEVELOPMENT	PITX1
anemia	ANATOMICAL_STRUCTURE_DEVELOPMENT	PITX2
anemia	ANATOMICAL_STRUCTURE_DEVELOPMENT	POU5F1
anemia	ANATOMICAL_STRUCTURE_DEVELOPMENT	REL
anemia	ANATOMICAL_STRUCTURE_DEVELOPMENT	RELA
anemia	ANATOMICAL_STRUCTURE_DEVELOPMENT	RUNX1
anemia	ANATOMICAL_STRUCTURE_DEVELOPMENT	SATB1
anemia	ANATOMICAL_STRUCTURE_DEVELOPMENT	SOX10
anemia	ANATOMICAL_STRUCTURE_DEVELOPMENT	SOX9
anemia	ANATOMICAL_STRUCTURE_DEVELOPMENT	SP1
anemia	ANATOMICAL_STRUCTURE_DEVELOPMENT	TFAP2A
anemia	ANATOMICAL_STRUCTURE_DEVELOPMENT	VDR
anemia	ANATOMICAL_STRUCTURE_DEVELOPMENT	WT1
anemia	CELL_SURFACE_RECEPTOR_LINKED_SIGNAL_TRANSDUCTION	APEX1
anemia	CELL_SURFACE_RECEPTOR_LINKED_SIGNAL_TRANSDUCTION	CREB1
anemia	CELL_SURFACE_RECEPTOR_LINKED_SIGNAL_TRANSDUCTION	GATA1
anemia	CELL_SURFACE_RECEPTOR_LINKED_SIGNAL_TRANSDUCTION	NFKB1
anemia	CELL_SURFACE_RECEPTOR_LINKED_SIGNAL_TRANSDUCTION	RELA
anemia	CELL_SURFACE_RECEPTOR_LINKED_SIGNAL_TRANSDUCTION	SP1
anemia	CELL_SURFACE_RECEPTOR_LINKED_SIGNAL_TRANSDUCTION	STAT1
anemia	CELL_SURFACE_RECEPTOR_LINKED_SIGNAL_TRANSDUCTION	WT1
anemia	CHROMOSOME	ABL1
anemia	CHROMOSOME	E2F1
anemia	CHROMOSOME	RB1
anemia	CHROMOSOME	WT1
anemia	DEFENSE_RESPONSE	APEX1
anemia	DEFENSE_RESPONSE	BCL6
anemia	DEFENSE_RESPONSE	CEBPB
anemia	DEFENSE_RESPONSE	CREB5
anemia	DEFENSE_RESPONSE	EP300
anemia	DEFENSE_RESPONSE	ETV3
anemia	DEFENSE_RESPONSE	FOSL2
anemia	DEFENSE_RESPONSE	GATA3
anemia	DEFENSE_RESPONSE	GLI1
anemia	DEFENSE_RESPONSE	HOXA9
anemia	DEFENSE_RESPONSE	HSF1
anemia	DEFENSE_RESPONSE	IRF1
anemia	DEFENSE_RESPONSE	IRF8
anemia	DEFENSE_RESPONSE	JUND
anemia	DEFENSE_RESPONSE	KLF2
anemia	DEFENSE_RESPONSE	MYB
anemia	DEFENSE_RESPONSE	NFKB1
anemia	DEFENSE_RESPONSE	NFKBIA
anemia	DEFENSE_RESPONSE	NR1I2
anemia	DEFENSE_RESPONSE	NR3C2
anemia	DEFENSE_RESPONSE	PARP1
anemia	DEFENSE_RESPONSE	REL
anemia	DEFENSE_RESPONSE	RELA
anemia	DEFENSE_RESPONSE	SATB1
anemia	DEFENSE_RESPONSE	SP1
anemia	DEFENSE_RESPONSE	SPI1
anemia	DEFENSE_RESPONSE	STAT1
anemia	DEFENSE_RESPONSE	STAT3
anemia	DEFENSE_RESPONSE	STAT6
anemia	DEFENSE_RESPONSE	TBP
anemia	DEFENSE_RESPONSE	TBX21
anemia	DEFENSE_RESPONSE	TRERF1
anemia	EXTRACELLULAR_REGION	ATF4
anemia	EXTRACELLULAR_REGION	CEBPB
anemia	EXTRACELLULAR_REGION	EGR1
anemia	EXTRACELLULAR_REGION	EP300
anemia	EXTRACELLULAR_REGION	EPAS1
anemia	EXTRACELLULAR_REGION	ETS1
anemia	EXTRACELLULAR_REGION	ETS2
anemia	EXTRACELLULAR_REGION	FOS
anemia	EXTRACELLULAR_REGION	GATA1
anemia	EXTRACELLULAR_REGION	GATA4
anemia	EXTRACELLULAR_REGION	HIF1A
anemia	EXTRACELLULAR_REGION	HOXB7
anemia	EXTRACELLULAR_REGION	JUN
anemia	EXTRACELLULAR_REGION	JUNB
anemia	EXTRACELLULAR_REGION	JUND
anemia	EXTRACELLULAR_REGION	MAF
anemia	EXTRACELLULAR_REGION	NCOA3
anemia	EXTRACELLULAR_REGION	NFIC
anemia	EXTRACELLULAR_REGION	NFIL3
anemia	EXTRACELLULAR_REGION	NFKB1
anemia	EXTRACELLULAR_REGION	NR1H3
anemia	EXTRACELLULAR_REGION	PPARA
anemia	EXTRACELLULAR_REGION	PPARD
anemia	EXTRACELLULAR_REGION	REL
anemia	EXTRACELLULAR_REGION	RELA
anemia	EXTRACELLULAR_REGION	SMAD1
anemia	EXTRACELLULAR_REGION	SMAD3
anemia	EXTRACELLULAR_REGION	SP1
anemia	EXTRACELLULAR_REGION	SP3
anemia	EXTRACELLULAR_REGION	STAT1
anemia	EXTRACELLULAR_REGION	STAT3
anemia	EXTRACELLULAR_REGION	TFAP2A
anemia	EXTRACELLULAR_REGION	VDR
anemia	EXTRACELLULAR_REGION	YY1
anemia	G_PROTEIN_COUPLED_RECEPTOR_PROTEIN_SIGNALING_PATHWAY	NFKB1
anemia	INTEGRAL_TO_MEMBRANE	MITF
anemia	INTEGRAL_TO_MEMBRANE	SP1
anemia	INTEGRAL_TO_MEMBRANE	SPI1
anemia	INTEGRAL_TO_PLASMA_MEMBRANE	GATA1
anemia	INTEGRAL_TO_PLASMA_MEMBRANE	RXRA
anemia	INTEGRAL_TO_PLASMA_MEMBRANE	SP1
anemia	INTEGRAL_TO_PLASMA_MEMBRANE	SPI1
anemia	INTRACELLULAR_NON_MEMBRANE_BOUND_ORGANELLE	E2F1
anemia	INTRACELLULAR_ORGANELLE_PART	ABL1
anemia	INTRACELLULAR_ORGANELLE_PART	E2F1
anemia	INTRINSIC_TO_MEMBRANE	GATA1
anemia	INTRINSIC_TO_MEMBRANE	MITF
anemia	INTRINSIC_TO_MEMBRANE	SP1
anemia	INTRINSIC_TO_MEMBRANE	SPI1
anemia	INTRINSIC_TO_PLASMA_MEMBRANE	GATA1
anemia	INTRINSIC_TO_PLASMA_MEMBRANE	RXRA
anemia	INTRINSIC_TO_PLASMA_MEMBRANE	SP1
anemia	INTRINSIC_TO_PLASMA_MEMBRANE	SPI1
anemia	MEMBRANE	ETS1
anemia	MEMBRANE	RXRA
anemia	MEMBRANE	SP1
anemia	MEMBRANE	SPI1
anemia	MEMBRANE_PART	MITF
anemia	MEMBRANE_PART	SP1
anemia	MEMBRANE_PART	SPI1
anemia	MULTICELLULAR_ORGANISMAL_DEVELOPMENT	ABL1
anemia	MULTICELLULAR_ORGANISMAL_DEVELOPMENT	BRCA1
anemia	MULTICELLULAR_ORGANISMAL_DEVELOPMENT	CEBPA
anemia	MULTICELLULAR_ORGANISMAL_DEVELOPMENT	EGR1
anemia	MULTICELLULAR_ORGANISMAL_DEVELOPMENT	EP300
anemia	MULTICELLULAR_ORGANISMAL_DEVELOPMENT	ERF
anemia	MULTICELLULAR_ORGANISMAL_DEVELOPMENT	ETS1
anemia	MULTICELLULAR_ORGANISMAL_DEVELOPMENT	FLI1
anemia	MULTICELLULAR_ORGANISMAL_DEVELOPMENT	GATA4
anemia	MULTICELLULAR_ORGANISMAL_DEVELOPMENT	HDAC1
anemia	MULTICELLULAR_ORGANISMAL_DEVELOPMENT	HDAC2
anemia	MULTICELLULAR_ORGANISMAL_DEVELOPMENT	HDAC4
anemia	MULTICELLULAR_ORGANISMAL_DEVELOPMENT	HDAC5
anemia	MULTICELLULAR_ORGANISMAL_DEVELOPMENT	HEY1
anemia	MULTICELLULAR_ORGANISMAL_DEVELOPMENT	HMGA1
anemia	MULTICELLULAR_ORGANISMAL_DEVELOPMENT	JUN
anemia	MULTICELLULAR_ORGANISMAL_DEVELOPMENT	MAML1
anemia	MULTICELLULAR_ORGANISMAL_DEVELOPMENT	MYB
anemia	MULTICELLULAR_ORGANISMAL_DEVELOPMENT	NFKB1
anemia	MULTICELLULAR_ORGANISMAL_DEVELOPMENT	OTX2
anemia	MULTICELLULAR_ORGANISMAL_DEVELOPMENT	PAX2
anemia	MULTICELLULAR_ORGANISMAL_DEVELOPMENT	PBX1
anemia	MULTICELLULAR_ORGANISMAL_DEVELOPMENT	PITX1
anemia	MULTICELLULAR_ORGANISMAL_DEVELOPMENT	POU3F2
anemia	MULTICELLULAR_ORGANISMAL_DEVELOPMENT	POU5F1
anemia	MULTICELLULAR_ORGANISMAL_DEVELOPMENT	RELA
anemia	MULTICELLULAR_ORGANISMAL_DEVELOPMENT	RUNX1
anemia	MULTICELLULAR_ORGANISMAL_DEVELOPMENT	SIRT1
anemia	MULTICELLULAR_ORGANISMAL_DEVELOPMENT	SOX10
anemia	MULTICELLULAR_ORGANISMAL_DEVELOPMENT	SOX9
anemia	MULTICELLULAR_ORGANISMAL_DEVELOPMENT	SP1
anemia	MULTICELLULAR_ORGANISMAL_DEVELOPMENT	STAT1
anemia	MULTICELLULAR_ORGANISMAL_DEVELOPMENT	STAT3
anemia	MULTICELLULAR_ORGANISMAL_DEVELOPMENT	TFAP2A
anemia	MULTICELLULAR_ORGANISMAL_DEVELOPMENT	TP53
anemia	MULTICELLULAR_ORGANISMAL_DEVELOPMENT	VDR
anemia	MULTICELLULAR_ORGANISMAL_DEVELOPMENT	WT1
anemia	NEUROLOGICAL_SYSTEM_PROCESS	CRX
anemia	NEUROLOGICAL_SYSTEM_PROCESS	CTCF
anemia	NEUROLOGICAL_SYSTEM_PROCESS	NRL
anemia	NEUROLOGICAL_SYSTEM_PROCESS	OTX2
anemia	NEUROLOGICAL_SYSTEM_PROCESS	REST
anemia	NON_MEMBRANE_BOUND_ORGANELLE	E2F1
anemia	NUCLEUS	ABL1
anemia	NUCLEUS	BCL3
anemia	NUCLEUS	BDP1
anemia	NUCLEUS	BRCA1
anemia	NUCLEUS	CREBBP
anemia	NUCLEUS	E2F1
anemia	NUCLEUS	E2F4
anemia	NUCLEUS	EP300
anemia	NUCLEUS	ESR1
anemia	NUCLEUS	HDAC1
anemia	NUCLEUS	HDAC9
anemia	NUCLEUS	IFI16
anemia	NUCLEUS	KAT2B
anemia	NUCLEUS	MYC
anemia	NUCLEUS	MYCN
anemia	NUCLEUS	NR3C1
anemia	NUCLEUS	PARP1
anemia	NUCLEUS	SIRT1
anemia	NUCLEUS	SOX6
anemia	NUCLEUS	SP1
anemia	NUCLEUS	TNFAIP3
anemia	NUCLEUS	TP53
anemia	NUCLEUS	YBX1
anemia	NUCLEUS	YY1
anemia	ORGANELLE_PART	ABL1
anemia	ORGANELLE_PART	E2F1
anemia	PLASMA_MEMBRANE	NR3C2
anemia	PLASMA_MEMBRANE	RXRA
anemia	PLASMA_MEMBRANE	SP1
anemia	PLASMA_MEMBRANE	SP3
anemia	PLASMA_MEMBRANE	SPI1
anemia	PLASMA_MEMBRANE_PART	GATA1
anemia	PLASMA_MEMBRANE_PART	NR3C2
anemia	PLASMA_MEMBRANE_PART	RXRA
anemia	PLASMA_MEMBRANE_PART	SP1
anemia	PLASMA_MEMBRANE_PART	SPI1
anemia	RECEPTOR_ACTIVITY	CIITA
anemia	RECEPTOR_ACTIVITY	CREB1
anemia	RECEPTOR_ACTIVITY	ETS1
anemia	RECEPTOR_ACTIVITY	JUN
anemia	RECEPTOR_ACTIVITY	RFX5
anemia	RECEPTOR_ACTIVITY	RFXANK
anemia	RECEPTOR_ACTIVITY	RFXAP
anemia	RECEPTOR_ACTIVITY	SP1
anemia	RECEPTOR_ACTIVITY	WT1
anemia	SUBSTRATE_SPECIFIC_CHANNEL_ACTIVITY	REST
anemia	SYSTEM_DEVELOPMENT	BRCA1
anemia	SYSTEM_DEVELOPMENT	CEBPA
anemia	SYSTEM_DEVELOPMENT	EGR1
anemia	SYSTEM_DEVELOPMENT	ERF
anemia	SYSTEM_DEVELOPMENT	ETS1
anemia	SYSTEM_DEVELOPMENT	FOXO1
anemia	SYSTEM_DEVELOPMENT	GATA4
anemia	SYSTEM_DEVELOPMENT	HDAC2
anemia	SYSTEM_DEVELOPMENT	HDAC5
anemia	SYSTEM_DEVELOPMENT	HEY1
anemia	SYSTEM_DEVELOPMENT	JUN
anemia	SYSTEM_DEVELOPMENT	MYB
anemia	SYSTEM_DEVELOPMENT	NFKB1
anemia	SYSTEM_DEVELOPMENT	NKX2-5
anemia	SYSTEM_DEVELOPMENT	OTX2
anemia	SYSTEM_DEVELOPMENT	PITX1
anemia	SYSTEM_DEVELOPMENT	PITX2
anemia	SYSTEM_DEVELOPMENT	POU5F1
anemia	SYSTEM_DEVELOPMENT	RELA
anemia	SYSTEM_DEVELOPMENT	RUNX1
anemia	SYSTEM_DEVELOPMENT	SOX10
anemia	SYSTEM_DEVELOPMENT	SOX9
anemia	SYSTEM_DEVELOPMENT	SP1
anemia	SYSTEM_DEVELOPMENT	TFAP2A
anemia	SYSTEM_DEVELOPMENT	VDR
anemia	SYSTEM_DEVELOPMENT	WT1
anemia	SYSTEM_PROCESS	CRX
anemia	SYSTEM_PROCESS	NRL
anemia	SYSTEM_PROCESS	REST
anorexia	SIGNAL_TRANSDUCTION	hsa-let-7c	AGO2,MYC,TRIM32,LIN28A,LIN28B,
anorexia	SIGNAL_TRANSDUCTION	hsa-miR-105
anorexia	SIGNAL_TRANSDUCTION	hsa-miR-10a	EGR1,
anorexia	SIGNAL_TRANSDUCTION	hsa-miR-122	HNF1A,FOXA1,FOXA2,
anorexia	SIGNAL_TRANSDUCTION	hsa-miR-125a	EGR1,TLR2,
anorexia	SIGNAL_TRANSDUCTION	hsa-miR-126	KLF2,
anorexia	SIGNAL_TRANSDUCTION	hsa-miR-128
anorexia	SIGNAL_TRANSDUCTION	hsa-miR-130a
anorexia	SIGNAL_TRANSDUCTION	hsa-miR-133b	PPP3R1,TNFSF12,MYOG,
anorexia	SIGNAL_TRANSDUCTION	hsa-miR-135a
anorexia	SIGNAL_TRANSDUCTION	hsa-miR-143	BRD2,IFNB1,IFNG,SRC,TP53,CEBPB,KLF2,TP73,SMAD3,SMAD4,JAG1,TGFB1,
anorexia	SIGNAL_TRANSDUCTION	hsa-miR-145	TP53,IFNB1,IFNG,SRC,KLF2,TP73,SMAD3,SMAD4,JAG1,BMP4,
anorexia	SIGNAL_TRANSDUCTION	hsa-miR-146a	BRCA1,IL1B,NFKB1,ZBTB16,TLR2,TGFB1,SPI1,TNFSF12,ETS1,
anorexia	SIGNAL_TRANSDUCTION	hsa-miR-146b	BRCA1,EGR1,
anorexia	SIGNAL_TRANSDUCTION	hsa-miR-149	EGR1,
anorexia	SIGNAL_TRANSDUCTION	hsa-miR-150
anorexia	SIGNAL_TRANSDUCTION	hsa-miR-181a	TP63,TCF4,
anorexia	SIGNAL_TRANSDUCTION	hsa-miR-181b	TGFB1,STAT3,TCF4,
anorexia	SIGNAL_TRANSDUCTION	hsa-miR-185	EGR1,
anorexia	SIGNAL_TRANSDUCTION	hsa-miR-186
anorexia	SIGNAL_TRANSDUCTION	hsa-miR-18a	E2F1,MYC,MYCN,NKX2-5,TLX1,TLX3,ESR1,STAT5B,SPI1,
anorexia	SIGNAL_TRANSDUCTION	hsa-miR-193a	MAX,RXRA,TP63,TP73,
anorexia	SIGNAL_TRANSDUCTION	hsa-miR-193b
anorexia	SIGNAL_TRANSDUCTION	hsa-miR-199a	TWIST1,NFKB1,
anorexia	SIGNAL_TRANSDUCTION	hsa-miR-19a	E2F1,MYC,MYCN,NKX2-5,PTEN,TLX1,TLX3,ESR1,STAT5B,SPI1,
anorexia	SIGNAL_TRANSDUCTION	hsa-miR-19b	E2F1,MYC,MYCN,NKX2-5,TLX1,TLX3,ESR1,STAT5B,SPI1,
anorexia	SIGNAL_TRANSDUCTION	hsa-miR-200a	GEMIN2,TGFB1,ZEB1,ZEB2,BMP4,TWIST1,SNAI2,SIX1,SMAD3,HDAC4,TP53,GATA3,
anorexia	SIGNAL_TRANSDUCTION	hsa-miR-203	E7,
anorexia	SIGNAL_TRANSDUCTION	hsa-miR-203a
anorexia	SIGNAL_TRANSDUCTION	hsa-miR-20a	CCND1,E2F1,MYC,MYCN,NKX2-5,TLX1,TLX3,ESR1,STAT5B,SPI1,
anorexia	SIGNAL_TRANSDUCTION	hsa-miR-20b	E2F1,MYC,ESR1,
anorexia	SIGNAL_TRANSDUCTION	hsa-miR-21	JUN,BMP6,ESR1,NFIB,PTEN,REST,STAT3,FOXO3,RASGRF1,BMPR1A,BMPR1B,EGFR,NFKB1,DDX5,TCF4,ETV5,REL,RELA,STAT4,
anorexia	SIGNAL_TRANSDUCTION	hsa-miR-215	TP53,
anorexia	SIGNAL_TRANSDUCTION	hsa-miR-218	E6,
anorexia	SIGNAL_TRANSDUCTION	hsa-miR-221	MYC,MYCN,PDGFA,ESR1,SRSF1,PSMD9,FOSL1,
anorexia	SIGNAL_TRANSDUCTION	hsa-miR-24	BMP2,TGFB1,PDGFD,RUNX2,EGR1,ESR2,
anorexia	SIGNAL_TRANSDUCTION	hsa-miR-26a	MYC,
anorexia	SIGNAL_TRANSDUCTION	hsa-miR-27a	RUNX1,TGFB1,RUNX2,EGR1,
anorexia	SIGNAL_TRANSDUCTION	hsa-miR-27b	ESR2,
anorexia	SIGNAL_TRANSDUCTION	hsa-miR-337
anorexia	SIGNAL_TRANSDUCTION	hsa-miR-34a	MYC,TP53,NR1H4,CEBPA,NFKB1,SNAI1,ZEB1,E2F3,
anorexia	SIGNAL_TRANSDUCTION	hsa-miR-375	CTCF,ASH1L,
anorexia	SIGNAL_TRANSDUCTION	hsa-miR-376c
anorexia	SIGNAL_TRANSDUCTION	hsa-miR-421	MYCN,
anorexia	SIGNAL_TRANSDUCTION	hsa-miR-424	HIF1A,
anorexia	SIGNAL_TRANSDUCTION	hsa-miR-483
anorexia	SIGNAL_TRANSDUCTION	hsa-miR-491
anorexia	SIGNAL_TRANSDUCTION	hsa-miR-503
anorexia	SIGNAL_TRANSDUCTION	hsa-miR-7	HOXD10,SRSF1,FOXP3,
anorexia	SIGNAL_TRANSDUCTION	hsa-miR-92a	E2F1,MYC,MYCN,NKX2-5,TLX1,TLX3,ESR1,STAT5B,SPI1,
anorexia	CYTOPLASM	NRF1
anorexia	DEFENSE_RESPONSE	APEX1
anorexia	DEFENSE_RESPONSE	BCL6
anorexia	DEFENSE_RESPONSE	CEBPB
anorexia	DEFENSE_RESPONSE	CREB5
anorexia	DEFENSE_RESPONSE	EP300
anorexia	DEFENSE_RESPONSE	ETV3
anorexia	DEFENSE_RESPONSE	FOSL2
anorexia	DEFENSE_RESPONSE	GATA3
anorexia	DEFENSE_RESPONSE	GLI1
anorexia	DEFENSE_RESPONSE	HOXA9
anorexia	DEFENSE_RESPONSE	HSF1
anorexia	DEFENSE_RESPONSE	IRF1
anorexia	DEFENSE_RESPONSE	IRF8
anorexia	DEFENSE_RESPONSE	JUND
anorexia	DEFENSE_RESPONSE	KLF2
anorexia	DEFENSE_RESPONSE	MYB
anorexia	DEFENSE_RESPONSE	NFKB1
anorexia	DEFENSE_RESPONSE	NFKBIA
anorexia	DEFENSE_RESPONSE	NR1I2
anorexia	DEFENSE_RESPONSE	NR3C2
anorexia	DEFENSE_RESPONSE	PARP1
anorexia	DEFENSE_RESPONSE	REL
anorexia	DEFENSE_RESPONSE	RELA
anorexia	DEFENSE_RESPONSE	SATB1
anorexia	DEFENSE_RESPONSE	SP1
anorexia	DEFENSE_RESPONSE	SPI1
anorexia	DEFENSE_RESPONSE	STAT1
anorexia	DEFENSE_RESPONSE	STAT3
anorexia	DEFENSE_RESPONSE	STAT6
anorexia	DEFENSE_RESPONSE	TBP
anorexia	DEFENSE_RESPONSE	TBX21
anorexia	DEFENSE_RESPONSE	TRERF1
anorexia	G_PROTEIN_COUPLED_RECEPTOR_PROTEIN_SIGNALING_PATHWAY	NFKB1
anorexia	INTEGRAL_TO_MEMBRANE	MITF
anorexia	INTEGRAL_TO_MEMBRANE	SP1
anorexia	INTEGRAL_TO_MEMBRANE	SPI1
anorexia	INTEGRAL_TO_PLASMA_MEMBRANE	GATA1
anorexia	INTEGRAL_TO_PLASMA_MEMBRANE	RXRA
anorexia	INTEGRAL_TO_PLASMA_MEMBRANE	SP1
anorexia	INTEGRAL_TO_PLASMA_MEMBRANE	SPI1
anorexia	INTRINSIC_TO_MEMBRANE	GATA1
anorexia	INTRINSIC_TO_MEMBRANE	MITF
anorexia	INTRINSIC_TO_MEMBRANE	SP1
anorexia	INTRINSIC_TO_MEMBRANE	SPI1
anorexia	INTRINSIC_TO_PLASMA_MEMBRANE	GATA1
anorexia	INTRINSIC_TO_PLASMA_MEMBRANE	RXRA
anorexia	INTRINSIC_TO_PLASMA_MEMBRANE	SP1
anorexia	INTRINSIC_TO_PLASMA_MEMBRANE	SPI1
anorexia	MEMBRANE	ETS1
anorexia	MEMBRANE	RXRA
anorexia	MEMBRANE	SP1
anorexia	MEMBRANE	SPI1
anorexia	MEMBRANE_PART	MITF
anorexia	MEMBRANE_PART	SP1
anorexia	MEMBRANE_PART	SPI1
anorexia	PLASMA_MEMBRANE	NR3C2
anorexia	PLASMA_MEMBRANE	RXRA
anorexia	PLASMA_MEMBRANE	SP1
anorexia	PLASMA_MEMBRANE	SP3
anorexia	PLASMA_MEMBRANE	SPI1
anorexia	PLASMA_MEMBRANE_PART	GATA1
anorexia	PLASMA_MEMBRANE_PART	NR3C2
anorexia	PLASMA_MEMBRANE_PART	RXRA
anorexia	PLASMA_MEMBRANE_PART	SP1
anorexia	PLASMA_MEMBRANE_PART	SPI1
anorexia	REPRODUCTION	NR5A1
anorexia	REPRODUCTIVE_PROCESS	NR5A1
anorexia	SIGNAL_TRANSDUCTION	AATF
anorexia	SIGNAL_TRANSDUCTION	AR
anorexia	SIGNAL_TRANSDUCTION	ATF2
anorexia	SIGNAL_TRANSDUCTION	ATF4
anorexia	SIGNAL_TRANSDUCTION	ATM
anorexia	SIGNAL_TRANSDUCTION	BCL6
anorexia	SIGNAL_TRANSDUCTION	BRCA1
anorexia	SIGNAL_TRANSDUCTION	CEBPD
anorexia	SIGNAL_TRANSDUCTION	CREB1
anorexia	SIGNAL_TRANSDUCTION	CREB5
anorexia	SIGNAL_TRANSDUCTION	CREM
anorexia	SIGNAL_TRANSDUCTION	E2F1
anorexia	SIGNAL_TRANSDUCTION	EGR1
anorexia	SIGNAL_TRANSDUCTION	ESR1
anorexia	SIGNAL_TRANSDUCTION	ESR2
anorexia	SIGNAL_TRANSDUCTION	ETS1
anorexia	SIGNAL_TRANSDUCTION	EZH2
anorexia	SIGNAL_TRANSDUCTION	FOXO1
anorexia	SIGNAL_TRANSDUCTION	FOXO3
anorexia	SIGNAL_TRANSDUCTION	HDAC9
anorexia	SIGNAL_TRANSDUCTION	HIF1A
anorexia	SIGNAL_TRANSDUCTION	HOXB7
anorexia	SIGNAL_TRANSDUCTION	IRF3
anorexia	SIGNAL_TRANSDUCTION	IRF8
anorexia	SIGNAL_TRANSDUCTION	JUN
anorexia	SIGNAL_TRANSDUCTION	MTA1
anorexia	SIGNAL_TRANSDUCTION	NCOR1
anorexia	SIGNAL_TRANSDUCTION	NFAT5
anorexia	SIGNAL_TRANSDUCTION	NFIL3
anorexia	SIGNAL_TRANSDUCTION	NFKB1
anorexia	SIGNAL_TRANSDUCTION	NFKBIA
anorexia	SIGNAL_TRANSDUCTION	PGR
anorexia	SIGNAL_TRANSDUCTION	PML
anorexia	SIGNAL_TRANSDUCTION	POU1F1
anorexia	SIGNAL_TRANSDUCTION	PPARG
anorexia	SIGNAL_TRANSDUCTION	PTTG1
anorexia	SIGNAL_TRANSDUCTION	RELA
anorexia	SIGNAL_TRANSDUCTION	REST
anorexia	SIGNAL_TRANSDUCTION	SIRT1
anorexia	SIGNAL_TRANSDUCTION	SP1
anorexia	SIGNAL_TRANSDUCTION	STAT1
anorexia	SIGNAL_TRANSDUCTION	STAT3
anorexia	SIGNAL_TRANSDUCTION	STAT5B
anorexia	SIGNAL_TRANSDUCTION	TFAP2C
anorexia	SIGNAL_TRANSDUCTION	TP53
anorexia	SIGNAL_TRANSDUCTION	VHL
anorexia	SIGNAL_TRANSDUCTION	WT1
anorexia	SIGNAL_TRANSDUCTION	WWP1
anorexia	SIGNAL_TRANSDUCTION	WWTR1
anorexia	SIGNAL_TRANSDUCTION	YY1
anorexia	SIGNAL_TRANSDUCTION	ZBTB16
anorexia	SYSTEM_PROCESS	CRX
anorexia	SYSTEM_PROCESS	NRL
anorexia	SYSTEM_PROCESS	REST
anxiety	EXTRACELLULAR_REGION	hsa-miR-29a	HMGA1,MYC,NFKB1,YY1,IL4,PDGFB,TGFB1,CEBPA,JUN,
anxiety	EXTRACELLULAR_REGION	hsa-miR-29b	NFKB1,YY1,CEBPA,MYC,JUN,
anxiety	EXTRACELLULAR_REGION	hsa-miR-29c	MYC,NFKB1,YY1,
anxiety	EXTRACELLULAR_REGION	hsa-miR-767
anxiety	EXTRACELLULAR_REGION_PART	hsa-miR-29a	HMGA1,MYC,NFKB1,YY1,IL4,PDGFB,TGFB1,CEBPA,JUN,
anxiety	EXTRACELLULAR_REGION_PART	hsa-miR-29b	NFKB1,YY1,CEBPA,MYC,JUN,
anxiety	EXTRACELLULAR_REGION_PART	hsa-miR-29c	MYC,NFKB1,YY1,
anxiety	EXTRACELLULAR_REGION_PART	hsa-miR-767
anxiety	EXTRACELLULAR_SPACE	hsa-miR-29b	NFKB1,YY1,CEBPA,MYC,JUN,
anxiety	NUCLEOBASENUCLEOSIDENUCLEOTIDE_AND_NUCLEIC_ACID_METABOLIC_PROCESS	hsa-miR-106a	E2F1,EGR1,MYC,MYCN,SP1,ESR1,
anxiety	NUCLEOBASENUCLEOSIDENUCLEOTIDE_AND_NUCLEIC_ACID_METABOLIC_PROCESS	hsa-miR-125b	NFKB1,TP53,AKT1,STAT4,CDX2,
anxiety	NUCLEOBASENUCLEOSIDENUCLEOTIDE_AND_NUCLEIC_ACID_METABOLIC_PROCESS	hsa-miR-128
anxiety	NUCLEOBASENUCLEOSIDENUCLEOTIDE_AND_NUCLEIC_ACID_METABOLIC_PROCESS	hsa-miR-130a
anxiety	NUCLEOBASENUCLEOSIDENUCLEOTIDE_AND_NUCLEIC_ACID_METABOLIC_PROCESS	hsa-miR-130b	EGR1,
anxiety	NUCLEOBASENUCLEOSIDENUCLEOTIDE_AND_NUCLEIC_ACID_METABOLIC_PROCESS	hsa-miR-142	LMO2,EGR1,
anxiety	NUCLEOBASENUCLEOSIDENUCLEOTIDE_AND_NUCLEIC_ACID_METABOLIC_PROCESS	hsa-miR-143	BRD2,IFNB1,IFNG,SRC,TP53,CEBPB,KLF2,TP73,SMAD3,SMAD4,JAG1,TGFB1,
anxiety	NUCLEOBASENUCLEOSIDENUCLEOTIDE_AND_NUCLEIC_ACID_METABOLIC_PROCESS	hsa-miR-145	TP53,IFNB1,IFNG,SRC,KLF2,TP73,SMAD3,SMAD4,JAG1,BMP4,
anxiety	NUCLEOBASENUCLEOSIDENUCLEOTIDE_AND_NUCLEIC_ACID_METABOLIC_PROCESS	hsa-miR-146a	BRCA1,IL1B,NFKB1,ZBTB16,TLR2,TGFB1,SPI1,TNFSF12,ETS1,
anxiety	NUCLEOBASENUCLEOSIDENUCLEOTIDE_AND_NUCLEIC_ACID_METABOLIC_PROCESS	hsa-miR-15a	MYB,MYC,PRKCA,E2F1,E2F3,STAT5B,
anxiety	NUCLEOBASENUCLEOSIDENUCLEOTIDE_AND_NUCLEIC_ACID_METABOLIC_PROCESS	hsa-miR-17	CCND1,E2F1,MYC,MYCN,NKX2-5,TLX1,TLX3,TNF,ESR1,STAT5B,NFKB1,SPI1,
anxiety	NUCLEOBASENUCLEOSIDENUCLEOTIDE_AND_NUCLEIC_ACID_METABOLIC_PROCESS	hsa-miR-181a	TP63,TCF4,
anxiety	NUCLEOBASENUCLEOSIDENUCLEOTIDE_AND_NUCLEIC_ACID_METABOLIC_PROCESS	hsa-miR-181c	AKT1,
anxiety	NUCLEOBASENUCLEOSIDENUCLEOTIDE_AND_NUCLEIC_ACID_METABOLIC_PROCESS	hsa-miR-182	IL2,DDX5,
anxiety	NUCLEOBASENUCLEOSIDENUCLEOTIDE_AND_NUCLEIC_ACID_METABOLIC_PROCESS	hsa-miR-183	EGR1,
anxiety	NUCLEOBASENUCLEOSIDENUCLEOTIDE_AND_NUCLEIC_ACID_METABOLIC_PROCESS	hsa-miR-185	EGR1,
anxiety	NUCLEOBASENUCLEOSIDENUCLEOTIDE_AND_NUCLEIC_ACID_METABOLIC_PROCESS	hsa-miR-18a	E2F1,MYC,MYCN,NKX2-5,TLX1,TLX3,ESR1,STAT5B,SPI1,
anxiety	NUCLEOBASENUCLEOSIDENUCLEOTIDE_AND_NUCLEIC_ACID_METABOLIC_PROCESS	hsa-miR-199a	TWIST1,NFKB1,
anxiety	NUCLEOBASENUCLEOSIDENUCLEOTIDE_AND_NUCLEIC_ACID_METABOLIC_PROCESS	hsa-miR-200a	GEMIN2,TGFB1,ZEB1,ZEB2,BMP4,TWIST1,SNAI2,SIX1,SMAD3,HDAC4,TP53,GATA3,
anxiety	NUCLEOBASENUCLEOSIDENUCLEOTIDE_AND_NUCLEIC_ACID_METABOLIC_PROCESS	hsa-miR-203a
anxiety	NUCLEOBASENUCLEOSIDENUCLEOTIDE_AND_NUCLEIC_ACID_METABOLIC_PROCESS	hsa-miR-20a	CCND1,E2F1,MYC,MYCN,NKX2-5,TLX1,TLX3,ESR1,STAT5B,SPI1,
anxiety	NUCLEOBASENUCLEOSIDENUCLEOTIDE_AND_NUCLEIC_ACID_METABOLIC_PROCESS	hsa-miR-21	JUN,BMP6,ESR1,NFIB,PTEN,REST,STAT3,FOXO3,RASGRF1,BMPR1A,BMPR1B,EGFR,NFKB1,DDX5,TCF4,ETV5,REL,RELA,STAT4,
anxiety	NUCLEOBASENUCLEOSIDENUCLEOTIDE_AND_NUCLEIC_ACID_METABOLIC_PROCESS	hsa-miR-22	MYC,PTEN,AKT1,AKT2,AKT3,
anxiety	NUCLEOBASENUCLEOSIDENUCLEOTIDE_AND_NUCLEIC_ACID_METABOLIC_PROCESS	hsa-miR-221	MYC,MYCN,PDGFA,ESR1,SRSF1,PSMD9,FOSL1,
anxiety	NUCLEOBASENUCLEOSIDENUCLEOTIDE_AND_NUCLEIC_ACID_METABOLIC_PROCESS	hsa-miR-223	RUNX1T1,E2F1,CEBPA,
anxiety	NUCLEOBASENUCLEOSIDENUCLEOTIDE_AND_NUCLEIC_ACID_METABOLIC_PROCESS	hsa-miR-25	E2F1,PTEN,
anxiety	NUCLEOBASENUCLEOSIDENUCLEOTIDE_AND_NUCLEIC_ACID_METABOLIC_PROCESS	hsa-miR-26a	MYC,
anxiety	NUCLEOBASENUCLEOSIDENUCLEOTIDE_AND_NUCLEIC_ACID_METABOLIC_PROCESS	hsa-miR-27a	RUNX1,TGFB1,RUNX2,EGR1,
anxiety	NUCLEOBASENUCLEOSIDENUCLEOTIDE_AND_NUCLEIC_ACID_METABOLIC_PROCESS	hsa-miR-29b	NFKB1,YY1,CEBPA,MYC,JUN,
anxiety	NUCLEOBASENUCLEOSIDENUCLEOTIDE_AND_NUCLEIC_ACID_METABOLIC_PROCESS	hsa-miR-33a
anxiety	NUCLEOBASENUCLEOSIDENUCLEOTIDE_AND_NUCLEIC_ACID_METABOLIC_PROCESS	hsa-miR-342	SPI1,
anxiety	NUCLEOBASENUCLEOSIDENUCLEOTIDE_AND_NUCLEIC_ACID_METABOLIC_PROCESS	hsa-miR-34c	TP53,MAPK14,SP1,
anxiety	NUCLEOBASENUCLEOSIDENUCLEOTIDE_AND_NUCLEIC_ACID_METABOLIC_PROCESS	hsa-miR-374a	TP63,
anxiety	NUCLEOBASENUCLEOSIDENUCLEOTIDE_AND_NUCLEIC_ACID_METABOLIC_PROCESS	hsa-miR-9	IL1B,IRF6,NFKB1,TLR2,TLR4,TLR7,TLR8,NR2E1,TNF,MYC,CREB1,REST,
anxiety	BEHAVIOR	ATF4
anxiety	BEHAVIOR	CEBPA
anxiety	BEHAVIOR	CREB1
anxiety	BEHAVIOR	FOSL2
anxiety	BEHAVIOR	HIF1A
anxiety	BEHAVIOR	IRF3
anxiety	BEHAVIOR	IRF4
anxiety	BEHAVIOR	JUN
anxiety	BEHAVIOR	JUND
anxiety	BEHAVIOR	KLF2
anxiety	BEHAVIOR	NFKB1
anxiety	BEHAVIOR	NR1I2
anxiety	BEHAVIOR	RELA
anxiety	BEHAVIOR	RUNX1
anxiety	BEHAVIOR	SP1
anxiety	BEHAVIOR	STAT1
anxiety	BEHAVIOR	STAT3
anxiety	BEHAVIOR	STAT6
anxiety	BEHAVIOR	TBX21
anxiety	BEHAVIOR	USF1
anxiety	BEHAVIOR	YY1
anxiety	DEFENSE_RESPONSE	APEX1
anxiety	DEFENSE_RESPONSE	BCL6
anxiety	DEFENSE_RESPONSE	CEBPB
anxiety	DEFENSE_RESPONSE	CREB5
anxiety	DEFENSE_RESPONSE	EP300
anxiety	DEFENSE_RESPONSE	ETV3
anxiety	DEFENSE_RESPONSE	FOSL2
anxiety	DEFENSE_RESPONSE	GATA3
anxiety	DEFENSE_RESPONSE	GLI1
anxiety	DEFENSE_RESPONSE	HOXA9
anxiety	DEFENSE_RESPONSE	HSF1
anxiety	DEFENSE_RESPONSE	IRF1
anxiety	DEFENSE_RESPONSE	IRF8
anxiety	DEFENSE_RESPONSE	JUND
anxiety	DEFENSE_RESPONSE	KLF2
anxiety	DEFENSE_RESPONSE	MYB
anxiety	DEFENSE_RESPONSE	NFKB1
anxiety	DEFENSE_RESPONSE	NFKBIA
anxiety	DEFENSE_RESPONSE	NR1I2
anxiety	DEFENSE_RESPONSE	NR3C2
anxiety	DEFENSE_RESPONSE	PARP1
anxiety	DEFENSE_RESPONSE	REL
anxiety	DEFENSE_RESPONSE	RELA
anxiety	DEFENSE_RESPONSE	SATB1
anxiety	DEFENSE_RESPONSE	SP1
anxiety	DEFENSE_RESPONSE	SPI1
anxiety	DEFENSE_RESPONSE	STAT1
anxiety	DEFENSE_RESPONSE	STAT3
anxiety	DEFENSE_RESPONSE	STAT6
anxiety	DEFENSE_RESPONSE	TBP
anxiety	DEFENSE_RESPONSE	TBX21
anxiety	DEFENSE_RESPONSE	TRERF1
anxiety	EXTRACELLULAR_REGION	ATF4
anxiety	EXTRACELLULAR_REGION	CEBPB
anxiety	EXTRACELLULAR_REGION	EGR1
anxiety	EXTRACELLULAR_REGION	EP300
anxiety	EXTRACELLULAR_REGION	EPAS1
anxiety	EXTRACELLULAR_REGION	ETS1
anxiety	EXTRACELLULAR_REGION	ETS2
anxiety	EXTRACELLULAR_REGION	FOS
anxiety	EXTRACELLULAR_REGION	GATA1
anxiety	EXTRACELLULAR_REGION	GATA4
anxiety	EXTRACELLULAR_REGION	HIF1A
anxiety	EXTRACELLULAR_REGION	HOXB7
anxiety	EXTRACELLULAR_REGION	JUN
anxiety	EXTRACELLULAR_REGION	JUNB
anxiety	EXTRACELLULAR_REGION	JUND
anxiety	EXTRACELLULAR_REGION	MAF
anxiety	EXTRACELLULAR_REGION	NCOA3
anxiety	EXTRACELLULAR_REGION	NFIC
anxiety	EXTRACELLULAR_REGION	NFIL3
anxiety	EXTRACELLULAR_REGION	NFKB1
anxiety	EXTRACELLULAR_REGION	NR1H3
anxiety	EXTRACELLULAR_REGION	PPARA
anxiety	EXTRACELLULAR_REGION	PPARD
anxiety	EXTRACELLULAR_REGION	REL
anxiety	EXTRACELLULAR_REGION	RELA
anxiety	EXTRACELLULAR_REGION	SMAD1
anxiety	EXTRACELLULAR_REGION	SMAD3
anxiety	EXTRACELLULAR_REGION	SP1
anxiety	EXTRACELLULAR_REGION	SP3
anxiety	EXTRACELLULAR_REGION	STAT1
anxiety	EXTRACELLULAR_REGION	STAT3
anxiety	EXTRACELLULAR_REGION	TFAP2A
anxiety	EXTRACELLULAR_REGION	VDR
anxiety	EXTRACELLULAR_REGION	YY1
anxiety	EXTRACELLULAR_REGION_PART	ATF4
anxiety	EXTRACELLULAR_REGION_PART	CEBPB
anxiety	EXTRACELLULAR_REGION_PART	EGR1
anxiety	EXTRACELLULAR_REGION_PART	EP300
anxiety	EXTRACELLULAR_REGION_PART	EPAS1
anxiety	EXTRACELLULAR_REGION_PART	ETS1
anxiety	EXTRACELLULAR_REGION_PART	ETS2
anxiety	EXTRACELLULAR_REGION_PART	FOS
anxiety	EXTRACELLULAR_REGION_PART	FOXO1
anxiety	EXTRACELLULAR_REGION_PART	HIF1A
anxiety	EXTRACELLULAR_REGION_PART	HOXB7
anxiety	EXTRACELLULAR_REGION_PART	JUN
anxiety	EXTRACELLULAR_REGION_PART	MAF
anxiety	EXTRACELLULAR_REGION_PART	NCOA3
anxiety	EXTRACELLULAR_REGION_PART	NFIL3
anxiety	EXTRACELLULAR_REGION_PART	NFKB1
anxiety	EXTRACELLULAR_REGION_PART	NFKBIA
anxiety	EXTRACELLULAR_REGION_PART	RELA
anxiety	EXTRACELLULAR_REGION_PART	SIRT1
anxiety	EXTRACELLULAR_REGION_PART	SMAD3
anxiety	EXTRACELLULAR_REGION_PART	SNAI2
anxiety	EXTRACELLULAR_REGION_PART	SP1
anxiety	EXTRACELLULAR_REGION_PART	SPDEF
anxiety	EXTRACELLULAR_REGION_PART	STAT1
anxiety	EXTRACELLULAR_REGION_PART	STAT3
anxiety	EXTRACELLULAR_SPACE	ATF4
anxiety	EXTRACELLULAR_SPACE	CEBPB
anxiety	EXTRACELLULAR_SPACE	EGR1
anxiety	EXTRACELLULAR_SPACE	EP300
anxiety	EXTRACELLULAR_SPACE	ETS1
anxiety	EXTRACELLULAR_SPACE	ETS2
anxiety	EXTRACELLULAR_SPACE	FOS
anxiety	EXTRACELLULAR_SPACE	FOXO1
anxiety	EXTRACELLULAR_SPACE	HIF1A
anxiety	EXTRACELLULAR_SPACE	HOXB7
anxiety	EXTRACELLULAR_SPACE	HTATIP2
anxiety	EXTRACELLULAR_SPACE	IRF8
anxiety	EXTRACELLULAR_SPACE	JUN
anxiety	EXTRACELLULAR_SPACE	JUND
anxiety	EXTRACELLULAR_SPACE	MAF
anxiety	EXTRACELLULAR_SPACE	NCOA3
anxiety	EXTRACELLULAR_SPACE	NFIL3
anxiety	EXTRACELLULAR_SPACE	NFKB1
anxiety	EXTRACELLULAR_SPACE	NFKBIA
anxiety	EXTRACELLULAR_SPACE	PPARA
anxiety	EXTRACELLULAR_SPACE	REL
anxiety	EXTRACELLULAR_SPACE	RELA
anxiety	EXTRACELLULAR_SPACE	SMAD3
anxiety	EXTRACELLULAR_SPACE	SP1
anxiety	EXTRACELLULAR_SPACE	SP3
anxiety	EXTRACELLULAR_SPACE	STAT1
anxiety	EXTRACELLULAR_SPACE	STAT3
anxiety	EXTRACELLULAR_SPACE	TFAP2A
anxiety	G_PROTEIN_COUPLED_RECEPTOR_PROTEIN_SIGNALING_PATHWAY	NFKB1
anxiety	INTEGRAL_TO_MEMBRANE	MITF
anxiety	INTEGRAL_TO_MEMBRANE	SP1
anxiety	INTEGRAL_TO_MEMBRANE	SPI1
anxiety	INTEGRAL_TO_PLASMA_MEMBRANE	GATA1
anxiety	INTEGRAL_TO_PLASMA_MEMBRANE	RXRA
anxiety	INTEGRAL_TO_PLASMA_MEMBRANE	SP1
anxiety	INTEGRAL_TO_PLASMA_MEMBRANE	SPI1
anxiety	INTRINSIC_TO_PLASMA_MEMBRANE	GATA1
anxiety	INTRINSIC_TO_PLASMA_MEMBRANE	RXRA
anxiety	INTRINSIC_TO_PLASMA_MEMBRANE	SP1
anxiety	INTRINSIC_TO_PLASMA_MEMBRANE	SPI1
anxiety	MEMBRANE	ETS1
anxiety	MEMBRANE	RXRA
anxiety	MEMBRANE	SP1
anxiety	MEMBRANE	SPI1
anxiety	MEMBRANE_PART	MITF
anxiety	MEMBRANE_PART	SP1
anxiety	MEMBRANE_PART	SPI1
anxiety	NUCLEOBASENUCLEOSIDENUCLEOTIDE_AND_NUCLEIC_ACID_METABOLIC_PROCESS	BCL6
anxiety	NUCLEOBASENUCLEOSIDENUCLEOTIDE_AND_NUCLEIC_ACID_METABOLIC_PROCESS	BDP1
anxiety	NUCLEOBASENUCLEOSIDENUCLEOTIDE_AND_NUCLEIC_ACID_METABOLIC_PROCESS	BRCA1
anxiety	NUCLEOBASENUCLEOSIDENUCLEOTIDE_AND_NUCLEIC_ACID_METABOLIC_PROCESS	CEBPD
anxiety	NUCLEOBASENUCLEOSIDENUCLEOTIDE_AND_NUCLEIC_ACID_METABOLIC_PROCESS	CREBBP
anxiety	NUCLEOBASENUCLEOSIDENUCLEOTIDE_AND_NUCLEIC_ACID_METABOLIC_PROCESS	CTCF
anxiety	NUCLEOBASENUCLEOSIDENUCLEOTIDE_AND_NUCLEIC_ACID_METABOLIC_PROCESS	E2F1
anxiety	NUCLEOBASENUCLEOSIDENUCLEOTIDE_AND_NUCLEIC_ACID_METABOLIC_PROCESS	E2F4
anxiety	NUCLEOBASENUCLEOSIDENUCLEOTIDE_AND_NUCLEIC_ACID_METABOLIC_PROCESS	EP300
anxiety	NUCLEOBASENUCLEOSIDENUCLEOTIDE_AND_NUCLEIC_ACID_METABOLIC_PROCESS	ESR1
anxiety	NUCLEOBASENUCLEOSIDENUCLEOTIDE_AND_NUCLEIC_ACID_METABOLIC_PROCESS	GATA1
anxiety	NUCLEOBASENUCLEOSIDENUCLEOTIDE_AND_NUCLEIC_ACID_METABOLIC_PROCESS	HDAC1
anxiety	NUCLEOBASENUCLEOSIDENUCLEOTIDE_AND_NUCLEIC_ACID_METABOLIC_PROCESS	HDAC2
anxiety	NUCLEOBASENUCLEOSIDENUCLEOTIDE_AND_NUCLEIC_ACID_METABOLIC_PROCESS	HIF1A
anxiety	NUCLEOBASENUCLEOSIDENUCLEOTIDE_AND_NUCLEIC_ACID_METABOLIC_PROCESS	HMGB2
anxiety	NUCLEOBASENUCLEOSIDENUCLEOTIDE_AND_NUCLEIC_ACID_METABOLIC_PROCESS	HOXA9
anxiety	NUCLEOBASENUCLEOSIDENUCLEOTIDE_AND_NUCLEIC_ACID_METABOLIC_PROCESS	ID2
anxiety	NUCLEOBASENUCLEOSIDENUCLEOTIDE_AND_NUCLEIC_ACID_METABOLIC_PROCESS	IRF4
anxiety	NUCLEOBASENUCLEOSIDENUCLEOTIDE_AND_NUCLEIC_ACID_METABOLIC_PROCESS	KAT2B
anxiety	NUCLEOBASENUCLEOSIDENUCLEOTIDE_AND_NUCLEIC_ACID_METABOLIC_PROCESS	MYC
anxiety	NUCLEOBASENUCLEOSIDENUCLEOTIDE_AND_NUCLEIC_ACID_METABOLIC_PROCESS	MYCN
anxiety	NUCLEOBASENUCLEOSIDENUCLEOTIDE_AND_NUCLEIC_ACID_METABOLIC_PROCESS	NCOR2
anxiety	NUCLEOBASENUCLEOSIDENUCLEOTIDE_AND_NUCLEIC_ACID_METABOLIC_PROCESS	NF1
anxiety	NUCLEOBASENUCLEOSIDENUCLEOTIDE_AND_NUCLEIC_ACID_METABOLIC_PROCESS	NFKB1
anxiety	NUCLEOBASENUCLEOSIDENUCLEOTIDE_AND_NUCLEIC_ACID_METABOLIC_PROCESS	NFYA
anxiety	NUCLEOBASENUCLEOSIDENUCLEOTIDE_AND_NUCLEIC_ACID_METABOLIC_PROCESS	NR2F2
anxiety	NUCLEOBASENUCLEOSIDENUCLEOTIDE_AND_NUCLEIC_ACID_METABOLIC_PROCESS	PARP1
anxiety	NUCLEOBASENUCLEOSIDENUCLEOTIDE_AND_NUCLEIC_ACID_METABOLIC_PROCESS	POU2F1
anxiety	NUCLEOBASENUCLEOSIDENUCLEOTIDE_AND_NUCLEIC_ACID_METABOLIC_PROCESS	RB1
anxiety	NUCLEOBASENUCLEOSIDENUCLEOTIDE_AND_NUCLEIC_ACID_METABOLIC_PROCESS	RBMX
anxiety	NUCLEOBASENUCLEOSIDENUCLEOTIDE_AND_NUCLEIC_ACID_METABOLIC_PROCESS	RELA
anxiety	NUCLEOBASENUCLEOSIDENUCLEOTIDE_AND_NUCLEIC_ACID_METABOLIC_PROCESS	SIRT1
anxiety	NUCLEOBASENUCLEOSIDENUCLEOTIDE_AND_NUCLEIC_ACID_METABOLIC_PROCESS	SP1
anxiety	NUCLEOBASENUCLEOSIDENUCLEOTIDE_AND_NUCLEIC_ACID_METABOLIC_PROCESS	STAT3
anxiety	NUCLEOBASENUCLEOSIDENUCLEOTIDE_AND_NUCLEIC_ACID_METABOLIC_PROCESS	TNFAIP3
anxiety	NUCLEOBASENUCLEOSIDENUCLEOTIDE_AND_NUCLEIC_ACID_METABOLIC_PROCESS	TP53
anxiety	NUCLEOBASENUCLEOSIDENUCLEOTIDE_AND_NUCLEIC_ACID_METABOLIC_PROCESS	TP63
anxiety	NUCLEOBASENUCLEOSIDENUCLEOTIDE_AND_NUCLEIC_ACID_METABOLIC_PROCESS	WT1
anxiety	NUCLEOBASENUCLEOSIDENUCLEOTIDE_AND_NUCLEIC_ACID_METABOLIC_PROCESS	YBX1
anxiety	NUCLEOBASENUCLEOSIDENUCLEOTIDE_AND_NUCLEIC_ACID_METABOLIC_PROCESS	YY1
anxiety	NUCLEOBASENUCLEOSIDENUCLEOTIDE_AND_NUCLEIC_ACID_METABOLIC_PROCESS	ZBTB7A
anxiety	NUCLEOBASENUCLEOSIDENUCLEOTIDE_AND_NUCLEIC_ACID_METABOLIC_PROCESS	ZNF382
anxiety	PLASMA_MEMBRANE	NR3C2
anxiety	PLASMA_MEMBRANE	RXRA
anxiety	PLASMA_MEMBRANE	SP1
anxiety	PLASMA_MEMBRANE	SP3
anxiety	PLASMA_MEMBRANE	SPI1
anxiety	PLASMA_MEMBRANE_PART	GATA1
anxiety	PLASMA_MEMBRANE_PART	NR3C2
anxiety	PLASMA_MEMBRANE_PART	RXRA
anxiety	PLASMA_MEMBRANE_PART	SP1
anxiety	PLASMA_MEMBRANE_PART	SPI1
anxiety	REPRODUCTION	NR5A1
anxiety	REPRODUCTIVE_PROCESS	NR5A1
anxiety	RESPONSE_TO_EXTERNAL_STIMULUS	APEX1
anxiety	RESPONSE_TO_EXTERNAL_STIMULUS	ATF2
anxiety	RESPONSE_TO_EXTERNAL_STIMULUS	ATF3
anxiety	RESPONSE_TO_EXTERNAL_STIMULUS	ATF4
anxiety	RESPONSE_TO_EXTERNAL_STIMULUS	BCL3
anxiety	RESPONSE_TO_EXTERNAL_STIMULUS	BCL6
anxiety	RESPONSE_TO_EXTERNAL_STIMULUS	CEBPA
anxiety	RESPONSE_TO_EXTERNAL_STIMULUS	CEBPB
anxiety	RESPONSE_TO_EXTERNAL_STIMULUS	CREB1
anxiety	RESPONSE_TO_EXTERNAL_STIMULUS	CREBBP
anxiety	RESPONSE_TO_EXTERNAL_STIMULUS	EGR1
anxiety	RESPONSE_TO_EXTERNAL_STIMULUS	EP300
anxiety	RESPONSE_TO_EXTERNAL_STIMULUS	ERCC2
anxiety	RESPONSE_TO_EXTERNAL_STIMULUS	ESR1
anxiety	RESPONSE_TO_EXTERNAL_STIMULUS	ETS1
anxiety	RESPONSE_TO_EXTERNAL_STIMULUS	ETV3
anxiety	RESPONSE_TO_EXTERNAL_STIMULUS	EZH2
anxiety	RESPONSE_TO_EXTERNAL_STIMULUS	FHL2
anxiety	RESPONSE_TO_EXTERNAL_STIMULUS	FOS
anxiety	RESPONSE_TO_EXTERNAL_STIMULUS	FOSL1
anxiety	RESPONSE_TO_EXTERNAL_STIMULUS	FOSL2
anxiety	RESPONSE_TO_EXTERNAL_STIMULUS	GATA1
anxiety	RESPONSE_TO_EXTERNAL_STIMULUS	GATA3
anxiety	RESPONSE_TO_EXTERNAL_STIMULUS	GFI1
anxiety	RESPONSE_TO_EXTERNAL_STIMULUS	HDAC4
anxiety	RESPONSE_TO_EXTERNAL_STIMULUS	HDAC9
anxiety	RESPONSE_TO_EXTERNAL_STIMULUS	HIF1A
anxiety	RESPONSE_TO_EXTERNAL_STIMULUS	HOXA9
anxiety	RESPONSE_TO_EXTERNAL_STIMULUS	HOXD3
anxiety	RESPONSE_TO_EXTERNAL_STIMULUS	HSF1
anxiety	RESPONSE_TO_EXTERNAL_STIMULUS	IRF1
anxiety	RESPONSE_TO_EXTERNAL_STIMULUS	IRF4
anxiety	RESPONSE_TO_EXTERNAL_STIMULUS	JUN
anxiety	RESPONSE_TO_EXTERNAL_STIMULUS	JUNB
anxiety	RESPONSE_TO_EXTERNAL_STIMULUS	JUND
anxiety	RESPONSE_TO_EXTERNAL_STIMULUS	KLF2
anxiety	RESPONSE_TO_EXTERNAL_STIMULUS	KLF4
anxiety	RESPONSE_TO_EXTERNAL_STIMULUS	KLF5
anxiety	RESPONSE_TO_EXTERNAL_STIMULUS	LEF1
anxiety	RESPONSE_TO_EXTERNAL_STIMULUS	NF1
anxiety	RESPONSE_TO_EXTERNAL_STIMULUS	NFKB1
anxiety	RESPONSE_TO_EXTERNAL_STIMULUS	NFKBIA
anxiety	RESPONSE_TO_EXTERNAL_STIMULUS	NR1I2
anxiety	RESPONSE_TO_EXTERNAL_STIMULUS	NR3C2
anxiety	RESPONSE_TO_EXTERNAL_STIMULUS	NRL
anxiety	RESPONSE_TO_EXTERNAL_STIMULUS	NUPR1
anxiety	RESPONSE_TO_EXTERNAL_STIMULUS	PARP1
anxiety	RESPONSE_TO_EXTERNAL_STIMULUS	POU2F1
anxiety	RESPONSE_TO_EXTERNAL_STIMULUS	RARA
anxiety	RESPONSE_TO_EXTERNAL_STIMULUS	RB1
anxiety	RESPONSE_TO_EXTERNAL_STIMULUS	REL
anxiety	RESPONSE_TO_EXTERNAL_STIMULUS	RELA
anxiety	RESPONSE_TO_EXTERNAL_STIMULUS	RELB
anxiety	RESPONSE_TO_EXTERNAL_STIMULUS	RUNX1
anxiety	RESPONSE_TO_EXTERNAL_STIMULUS	SATB1
anxiety	RESPONSE_TO_EXTERNAL_STIMULUS	SIRT1
anxiety	RESPONSE_TO_EXTERNAL_STIMULUS	SMAD4
anxiety	RESPONSE_TO_EXTERNAL_STIMULUS	SMAD7
anxiety	RESPONSE_TO_EXTERNAL_STIMULUS	SP1
anxiety	RESPONSE_TO_EXTERNAL_STIMULUS	SP3
anxiety	RESPONSE_TO_EXTERNAL_STIMULUS	SPI1
anxiety	RESPONSE_TO_EXTERNAL_STIMULUS	SRF
anxiety	RESPONSE_TO_EXTERNAL_STIMULUS	STAT1
anxiety	RESPONSE_TO_EXTERNAL_STIMULUS	STAT3
anxiety	RESPONSE_TO_EXTERNAL_STIMULUS	STAT6
anxiety	RESPONSE_TO_EXTERNAL_STIMULUS	TBP
anxiety	RESPONSE_TO_EXTERNAL_STIMULUS	TBX21
anxiety	RESPONSE_TO_EXTERNAL_STIMULUS	TFAP2A
anxiety	RESPONSE_TO_EXTERNAL_STIMULUS	TNFAIP3
anxiety	RESPONSE_TO_EXTERNAL_STIMULUS	TP53
anxiety	RESPONSE_TO_EXTERNAL_STIMULUS	TWIST1
anxiety	RESPONSE_TO_EXTERNAL_STIMULUS	USF1
anxiety	RESPONSE_TO_EXTERNAL_STIMULUS	USF2
anxiety	RESPONSE_TO_EXTERNAL_STIMULUS	YY1
anxiety	RESPONSE_TO_EXTERNAL_STIMULUS	ZBTB17
anxiety	RESPONSE_TO_EXTERNAL_STIMULUS	ZBTB2
anxiety	SYSTEM_PROCESS	CRX
anxiety	SYSTEM_PROCESS	NRL
anxiety	SYSTEM_PROCESS	REST
arrhythmia	EXTRACELLULAR_REGION	hsa-miR-29a	HMGA1,MYC,NFKB1,YY1,IL4,PDGFB,TGFB1,CEBPA,JUN,
arrhythmia	EXTRACELLULAR_REGION	hsa-miR-29b	NFKB1,YY1,CEBPA,MYC,JUN,
arrhythmia	EXTRACELLULAR_REGION	hsa-miR-29c	MYC,NFKB1,YY1,
arrhythmia	EXTRACELLULAR_REGION	hsa-miR-767
arrhythmia	CYTOPLASM	NRF1
arrhythmia	EXTRACELLULAR_REGION	ATF4
arrhythmia	EXTRACELLULAR_REGION	CEBPB
arrhythmia	EXTRACELLULAR_REGION	EGR1
arrhythmia	EXTRACELLULAR_REGION	EP300
arrhythmia	EXTRACELLULAR_REGION	EPAS1
arrhythmia	EXTRACELLULAR_REGION	ETS1
arrhythmia	EXTRACELLULAR_REGION	ETS2
arrhythmia	EXTRACELLULAR_REGION	FOS
arrhythmia	EXTRACELLULAR_REGION	GATA1
arrhythmia	EXTRACELLULAR_REGION	GATA4
arrhythmia	EXTRACELLULAR_REGION	HIF1A
arrhythmia	EXTRACELLULAR_REGION	HOXB7
arrhythmia	EXTRACELLULAR_REGION	JUN
arrhythmia	EXTRACELLULAR_REGION	JUNB
arrhythmia	EXTRACELLULAR_REGION	JUND
arrhythmia	EXTRACELLULAR_REGION	MAF
arrhythmia	EXTRACELLULAR_REGION	NCOA3
arrhythmia	EXTRACELLULAR_REGION	NFIC
arrhythmia	EXTRACELLULAR_REGION	NFIL3
arrhythmia	EXTRACELLULAR_REGION	NFKB1
arrhythmia	EXTRACELLULAR_REGION	NR1H3
arrhythmia	EXTRACELLULAR_REGION	PPARA
arrhythmia	EXTRACELLULAR_REGION	PPARD
arrhythmia	EXTRACELLULAR_REGION	REL
arrhythmia	EXTRACELLULAR_REGION	RELA
arrhythmia	EXTRACELLULAR_REGION	SMAD1
arrhythmia	EXTRACELLULAR_REGION	SMAD3
arrhythmia	EXTRACELLULAR_REGION	SP1
arrhythmia	EXTRACELLULAR_REGION	SP3
arrhythmia	EXTRACELLULAR_REGION	STAT1
arrhythmia	EXTRACELLULAR_REGION	STAT3
arrhythmia	EXTRACELLULAR_REGION	TFAP2A
arrhythmia	EXTRACELLULAR_REGION	VDR
arrhythmia	EXTRACELLULAR_REGION	YY1
arrhythmia	REPRODUCTION	NR5A1
arthralgia	CELLULAR_BIOSYNTHETIC_PROCESS	JUNB
arthralgia	CELLULAR_BIOSYNTHETIC_PROCESS	NFE2L2
arthralgia	CELLULAR_BIOSYNTHETIC_PROCESS	NFKB1
arthralgia	CELLULAR_BIOSYNTHETIC_PROCESS	RELA
arthralgia	CELLULAR_BIOSYNTHETIC_PROCESS	USF1
arthralgia	CYTOPLASM	NRF1
arthralgia	G_PROTEIN_COUPLED_RECEPTOR_PROTEIN_SIGNALING_PATHWAY	NFKB1
arthralgia	INTEGRAL_TO_MEMBRANE	MITF
arthralgia	INTEGRAL_TO_MEMBRANE	SP1
arthralgia	INTEGRAL_TO_MEMBRANE	SPI1
arthralgia	INTEGRAL_TO_PLASMA_MEMBRANE	GATA1
arthralgia	INTEGRAL_TO_PLASMA_MEMBRANE	RXRA
arthralgia	INTEGRAL_TO_PLASMA_MEMBRANE	SP1
arthralgia	INTEGRAL_TO_PLASMA_MEMBRANE	SPI1
arthralgia	INTRINSIC_TO_MEMBRANE	GATA1
arthralgia	INTRINSIC_TO_MEMBRANE	MITF
arthralgia	INTRINSIC_TO_MEMBRANE	SP1
arthralgia	INTRINSIC_TO_MEMBRANE	SPI1
arthralgia	INTRINSIC_TO_PLASMA_MEMBRANE	GATA1
arthralgia	INTRINSIC_TO_PLASMA_MEMBRANE	RXRA
arthralgia	INTRINSIC_TO_PLASMA_MEMBRANE	SP1
arthralgia	INTRINSIC_TO_PLASMA_MEMBRANE	SPI1
arthralgia	MEMBRANE	ETS1
arthralgia	MEMBRANE	RXRA
arthralgia	MEMBRANE	SP1
arthralgia	MEMBRANE	SPI1
arthralgia	MEMBRANE_PART	MITF
arthralgia	MEMBRANE_PART	SP1
arthralgia	MEMBRANE_PART	SPI1
arthralgia	PLASMA_MEMBRANE	NR3C2
arthralgia	PLASMA_MEMBRANE	RXRA
arthralgia	PLASMA_MEMBRANE	SP1
arthralgia	PLASMA_MEMBRANE	SP3
arthralgia	PLASMA_MEMBRANE	SPI1
arthralgia	PLASMA_MEMBRANE_PART	GATA1
arthralgia	PLASMA_MEMBRANE_PART	NR3C2
arthralgia	PLASMA_MEMBRANE_PART	RXRA
arthralgia	PLASMA_MEMBRANE_PART	SP1
arthralgia	PLASMA_MEMBRANE_PART	SPI1
arthralgia	REPRODUCTION	NR5A1
arthralgia	SYSTEM_PROCESS	CRX
arthralgia	SYSTEM_PROCESS	NRL
arthralgia	SYSTEM_PROCESS	REST
asthenia	BIOPOLYMER_METABOLIC_PROCESS	hsa-let-7e	AGO2,MYC,TRIM32,AKT1,LIN28A,EGR1,LIN28B,
asthenia	BIOPOLYMER_METABOLIC_PROCESS	hsa-miR-106a	E2F1,EGR1,MYC,MYCN,SP1,ESR1,
asthenia	BIOPOLYMER_METABOLIC_PROCESS	hsa-miR-106b	E2F1,E2F3,MYC,
asthenia	BIOPOLYMER_METABOLIC_PROCESS	hsa-miR-125b	NFKB1,TP53,AKT1,STAT4,CDX2,
asthenia	BIOPOLYMER_METABOLIC_PROCESS	hsa-miR-128
asthenia	BIOPOLYMER_METABOLIC_PROCESS	hsa-miR-130a
asthenia	BIOPOLYMER_METABOLIC_PROCESS	hsa-miR-130b	EGR1,
asthenia	BIOPOLYMER_METABOLIC_PROCESS	hsa-miR-138
asthenia	BIOPOLYMER_METABOLIC_PROCESS	hsa-miR-142	LMO2,EGR1,
asthenia	BIOPOLYMER_METABOLIC_PROCESS	hsa-miR-143	BRD2,IFNB1,IFNG,SRC,TP53,CEBPB,KLF2,TP73,SMAD3,SMAD4,JAG1,TGFB1,
asthenia	BIOPOLYMER_METABOLIC_PROCESS	hsa-miR-145	TP53,IFNB1,IFNG,SRC,KLF2,TP73,SMAD3,SMAD4,JAG1,BMP4,
asthenia	BIOPOLYMER_METABOLIC_PROCESS	hsa-miR-146a	BRCA1,IL1B,NFKB1,ZBTB16,TLR2,TGFB1,SPI1,TNFSF12,ETS1,
asthenia	BIOPOLYMER_METABOLIC_PROCESS	hsa-miR-15a	MYB,MYC,PRKCA,E2F1,E2F3,STAT5B,
asthenia	BIOPOLYMER_METABOLIC_PROCESS	hsa-miR-15b	BRD2,E2F1,E2F3,STAT5B,
asthenia	BIOPOLYMER_METABOLIC_PROCESS	hsa-miR-17	CCND1,E2F1,MYC,MYCN,NKX2-5,TLX1,TLX3,TNF,ESR1,STAT5B,NFKB1,SPI1,
asthenia	BIOPOLYMER_METABOLIC_PROCESS	hsa-miR-181a	TP63,TCF4,
asthenia	BIOPOLYMER_METABOLIC_PROCESS	hsa-miR-181b	TGFB1,STAT3,TCF4,
asthenia	BIOPOLYMER_METABOLIC_PROCESS	hsa-miR-182	IL2,DDX5,
asthenia	BIOPOLYMER_METABOLIC_PROCESS	hsa-miR-183	EGR1,
asthenia	BIOPOLYMER_METABOLIC_PROCESS	hsa-miR-185	EGR1,
asthenia	BIOPOLYMER_METABOLIC_PROCESS	hsa-miR-186
asthenia	BIOPOLYMER_METABOLIC_PROCESS	hsa-miR-18a	E2F1,MYC,MYCN,NKX2-5,TLX1,TLX3,ESR1,STAT5B,SPI1,
asthenia	BIOPOLYMER_METABOLIC_PROCESS	hsa-miR-199a	TWIST1,NFKB1,
asthenia	BIOPOLYMER_METABOLIC_PROCESS	hsa-miR-19a	E2F1,MYC,MYCN,NKX2-5,PTEN,TLX1,TLX3,ESR1,STAT5B,SPI1,
asthenia	BIOPOLYMER_METABOLIC_PROCESS	hsa-miR-19b	E2F1,MYC,MYCN,NKX2-5,TLX1,TLX3,ESR1,STAT5B,SPI1,
asthenia	BIOPOLYMER_METABOLIC_PROCESS	hsa-miR-200a	GEMIN2,TGFB1,ZEB1,ZEB2,BMP4,TWIST1,SNAI2,SIX1,SMAD3,HDAC4,TP53,GATA3,
asthenia	BIOPOLYMER_METABOLIC_PROCESS	hsa-miR-203a
asthenia	BIOPOLYMER_METABOLIC_PROCESS	hsa-miR-205	TGFB1,BMP4,TWIST1,
asthenia	BIOPOLYMER_METABOLIC_PROCESS	hsa-miR-20a	CCND1,E2F1,MYC,MYCN,NKX2-5,TLX1,TLX3,ESR1,STAT5B,SPI1,
asthenia	BIOPOLYMER_METABOLIC_PROCESS	hsa-miR-20b	E2F1,MYC,ESR1,
asthenia	BIOPOLYMER_METABOLIC_PROCESS	hsa-miR-21	JUN,BMP6,ESR1,NFIB,PTEN,REST,STAT3,FOXO3,RASGRF1,BMPR1A,BMPR1B,EGFR,NFKB1,DDX5,TCF4,ETV5,REL,RELA,STAT4,
asthenia	BIOPOLYMER_METABOLIC_PROCESS	hsa-miR-212	CREB1,EGR1,GNRH1,
asthenia	BIOPOLYMER_METABOLIC_PROCESS	hsa-miR-214	TWIST1,NFKB1,
asthenia	BIOPOLYMER_METABOLIC_PROCESS	hsa-miR-22	MYC,PTEN,AKT1,AKT2,AKT3,
asthenia	BIOPOLYMER_METABOLIC_PROCESS	hsa-miR-221	MYC,MYCN,PDGFA,ESR1,SRSF1,PSMD9,FOSL1,
asthenia	BIOPOLYMER_METABOLIC_PROCESS	hsa-miR-223	RUNX1T1,E2F1,CEBPA,
asthenia	BIOPOLYMER_METABOLIC_PROCESS	hsa-miR-23b	MYC,ESR2,
asthenia	BIOPOLYMER_METABOLIC_PROCESS	hsa-miR-24	BMP2,TGFB1,PDGFD,RUNX2,EGR1,ESR2,
asthenia	BIOPOLYMER_METABOLIC_PROCESS	hsa-miR-25	E2F1,PTEN,
asthenia	BIOPOLYMER_METABOLIC_PROCESS	hsa-miR-26a	MYC,
asthenia	BIOPOLYMER_METABOLIC_PROCESS	hsa-miR-27a	RUNX1,TGFB1,RUNX2,EGR1,
asthenia	BIOPOLYMER_METABOLIC_PROCESS	hsa-miR-29a	HMGA1,MYC,NFKB1,YY1,IL4,PDGFB,TGFB1,CEBPA,JUN,
asthenia	BIOPOLYMER_METABOLIC_PROCESS	hsa-miR-29b	NFKB1,YY1,CEBPA,MYC,JUN,
asthenia	BIOPOLYMER_METABOLIC_PROCESS	hsa-miR-302b	POU5F1,ZFP42,SOX2,PTEN,
asthenia	BIOPOLYMER_METABOLIC_PROCESS	hsa-miR-32	EGR1,
asthenia	BIOPOLYMER_METABOLIC_PROCESS	hsa-miR-335	EGR1,MYCN,
asthenia	BIOPOLYMER_METABOLIC_PROCESS	hsa-miR-33a
asthenia	BIOPOLYMER_METABOLIC_PROCESS	hsa-miR-342	SPI1,
asthenia	BIOPOLYMER_METABOLIC_PROCESS	hsa-miR-34b	TP53,SNAI1,ZEB1,
asthenia	BIOPOLYMER_METABOLIC_PROCESS	hsa-miR-34c	TP53,MAPK14,SP1,
asthenia	BIOPOLYMER_METABOLIC_PROCESS	hsa-miR-377
asthenia	BIOPOLYMER_METABOLIC_PROCESS	hsa-miR-574
asthenia	BIOPOLYMER_METABOLIC_PROCESS	hsa-miR-92
asthenia	BIOPOLYMER_METABOLIC_PROCESS	hsa-miR-92a	E2F1,MYC,MYCN,NKX2-5,TLX1,TLX3,ESR1,STAT5B,SPI1,
asthenia	BIOPOLYMER_METABOLIC_PROCESS	hsa-miR-96	EGR1,
asthenia	CELL_SURFACE_RECEPTOR_LINKED_SIGNAL_TRANSDUCTION	hsa-miR-125a	EGR1,TLR2,
asthenia	CELL_SURFACE_RECEPTOR_LINKED_SIGNAL_TRANSDUCTION	hsa-miR-135b	STAT4,FOXM1,
asthenia	CELL_SURFACE_RECEPTOR_LINKED_SIGNAL_TRANSDUCTION	hsa-miR-21	JUN,BMP6,ESR1,NFIB,PTEN,REST,STAT3,FOXO3,RASGRF1,BMPR1A,BMPR1B,EGFR,NFKB1,DDX5,TCF4,ETV5,REL,RELA,STAT4,
asthenia	CELL_SURFACE_RECEPTOR_LINKED_SIGNAL_TRANSDUCTION	hsa-miR-376c
asthenia	CELL_SURFACE_RECEPTOR_LINKED_SIGNAL_TRANSDUCTION	hsa-miR-7	HOXD10,SRSF1,FOXP3,
asthenia	CHROMOSOME	hsa-miR-192	TP53,TGFB1,HNF1A,
asthenia	CHROMOSOME	hsa-miR-663a
asthenia	EXTRACELLULAR_REGION	hsa-miR-29a	HMGA1,MYC,NFKB1,YY1,IL4,PDGFB,TGFB1,CEBPA,JUN,
asthenia	EXTRACELLULAR_REGION	hsa-miR-29b	NFKB1,YY1,CEBPA,MYC,JUN,
asthenia	EXTRACELLULAR_REGION	hsa-miR-29c	MYC,NFKB1,YY1,
asthenia	EXTRACELLULAR_REGION	hsa-miR-767
asthenia	EXTRACELLULAR_REGION_PART	hsa-miR-29a	HMGA1,MYC,NFKB1,YY1,IL4,PDGFB,TGFB1,CEBPA,JUN,
asthenia	EXTRACELLULAR_REGION_PART	hsa-miR-29b	NFKB1,YY1,CEBPA,MYC,JUN,
asthenia	EXTRACELLULAR_REGION_PART	hsa-miR-29c	MYC,NFKB1,YY1,
asthenia	EXTRACELLULAR_REGION_PART	hsa-miR-767
asthenia	NUCLEUS	hsa-miR-101	HMGA1,KDM2A,EZH2,
asthenia	NUCLEUS	hsa-miR-10b	PDLIM7,TWIST1,NFKB1,
asthenia	NUCLEUS	hsa-miR-138
[truncated: 23,412 more rows]

## Sheet: Data7
SE-related regulatory patterns
1：the patterns involve the regulation of SEs；
0: the patterns do not involve the regulation of SEs
	First Mode	Second Mode	Thrid Mode	Fourth Mode
ataxia	0	1	0	0
heart failure	0	1	0	0
arthralgia	0	1	0	0
bone pain	0	1	0	0
edema	0	1	0	0
constipation	0	1	0	0
suicide attempt	0	1	0	0
decreased libido	0	1	0	0
metrorrhagia	0	1	0	0
polyuria	0	1	0	0
increased salivation	0	1	0	0
breast pain	0	1	0	0
breast tenderness	0	1	0	0
postural hypotension	0	1	0	0
menstrual disorder	0	1	0	0
nasal congestion	0	1	0	0
musculoskeletal pain	0	1	1	0
diarrhea	0	1	1	1
vomiting	0	1	1	1
nervousness	0	1	1	1
headache	0	1	1	1
anemia	0	1	1	1
conjunctivitis	0	1	1	1
rash	0	1	1	1
syncope	0	1	1	1
vertigo	0	1	1	1
flushing	0	1	1	1
hot flashes	0	1	1	1
weakness	1	1	0	1
infection	0	1	1	1
dizziness	0	1	1	1
anorexia	0	1	1	1
asthenia	0	1	1	1
dyspnea	0	1	1	1
fever	0	1	1	1
pain	0	1	1	1
amenorrhea	0	1	1	1
malaise	0	1	1	1
cough	0	1	1	1
hypertension	0	1	1	1
pruritus	0	1	1	1
rhinitis	0	1	1	1
tachycardia	0	1	1	1
weight gain	0	1	1	1
tinnitus	0	1	1	1
amnesia	0	1	1	1
Sinusitis	0	1	1	1
dry mouth	0	1	1	1
Influenza	0	1	1	1
allergic reaction	0	1	1	1
hallucinations	0	1	1	1
impotence	0	1	1	1
psychosis	0	1	1	1
dysuria	0	1	1	1
acne	0	1	1	1
bronchitis	0	1	1	1
fatigue	0	1	1	1
menorrhagia	0	1	1	1
palpitations	0	1	1	1
personality disorder	0	1	1	1
urinary tract infection	0	1	1	1
urinary frequency	0	1	1	1
insomnia	0	1	1	1
chest pain	0	1	1	1
flatulence	0	1	1	1
urinary incontinence	0	1	1	1
abdominal pain	0	1	1	1
Pharyngitis	0	1	1	1
anxiety	0	1	1	1
paresthesia	0	1	1	1
abnormal vision	0	1	1	1
confusion	0	1	1	1
hypotension	0	1	1	1
Dyspepsia	0	1	1	1
tremor	0	1	1	1
agitation	0	1	1	1
increased sweating	0	1	1	1
ear pain	0	1	1	1
hemorrhage	0	1	1	1
sleep disorder	0	1	1	1
back pain	0	1	1	1
dysmenorrhea	0	1	1	1
sexual dysfunction	0	1	1	1
lightheadedness	0	1	1	1
myalgia	0	1	1	1
vaginal hemorrhage	0	1	1	1
hyperglycemia	0	1	1	1
hypokalemia	0	1	1	1
shock	0	1	1	1
sinus tachycardia	0	1	1	1
supraventricular tachycardia	0	1	1	1
ventricular extrasystoles	0	1	1	1
arrhythmia	0	1	1	1
muscle cramps	0	1	1	1
Nasopharyngitis	0	1	1	1
neck pain	0	1	1	1
gastroenteritis	0	1	1	1
sweating	0	1	1	1
peripheral edema	0	1	1	1
hematuria	0	1	1	1
upper respiratory tract infection	0	1	1	1
abnormal gait	0	1	1	1
blurred vision	1	1	0	1
Pain in limb	0	1	1	1
sinus headache	0	1	1	1
dyskinesia	0	1	1	1
nausea	1	1	1	1
pneumonia	1	1	1	1
alopecia	1	1	1	1
leukopenia	1	1	1	1
neutropenia	1	1	1	1
thrombocytopenia	1	1	1	1
weight loss	1	1	1	1
concentration impaired	1	1	1	1
chills	1	1	1	1
somnolence	1	1	1	1
vaginal discharge	1	1	1	1
